# Supplementary material for: Deciphering the microRNA transcriptome of skeletal muscle during porcine development
Source: PeerJ. 2016 Jan 7;4:e1504. doi: 10.7717/peerj.1504 (PMC4715453; doi:10.7717/peerj.1504)
Supplement: Table S2 [file peerj-04-1504-s006.xlsx]

## Sheet: Sheet1
Table S2 Known miRNA group identified in this study.
(1). In "sequence in miRBase" column, "New", miRNA identiﬁed in this study and not reported in miRBase 19.0; "Diff", confirming miRNA sequences in miRBase 19.0, but different sequences are reported in our study; and "Yes", confirming miRNA sequences in miRBase 18.0.(3) "Consensus miRNA sequence" is the assembly sequence of the most abundance sequences in six libraries, which was chosen as a repor…
ID	Pre-miRNA name	Pre-miRNAsequence	Length (nt)	Genomic location of pre-miRNA based on Sscrofa10 genome assembly				new miR name	Consensus sequence	Length	Sequence in miRBase	E90d			0d			30d			180d-1			180d-2			180d-3			7y-1			7y-2			7y-3
												Counts of high-quality reads:5042191			Counts of high-quality reads:4469677			Counts of high-quality reads:3476614			Counts of high-quality reads:12259667			Counts of high-quality reads:10435597			Counts of high-quality reads:9024703			Counts of high-quality reads:6239845			Counts of high-quality reads:3720989			Counts of high-quality reads:9389375
				Chromosome	Strand	Start	End					Most abundant sequences	Length (nt)	#copy of the miRNA	Most abundant sequences	Length (nt)	#copy of the miRNA	Most abundant sequences	Length (nt)	#copy of the miRNA	Most abundant sequences	Length (nt)	#copy of the miRNA	Most abundant sequences	Length (nt)	#copy of the miRNA	Most abundant sequences	Length (nt)	#copy of the miRNA	Most abundant sequences	Length (nt)	#copy of the miRNA	Most abundant sequences	Length (nt)	#copy of the miRNA	Most abundant sequences	Length (nt)	#copy of the miRNA
1	let-7a-1	gccattgtgactgcatgttcccaggtTGAGGTAGTAGGTTGTATAGTTtagaattgtatcaagggagataaCTGTACAGCCTCCTAGCTTTCCttgggtcttgcacaaagcaacatgctgagaaagatcatga	133	9	-	54378025	54378157	let-7a-1-3p	CTGTACAGCCTCCTAGCTTTCC	22	new				CTGTACAGCCTCCTAGCTTTCC	22	3
2	let-7a-1	gccattgtgactgcatgttcccaggtTGAGGTAGTAGGTTGTATAGTTtagaattgtatcaagggagataactgtacagcctcctagctttccttgggtcttgcacaaagcaacatgctgagaaagatcatga	133	9	-	54378025	54378157	let-7a-1-5p	TGAGGTAGTAGGTTGTATAGTT	22	yes	TGAGGTAGTAGGTTGTATAGTT	22	93998	TGAGGTAGTAGGTTGTATAGTT	22	96164	TGAGGTAGTAGGTTGTATAGTT	22	42180	TGAGGTAGTAGGTTGTATAGTT	22	93640	TGAGGTAGTAGGTTGTATAGTT	22	65347	TGAGGTAGTAGGTTGTATAGTT	22	40814	TGAGGTAGTAGGTTGTATAGTT	22	25008	TGAGGTAGTAGGTTGTATAGTT	22	14834	TGAGGTAGTAGGTTGTATAGTT	22	42566
3	let-7a-2	ttcactgtgggaTGAGGTAGTAGGTTGTATAGTTttagggtcacacccaccactgggagataaCTATACAATCTACTGTCTTTCCtaacgtgatagaaaa	100	3	+	44864431	44864530	let-7a-2-3p	CTATACAATCTACTGTCTTTCT	22	new	CTATACAGTCTACTGTCTTTCT	22	222	CTATACAATCTACTGTCTTTCT	22	324	CTATACAATCTACTGTCTTTCT	22	124	CTATACAATCTACTGTCTTTCT	22	156	CTATACAATCTACTGTCTTTCT	22	99	CTATACAATCTACTGTCTTTCT	22	103	CTATACAATCTACTGTCTTTCT	22	49	CTATACAATCTACTGTCTTTCT	22	24	CTATACAATCTACTGTCTTTCT	22	68
4	let-7a-2	ttcactgtgggaTGAGGTAGTAGGTTGTATAGTTttagggtcacacccaccactgggagataaCTATACAATCTACTGTCTTTCCtaacgtgatagaaaa	100	3	+	44864431	44864530	let-7a-2-5p	TGAGGTAGTAGGTTGTATAGTT	22	yes	TGAGGTAGTAGGTTGTATAGTT	22	93998	TGAGGTAGTAGGTTGTATAGTT	22	96164	TGAGGTAGTAGGTTGTATAGTT	22	42180	TGAGGTAGTAGGTTGTATAGTT	22	93640	TGAGGTAGTAGGTTGTATAGTT	22	65347	TGAGGTAGTAGGTTGTATAGTT	22	40814	TGAGGTAGTAGGTTGTATAGTT	22	25008	TGAGGTAGTAGGTTGTATAGTT	22	14834	TGAGGTAGTAGGTTGTATAGTT	22	42566
5	let-7c	gaagctgtgtgcatccgggtTGAGGTAGTAGGTTGTATGGTTtagagttacaccgtgggagttaaCTGTACAACCTTCTAGCTTTCCttggagcacacttgagccatc	108	13	+	191559331	191559438	let-7c-3p	CTGTACAACCTTCTAGCTTTCC	22	new	CTGTACAACCTTCTAGCTTTCC	22	10	CTGTACAACCTTCTAGCTTTCC	22	11				CTGTACAACCTTCTAGCTTTCC	22	7
6	let-7c	gaagctgtgtgcatccgggtTGAGGTAGTAGGTTGTATGGTTtagagttacaccgtgggagttaaCTGTACAACCTTCTAGCTTTCCttggagcacacttgagccatc	108	13	+	191559331	191559438	let-7c-5p	TGAGGTAGTAGGTTGTATGGTT	22	yes	TGAGGTAGTAGGTTGTATGGTT	22	28152	TGAGGTAGTAGGTTGTATGGTT	22	13254	TGAGGTAGTAGGTTGTATGGTT	22	4991	TGAGGTAGTAGGTTGTATGGTT	22	3671	TGAGGTAGTAGGTTGTATGGTT	22	2546	TGAGGTAGTAGGTTGTATGGTT	22	2145	TGAGGTAGTAGGTTGTATGGTT	22	582	TGAGGTAGTAGGTTGTATGGTT	22	370	TGAGGTAGTAGGTTGTATGGTT	22	798
7	let-7d	aatgggttcctaggaAGAGGTAGTAGGTTGCATAGTTttagggcagagattttgcccacaaggaggtaaCTATACGACCTGCTGCCTTTCTtagggccttattatt	106	3	+	44867262	44867367	let-7d-3p	CTATACGACCTGCTGCCTTTCT	22	yes	CTATACGACCTGCTGCCTTTCT	22	8566	CTATACGACCTGCTGCCTTTCT	22	9444	CTATACGACCTGCTGCCTTTCT	22	2915
8	let-7d	aatgggttcctaggaAGAGGTAGTAGGTTGCATAGTTttagggcagagattttgcccacaaggaggtaaCTATACGACCTGCTGCCTTTCTtagggccttattatt	106	3	+	44867262	44867367	let-7d-5p	AGAGGTAGTAGGTTGCATAGTT	22	yes	AGAGGTAGTAGGTTGCATAGTT	22	6895	AGAGGTAGTAGGTTGCATAGTT	22	9086	AGAGGTAGTAGGTTGCATAGTT	22	3389	AGAGGTAGTAGGTTGCATAGTT	22	2596	AGAGGTAGTAGGTTGCATAGTT	22	2606	AGAGGTAGTAGGTTGCATAGTT	22	1775	AGAGGTAGTAGGTTGCATAGTT	22	1027	AGAGGTAGTAGGTTGCATAGTT	22	912	AGAGGTAGTAGGTTGCATAGTT	22	2431
9	let-7e	acctgccgcgcgccccgggcTGAGGTAGGAGGTTGTATAGTTgaggaggacacccacggagatcaCTATACGGCCTCCTAGCTTTCCccaggctgcgccctgcacggga	109	6	+	51858365	51858473	let-7e-3p	CTATACGGCCTCCTAGCTTTCC	22	new	CTATACGGCCTCCTAGCTTTCC	22	37	CTATACGGCCTCCTAGCTTTCC	22	42	CTATACGGCCTCCTAGCTTTCC	22	11	CTATACGGCCTCCTAGCTTTCC	22	8	CTATACGGCCTCCTAGCTTTCC	22	3	CTATACGGCCTCCTAGCTTTCC	22	7	CTATACGGCCTCCTAGCTTTCC	22	4				CTATACGGCCTCCTAGCTTTCC	22	5
10	let-7e	acctgccgcgcgccccgggcTGAGGTAGGAGGTTGTATAGTTgaggaggacacccacggagatcaCTATACGGCCTCCTAGCTTTCCccaggctgcgccctgcacggga	109	6	+	51858365	51858473	let-7e-5p	TGAGGTAGGAGGTTGTATAGTT	22	yes	TGAGGTAGGAGGTTGTATAGTT	22	9602	TGAGGTAGGAGGTTGTATAGTT	22	5940	TGAGGTAGGAGGTTGTATAGTT	22	2170	TGAGGTAGGAGGTTGTATAGTT	22	3049	TGAGGTAGGAGGTTGTATAGTT	22	2251	TGAGGTAGGAGGTTGTATAGTT	22	1321	TGAGGTAGGAGGTTGTATAGTT	22	697	TGAGGTAGGAGGTTGTATAGTT	22	344	TGAGGTAGGAGGTTGTATAGTT	22	1025
11	let-7f-1	tgtgggaTGAGGTAGTAGATTGTATAGTTttagggtcataccccatcttggagataaCTATACAGTCTACTGTCTTTCCcacg	83	X	-	51801728	51801810	let-7f-1-3p	CTATACAGTCTACTGTCTTTCT	22	new	CTATACAGTCTACTGTCTTTCT	22	222	CTATACAGTCTACTGTCTTTCT	22	139	CTATACAGTCTACTGTCTTTCT	22	51	CTATACAGTCTACTGTCTTTCT	22	87	CTATACAGTCTACTGTCTTTCT	22	53	CTATACAGTCTACTGTCTTTCT	22	52	CTATACAGTCTACTGTCTTTCT	22	21	CTATACAGTCTACTGTCTTTCT	22	6	CTATACAGTCTACTGTCTTTCT	22	28
12	let-7f-1	tgtgggaTGAGGTAGTAGATTGTATAGTTttagggtcataccccatcttggagataaCTATACAGTCTACTGTCTTTCCcacg	83	X	-	51801728	51801810	let-7f-1-5p	TGAGGTAGTAGATTGTATAGTT	22	yes	TGAGGTAGTAGATTGTATAGTT	22	85146	TGAGGTAGTAGATTGTATAGTT	22	83442	TGAGGTAGTAGATTGTATAGTT	22	27995	TGAGGTAGTAGATTGTATAGTT	22	167699	TGAGGTAGTAGATTGTATAGTT	22	93938	TGAGGTAGTAGATTGTATAGTT	22	89234	TGAGGTAGTAGATTGTATAGTT	22	29273	TGAGGTAGTAGATTGTATAGTT	22	17379	TGAGGTAGTAGATTGTATAGTT	22	54053
13	let-7f-2	attgctctatcagagTGAGGTAGTAGATTGTATAGTTgtggggtagtgattttaccctgttcaggagataaCTATACAATCTATTGCCTTCCCtgaggagtagac	105	3	+	44864795	44864899	let-7f-2-3p	CTATACAATCTATTGCCTTCCT	22	new	CTATACAATCTATTGCCTTCCT	22	22	CTATACAATCTATTGCCTTCCT	22	82	CTATACAATCTATTGCCTTCCT	22	90	CTATACAATCTATTGCCTTCCT	22	76	CTATACAATCTATTGCCTTCCT	22	62	CTATACAATCTATTGCCTTCCT	22	72	CTATACAATCTATTGCCTTCCT	22	24	CTATACAATCTATTGCCTTCCT	22	10	CTATACAATCTATTGCCTTCCT	22	49
14	let-7f-2	attgctctatcagagTGAGGTAGTAGATTGTATAGTTgtggggtagtgattttaccctgttcaggagataaCTATACAATCTATTGCCTTCCCtgaggagtagac	105	3	+	44864795	44864899	let-7f-2-5p	TGAGGTAGTAGATTGTATAGTT	22	yes	TGAGGTAGTAGATTGTATAGTT	22	85146	TGAGGTAGTAGATTGTATAGTT	22	83442	TGAGGTAGTAGATTGTATAGTT	22	27995	TGAGGTAGTAGATTGTATAGTT	22	167699	TGAGGTAGTAGATTGTATAGTT	22	93938	TGAGGTAGTAGATTGTATAGTT	22	89234	TGAGGTAGTAGATTGTATAGTT	22	29273	TGAGGTAGTAGATTGTATAGTT	22	17379	TGAGGTAGTAGATTGTATAGTT	22	54053
15	let-7g	ccttttgcctgattccaggcTGAGGTAGTAGTTTGTACAGTTtgagggtctatgataccacccggtacaggagataACTGTACAGGCCACTGCCTTGCcaggaacag	107	13	+	37598987	37599093	let-7g-3p	CTGTACAGGCCACTGCCTTGCT	22	new	CTGTACAGGCCACTGCCTTGCT	22	36	CTGTACAGGCCACTGCCTTGCT	22	24	CTGTACAGGCCACTGCCTTGCT	22	21	CTGTACAGGCCACTGCCTTGCT	22	9	CTGTACAGGCCACTGCCTTGC	21	9	CTGTACAGGCCACTGCCTTGCT	22	3
16	let-7g	ccttttgcctgattccaggcTGAGGTAGTAGTTTGTACAGTTtgagggtctatgataccacccggtacaggagataACTGTACAGGCCACTGCCTTGCcaggaacag	107	13	+	37598987	37599093	let-7g-5p	TGAGGTAGTAGTTTGTACAGTT	22	yes	TGAGGTAGTAGTTTGTACAGTT	22	32801	TGAGGTAGTAGTTTGTACAGTT	22	44395	TGAGGTAGTAGTTTGTACAGTT	22	13527	TGAGGTAGTAGTTTGTACAGTT	22	23268	TGAGGTAGTAGTTTGTACAGTT	22	18063	TGAGGTAGTAGTTTGTACAGTT	22	12230	TGAGGTAGTAGTTTGTACAGTT	22	9003	TGAGGTAGTAGTTTGTACAGTT	22	5767	TGAGGTAGTAGTTTGTACAGTT	22	18708
17	let-7i	cccgacaccatggccctggcTGAGGTAGTAGTTTGTGCTGTTggtcgggttgtgacattgcccgctgtggagataaCTGCGCAAGCTACTGCCTTGctagtgctggtg	108	5	+	30021209	30021316	let-7i-3p	CTGCGCAAGCTACTGCCTTGCT	22	new	CTGCGCAAGCTACTGCCTTGCT	22	270	CTGCGCAAGCTACTGCCTTGCT	22	414	CTGCGCAAGCTACTGCCTTGCT	22	79	CTGCGCAAGCTACTGCCTTG	20	26	CTGCGCAAGCTACTGCCTTG	20	25	CTGCGCAAGCTACTGCCTTG	20	19	CTGCGCAAGCTACTGCCTTG	20	6	CTGCGCAAGCTACTGCCTTG	20	3	CTGCGCAAGCTACTGCCTTG	20	7
18	let-7i	cccgacaccatggccctggcTGAGGTAGTAGTTTGTGCTGTTggtcgggttgtgacattgcccgctgtggagataaCTGCGCAAGCTACTGCCTTGctagtgctggtg	108	5	+	30021209	30021316	let-7i-5p	TGAGGTAGTAGTTTGTGCTGTT	22	diff	TGAGGTAGTAGTTTGTGCTGTT	22	78901	TGAGGTAGTAGTTTGTGCTGTT	22	38093	TGAGGTAGTAGTTTGTGCTGTT	22	20093	TGAGGTAGTAGTTTGTGCTGTT	22	14198	TGAGGTAGTAGTTTGTGCTGTT	22	9151	TGAGGTAGTAGTTTGTGCTGTT	22	6548	TGAGGTAGTAGTTTGTGCTGTT	22	1515	TGAGGTAGTAGTTTGTGCTGTT	22	600	TGAGGTAGTAGTTTGTGCTGTT	22	1463
19	mir-100	aggcctgttgccacaAACCCGTAGATCCGAACTTGTgctgatagtgcacaCAAGCTTGTGTCTATAGGTATGtgtctgtgggc	83	9	-	54383379	54383461	miR-100-3p	CAAGCTTGTGTCTATAGGTATG	22	new	CAAGCTTGTGTCTATAGGTAT	21	11	CAAGCTTGTGTCTATAGGTAT	21	12							CAAGCTTGTGTCTATAGGTATG	22	3	CAAGCTTGTGTCTATAGGTATG	22	3
20	mir-100	aggcctgttgccacaAACCCGTAGATCCGAACTTGTgctgatagtgcacaCAAGCTTGTGTCTATAGGTATGtgtctgtgggc	83	9	-	54383379	54383461	miR-100-5p	AACCCGTAGATCCGAACTTGT	21	diff	AACCCGTAGATCCGAACTTGT	21	21627	AACCCGTAGATCCGAACTTGT	21	18578	AACCCGTAGATCCGAACTTGT	21	17530	AACCCGTAGATCCGAACTTGT	21	33588	AACCCGTAGATCCGAACTTGT	21	42773	AACCCGTAGATCCGAACTTGT	21	44199	AACCCGTAGATCCGAACTTGT	21	15516	AACCCGTAGATCCGAACTTGT	21	16713	AACCCGTAGATCCGAACTTGT	21	26523
21	mir-101-1	agactgaactgtcctttttcggttatcatggtaccgatgctgtatatctgaaaggTACAGTACTGTGATAACTGAAGaatggtggtgccatc	92	1	-	242988419	242988510	miR-101-1-3p	GTACAGTACTGTGATAACTGA	21	diff	GTACAGTACTGTGATAACTGA	21	1641	GTACAGTACTGTGATAACTGA	21	3232	GTACAGTACTGTGATAACT	19	576	GTACAGTACTGTGATAACTGA	21	2982	GTACAGTACTGTGATAACTGA	21	1721	TACAGTACTGTGATAACTGAAT	22	1710	TACAGTACTGTGATAACTGAAT	22	1698	TACAGTACTGTGATAACTGAAT	22	409	GTACAGTACTGTGATAACTGA	21	1911
22	mir-101-1	agactgaactgtccttttTCGGTTATCATGGTACCGATGCTgtatatctgaaagGTACAGTACTGTGATAACTGAagaatggtggtgccatc	92	1	-	242988419	242988510	miR-101-1-5p	TCGGTTATCATGGTACCGATGCT	23	new				TCGGTTATCATGGTACCGATGCT	23	3
23	mir-101-2	aggctgccctggcTCAGTTATCACAGTGCTGATGCtgtccattctaaaggTACAGTACTGTGATAACTGAAGgatggcagcca	83	6	+	135736114	135736196	miR-101-2-3p	GTACAGTACTGTGATAACTGA	21	diff	GTACAGTACTGTGATAACTGA	21	1641	GTACAGTACTGTGATAACTGA	21	3232	GTACAGTACTGTGATAACT	19	576	GTACAGTACTGTGATAACTGA	21	2982	GTACAGTACTGTGATAACTGA	21	1721	TACAGTACTGTGATAACTGAAT	22	1710	TACAGTACTGTGATAACTGAAT	22	1698	TACAGTACTGTGATAACTGAAT	22	409	GTACAGTACTGTGATAACTGA	21	1911
24	mir-101-2	aggctgccctggcTCAGTTATCACAGTGCTGATGCtgtccattctaaaggTACAGTACTGTGATAACTGAAGgatggcagcca	83	6	+	135736114	135736196	miR-101-2-5p	TCAGTTATCACAGTGCTGATGC	22	new	TCAGTTATCACAGTGCTGATGC	22	5	CAGTTATCACAGTGCTGATGC	21	27	CAGTTATCACAGTGCTGATGC	21	27	TCAGTTATCACAGTGCTGATGC	22	30	TCAGTTATCACAGTGCTGATGC	22	12	TCAGTTATCACAGTGCTGATGC	22	19	TCAGTTATCACAGTGCTGATGC	22	10	TCAGTTATCACAGTGCTGATGC	22	7	TCAGTTATCACAGTGCTGATGC	22	15
25	mir-103-1	cttactgccctcggcttctttacagtgctgccttgttgcatatggatcaAGCAGCATTGTACAGGGCTATGAaggcactgag	82	16	+	59912617	59912698	miR-103-1-3p	AGCAGCATTGTACAGGGCTATGA	23	yes	AGCAGCATTGTACAGGGCTATGA	23	4528	AGCAGCATTGTACAGGGCTATGA	23	3277	AGCAGCATTGTACAGGGCTATGA	23	796	AGCAGCATTGTACAGGGCTATGA	23	1122	AGCAGCATTGTACAGGGCTATGA	23	690	AGCAGCATTGTACAGGGCTATGA	23	484	AGCAGCATTGTACAGGGCTATGA	23	165	AGCAGCATTGTACAGGGCTATGA	23	54	AGCAGCATTGTACAGGGCTATGA	23	194
26	mir-103-2	tctttgtgctttcagcttctttacagtgctgccttgtagcattcaggtcaAGCAGCATTGTACAGGGCTATGAaagaactaagaa	85	17	-	36149786	36149870	miR-103-2-3p	AGCAGCATTGTACAGGGCTATGA	23	yes	AGCAGCATTGTACAGGGCTATGA	23	4528	AGCAGCATTGTACAGGGCTATGA	23	3277	AGCAGCATTGTACAGGGCTATGA	23	796	AGCAGCATTGTACAGGGCTATGA	23	1122	AGCAGCATTGTACAGGGCTATGA	23	690	AGCAGCATTGTACAGGGCTATGA	23	484	AGCAGCATTGTACAGGGCTATGA	23	165	AGCAGCATTGTACAGGGCTATGA	23	54	AGCAGCATTGTACAGGGCTATGA	23	194
27	mir-103-2	tctttgtgctttcAGCTTCTTTACAGTGCTGCCTTGTagcattcaggtcaAGCAGCATTGTACAGGGCTATGAaagaactaagaa	85	17	-	36149786	36149870	miR-103-2-5p	AGCTTCTTTACAGTGCTGCCTTGT	24	new				AGCTTCTTTACAGTGCTGCCTTGT	24	4										AGCTTCTTTACAGTGCTGCCTTG	23	3
28	mir-105-1	tgtgcatcgtagtcaaatgctcagactcctgtggtggctgctcatgcaCCACGGATGTTTGAGCATGTGCTacggtgtcta	81	X	-	141091501	141091581	miR-105-1-3p	CCACGGATGTTTGAGCATGTGCT	23	new	CCACGGATGTTTGAGCATGTGCT	23	3
29	mir-105-1	tgtgcatcgtagTCAAATGCTCAGACTCCTGTGGTggctgctcatgcaccacggatgtttgagcatgtgctacggtgtcta	81	X	-	141091501	141091581	miR-105-1-5p	TCAAATGCTCAGACTCCTGTGG	22	diff	TCAAATGCTCAGACTCCTGTGG	22	3
30	mir-105-2	tgtgcatcgtggtcaaatgctcagactccttggtggctgcttatgcaCCACGGATGTTTGAGCATGTGCTatggtgtcta	80	X	-	141093619	141093698	miR-105-2-3p	CCACGGATGTTTGAGCATGTGCT	23	new	CCACGGATGTTTGAGCATGTGCT	23	3
31	mir-105-2	tgtgcatcgtggTCAAATGCTCAGACTCCTTGGTggctgcttatgcaccacggatgtttgagcatgtgctatggtgtcta	80	X	-	141093619	141093698	miR-105-2-5p	TCAAATGCTCAGACTCCTTGGTG	23	diff	TCAAATGCTCAGACTCCTTGGTG	23	4
32	mir-106a	ccttggccgtgtAAAAGTGCTTACAGTGCAGGTAGctttttgagatctactgcaatgcaagcacttcttacattaccatgg	81	X	-	126200183	126200263	miR-106a-5p	CAAAGTGCTTACAGTGCAGGTAG	23	diff	CAAAGTGCTTACAGTGCAGGTAG	23	769	CAAAGTGCTTACAGTGCAGGTAG	23	958	CAAAGTGCTTACAGTGCAGGTAG	23	134	CAAAGTGCTTACAGTGCAGGTAG	23	105	CAAAGTGCTTACAGTGCAGGTAG	23	68	CAAAGTGCTTACAGTGCAGGTAG	23	70	CAAAGTGCTTACAGTGCAGGTAG	23	12	CAAAGTGCTTACAGTGCAGGTAG	23	16	CAAAGTGCTTACAGTGCAGGTAG	23	34
33	mir-107	ttctctctgctttcagcttctttacagtgttgccttgtggcatggagttcaAGCAGCATTGTACAGGGCTATcaaagcacagagagc	87	14	-	110407095	110407181	miR-107-3p	AGCAGCATTGTACAGGGCTAT	21	diff	AGCAGCATTGTACAGGGCTAT	21	2257	AGCAGCATTGTACAGGGCTAT	21	1625	AGCAGCATTGTACAGGGCTAT	21	203	AGCAGCATTGTACAGGGCTAT	21	356	AGCAGCATTGTACAGGGCTAT	21	204	AGCAGCATTGTACAGGGCTAT	21	171	AGCAGCATTGTACAGGGCTAT	21	41	AGCAGCATTGTACAGGGCTAT	21	7	AGCAGCATTGTACAGGGCTAT	21	38
34	mir-10a	aagaagatctatctgtcttctgtataTACCCTGTAGATCCGAATTTGTgtaaggaattttgtggtcaCAAATTCGTATCTAGGGGAATatgtagttgacataaacactccgctcatttttt	121	12	-	24791244	24791364	miR-10a-3p	CAAATTCGTATCTAGGGGAAT	21	yes	CAAATTCGTATCTAGGGGAAT	21	42	CAAATTCGTATCTAGGGGAAT	21	45	CAAATTCGTATCTAGGGGAAT	21	28	CAAATTCGTATCTAGGGGAAT	21	6	CAAATTCGTATCTAGGGGAAT	21	3	CAAATTCGTATCTAGGGGAATT	22	4							CAAATTCGTATCTAGGGGAAT	21	3
35	mir-10a	aagaagatctatctgtcttctgtataTACCCTGTAGATCCGAATTTGTgtaaggaattttgtggtcaCAAATTCGTATCTAGGGGAATatgtagttgacataaacactccgctcatttttt	121	12	-	24791244	24791364	miR-10a-5p	TACCCTGTAGATCCGAATTTGT	22	yes	TACCCTGTAGATCCGAATTTGT	22	10200	TACCCTGTAGATCCGAATTTGT	22	14494	TACCCTGTAGATCCGAATTTGT	22	17537	TACCCTGTAGATCCGAATTTGT	22	114196	TACCCTGTAGATCCGAATTTGT	22	173643	TACCCTGTAGATCCGAATTTGT	22	127892	TACCCTGTAGATCCGAATTTGT	22	66621	TACCCTGTAGATCCGAATTTGT	22	68127	TACCCTGTAGATCCGAATTTGT	22	186284
36	mir-10b	gaggtagtaacgttgtctatataTACCCTGTAGAACCGAATTTGTgtggtatccacatagtcACAGATTCGATTCTAGGGGAATatatggtcgatgcaaaaacttcac	108	15	+	91419007	91419114	miR-10b-3p	ACAGATTCGATTCTAGGGGAAT	22	new	ACAGATTCGATTCTAGGGGAAT	22	929	ACAGATTCGATTCTAGGGGAAT	22	1902	ACAGATTCGATTCTAGGGGAAT	22	95
37	mir-10b	gaggtagtaacgttgtctatataTACCCTGTAGAACCGAATTTGTgtggtatccacatagtcACAGATTCGATTCTAGGGGAATatatggtcgatgcaaaaacttcac	108	15	+	91419007	91419114	miR-10b-5p	TACCCTGTAGAACCGAATTTGT	22	yes	TACCCTGTAGAACCGAATTTGT	22	1547	TACCCTGTAGAACCGAATTTGT	22	4741	TACCCTGTAGAACCGAATTTGT	22	1061	TACCCTGTAGAACCGAATTTGT	22	223	TACCCTGTAGAACCGAATTTGT	22	295	TACCCTGTAGAACCGAATTTGT	22	216	TACCCTGTAGAACCGAATTTGT	22	266	TACCCTGTAGAACCGAATTTGT	22	157	TACCCTGTAGAACCGAATTTGT	22	157
38	mir-122	ttccttagcagagctgTGGAGTGTGACAATGGTGTTTgtgtccaaactatcaAACGCCATTATCACACTAAATagctactgttaggcaatccttcc	96	1	-	179916327	179916422	miR-122-3p	AACGCCATTATCACACTAAAT	21	new	AACGCCATTATCACACTAAAT	21	5
39	mir-122	ttccttagcagagctgTGGAGTGTGACAATGGTGTTTgtgtccaaactatcaaacgccattatcacactaaatagctactgttaggcaatccttcc	96	1	-	179916327	179916422	miR-122-5p	TGGAGTGTGACAATGGCGTTT	21	diff	TGGAGTGTGACAATGGTGTTT	21	468	TGGAGTGTGACAATGGTGTTT	21	10	TGGAGTGTGACAATGGTGTTT	21	26				TGGAGTGTGACAATGGTGTTTGT	23	4
40	mir-1249-1	tcctcagattcttgtttgcatggggaggagggaggagatgggccaagttccctctgcctggaACGCCCTTCCCCCCCTTCTTCAcctagcgaactcctactcgtccttcaagac	114	5	+	1499700	1499813	miR-1249-1-3p	ACGCCCTTCCCCCCCTTCTTCA	22	yes	ACGCCCTTCCCCCCCTTCTTCA	22	28	ACGCCCTTCCCCCCCTTCTTCA	22	40	ACGCCCTTCCCCCCCTTCTTCA	22	20	ACGCCCTTCCCCCCCTTCTTCA	22	33	ACGCCCTTCCCCCCCTTCTTCA	22	19	ACGCCCTTCCCCCCCTTCTTCA	22	14	ACGCCCTTCCCCCCCTTCTTCA	22	3	ACGCCCTTCCCCCCCTTCTTCA	22	10	ACGCCCTTCCCCCCCTTCTTCA	22	16
41	mir-124a-1	atcaagaccagactctgccctccgtgttcacagcggaccttgatttaatgtcatacaatTAAGGCACGCGGTGAATGCCaagagcggagcctacggctgcacttgaa	107	4	-	76136452	76136558	miR-124a-1-3p	TAAGGCACGCGGTGAATGCC	20	diff	TAAGGCACGCGGTGAATGCC	20	40				TAAGGCACGCGGTGAATGCC	20	30
42	mir-124a-2	aggcctctctctccgtgttcacagcggaccttgatttaaatgtccatacaatTAAGGCACGCGGTGAATGCCaagaatggggctg	85	14	-	14443005	14443089	miR-124a-2-3p	TAAGGCACGCGGTGAATGCC	20	diff	TAAGGCACGCGGTGAATGCC	20	40				TAAGGCACGCGGTGAATGCC	20	30
43	mir-125a	tgccggcctctgagTCCCTGAGACCCTTTAACCTGTgaggacatccagggtcACAGGTGAGGTTCTTGGGAGCctggcgtccggcc	86	6	+	51858848	51858933	miR-125a-3p	ACAGGTGAGGTTCTTGGGAGC	21	new	ACAGGTGAGGTTCTTGGGAGC	21	34	ACAGGTGAGGTTCTTGGGAGC	21	22	ACAGGTGAGGTTCTTGGGAGC	21	21	ACAGGTGAGGTTCTTGGGAGC	21	8	ACAGGTGAGGTTCTTGGGAGCC	22	7	ACAGGTGAGGTTCTTGGGAGCC	22	5	ACAGGTGAGGTTCTTGGGAGC	21	3
44	mir-125a	tgccggcctctgagTCCCTGAGACCCTTTAACCTGTgaggacatccagggtcACAGGTGAGGTTCTTGGGAGCctggcgtccggcc	86	6	+	51858848	51858933	miR-125a-5p	TCCCTGAGACCCTTTAACCTGT	22	diff	TCCCTGAGACCCTTTAACCTGT	22	11337	TCCCTGAGACCCTTTAACCTGT	22	13612	TCCCTGAGACCCTTTAACCTGT	22	5269	TCCCTGAGACCCTTTAACCTGT	22	17862	TCCCTGAGACCCTTTAACCTGT	22	14337	TCCCTGAGACCCTTTAACCTGT	22	9622	TCCCTGAGACCCTTTAACCTGT	22	4254	TCCCTGAGACCCTTTAACCTGT	22	2820	TCCCTGAGACCCTTTAACCTGT	22	4279
45	mir-125b-1	tgcgctcctctcagTCCCTGAGACCCTAACTTGTGATgtttaccgtttaaatccACGGGTTAGGCTCTTGGGAGCTgcgagccgtgcc	88	9	-	54334906	54334993	miR-125b-1-3p	ACGGGTTAGGCTCTTGGGAGCT	22	new	ACGGGTTAGGCTCTTGGGAGCT	22	144	ACGGGTTAGGCTCTTGGGAGCT	22	76	ACGGGTTAGGCTCTTGGGAGCT	22	67	ACGGGTTAGGCTCTTGGGAGCT	22	169	ACGGGTTAGGCTCTTGGGAGCT	22	147	ACGGGTTAGGCTCTTGGGAGCT	22	109	ACGGGTTAGGCTCTTGGGAGCT	22	16	ACGGGTTAGGCTCTTGGGAGCT	22	12	ACGGGTTAGGCTCTTGGGAGCT	22	25
46	mir-125b-1	tgcgctcctctcagTCCCTGAGACCCTAACTTGTGATgtttaccgtttaaatccACGGGTTAGGCTCTTGGGAGCTgcgagccgtgcc	88	9	-	54334906	54334993	miR-125b-1-5p	TCCCTGAGACCCTAACTTGTGA	22	diff	TCCCTGAGACCCTAACTTGTGA	22	13359	TCCCTGAGACCCTAACTTGTGA	22	5549	TCCCTGAGACCCTAACTTGTGA	22	519	TCCCTGAGACCCTAACTTGTGAA	23	168	TCCCTGAGACCCTAACTTGTGAA	23	58	TCCCTGAGACCCTAACTTGTGAA	23	96
47	mir-126	cgctggcgacgggaCATTATTACTTTTGGTACGCGctgtgacacttcaaacTCGTACCGTGAGTAATAATGCGctgtcggcag	83	1	+	313734663	313734745	miR-126-3p	TCGTACCGTGAGTAATAATGC	21	diff	TCGTACCGTGAGTAATAATGC	21	11018	TCGTACCGTGAGTAATAATGC	21	15377	TCGTACCGTGAGTAATAATGC	21	11001	TCGTACCGTGAGTAATAATGCG	22	2453	TCGTACCGTGAGTAATAATGCG	22	1837	TCGTACCGTGAGTAATAATGCG	22	1126	TCGTACCGTGAGTAATAATGCG	22	486	TCGTACCGTGAGTAATAATGCG	22	206	TCGTACCGTGAGTAATAATGCG	22	747
48	mir-126	cgctggcgacgggaCATTATTACTTTTGGTACGCGctgtgacacttcaaacTCGTACCGTGAGTAATAATGCGctgtcggcag	83	1	+	313734663	313734745	miR-126-5p	CATTATTACTTTTGGTACGCG	21	yes	CATTATTACTTTTGGTACGCG	21	7524	CATTATTACTTTTGGTACGCG	21	9141	CATTATTACTTTTGGTACGCG	21	8251	CATTATTACTTTTGGTACGCG	21	48147	CATTATTACTTTTGGTACGCG	21	32017	CATTATTACTTTTGGTACGCG	21	25350	CATTATTACTTTTGGTACGCG	21	12317	CATTATTACTTTTGGTACGCG	21	5183	CATTATTACTTTTGGTACGCG	21	20480
49	mir-1271	ccccagcacctagatcagtgCTTGGCACCTAGTAAGCACTCAgtatatacttgttgAGTGCCTGCTATGTGCCAGGcattgtgctgagggctttgaggggatccagagg	109	2	-	83154205	83154313	miR-1271-3p	AGTGCCTGCTATGTGCCAGG	20	diff	AGTGCCTGCTATGTGCCAGG	20	6	AGTGCCTGCTATGTGCCAGG	20	5	AGTGCCTGCTATGTGCCAGGCATT	24	5
50	mir-1271	ccccagcacctagatcagtgCTTGGCACCTAGTAAGCACTCAgtatatacttgttgAGTGCCTGCTATGTGCCAGGcattgtgctgagggctttgaggggatccagagg	109	2	-	83154205	83154313	miR-1271-5p	CTTGGCACCTAGTAAGCACTCA	22	new	CTTGGCACCTAGTAAGCACTCA	22	2289	CTTGGCACCTAGTAAGCACTCA	22	1881	CTTGGCACCTAGTAAGCACTCA	22	3328	CTTGGCACCTAGTAAGCACTCA	22	15322	CTTGGCACCTAGTAAGCACTCA	22	11157	CTTGGCACCTAGTAAGCACTCA	22	12072	CTTGGCACCTAGTAAGCACTCA	22	4437	CTTGGCACCTAGTAAGCACTC	21	2729	CTTGGCACCTAGTAAGCACTC	21	4732
51	mir-127	gtaaaagccctcgctctgatcgctgtctccagcctgctgaagctcagagggctctgattcagaaagatcaTCGGATCCGTCTGAGCTTGGCTggtcggaagtctcctcatctgcttccttcgggtt	126	7	+	132099535	132099660	miR-127-3p	TCGGATCCGTCTGAGCTTGGCT	22	yes	TCGGATCCGTCTGAGCTTGGCT	22	170347	TCGGATCCGTCTGAGCTTGGCT	22	26577	TCGGATCCGTCTGAGCTTGGCT	22	17554	TCGGATCCGTCTGAGCTTGGCT	22	16812	TCGGATCCGTCTGAGCTTGGCT	22	7251	TCGGATCCGTCTGAGCTTGGCT	22	7603	TCGGATCCGTCTGAGCTTGGCT	22	177	TCGGATCCGTCTGAGCTTGGCT	22	21	TCGGATCCGTCTGAGCTTGGCT	22	54
52	mir-127	gtaaaagccctcgctctgatcgctgtctccagcctgCTGAAGCTCAGAGGGCTCTGATTcagaaagatcaTCGGATCCGTCTGAGCTTGGCTggtcggaagtctcctcatctgcttccttcgggtt	126	7	+	132099535	132099660	miR-127-5p	CTGAAGCTCAGAGGGCTCTGATT	23	new	CTGAAGCTCAGAGGGCTCTGATT	23	1350	CTGAAGCTCAGAGGGCTCTGATT	23	403	CTGAAGCTCAGAGGGCTCTGATT	23	21	CTGAAGCTCAGAGGGCTCTGATT	23	35	CTGAAGCTCAGAGGGCTCTGATT	23	6	CTGAAGCTCAGAGGGCTCTGAT	22	8
53	mir-128-1	tgcaataattggccttgttcctgagctgttggattCGGGGCCGTAGCACTGTCTGAgaggtttacatttcTCACAGTGAACCGGTCTCTTTttcagctgcttcctggct	109	15	-	18661608	18661716	miR-128-1-3p	TCACAGTGAACCGGTCTCTTT	21	yes	TCACAGTGAACCGGTCTCTTT	21	6045	TCACAGTGAACCGGTCTCTTTT	22	12054	TCACAGTGAACCGGTCTCTTTT	22	2116	TCACAGTGAACCGGTCTCTTT	21	2534	TCACAGTGAACCGGTCTCTTT	21	1440	TCACAGTGAACCGGTCTCTTT	21	1298	TCACAGTGAACCGGTCTCTTT	21	630	TCACAGTGAACCGGTCTCTTT	21	270	TCACAGTGAACCGGTCTCTTT	21	1183
54	mir-128-1	tgcaataattggccttgttcctgagctgttggattCGGGGCCGTAGCACTGTCTGAgaggtttacatttcTCACAGTGAACCGGTCTCTTTttcagctgcttcctggct	109	15	-	18661608	18661716	miR-128-1-5p	CGGGGCCGTAGCACTGTCTGA	21	new	CGGGGCCGTAGCACTGTCTGA	21	9	CGGGGCCGTAGCACTGTCTGAGA	23	7				CGGGGCCGTAGCACTGTCTGA	21	25	CGGGGCCGTAGCACTGTCTGA	21	25	CGGGGCCGTAGCACTGTCTGAGA	23	11	CGGGGCCGTAGCACTGTCTGA	21	3	CGGGGCCGTAGCACTGTCTGA	21	3	CGGGGCCGTAGCACTGTCTGAGA	23	6
55	mir-128-2	tgtgcagtgggaagGGGGGCCGAGGCACTGTCCGAGAgtgagtagcaggtcTCACAGTGAACCGGTCTCTTTCcctactgtgtc	84	13	+	22859188	22859271	miR-128-2-3p	TCACAGTGAACCGGTCTCTTTC	22	diff	TCACAGTGAACCGGTCTCTTTC	22	8979	TCACAGTGAACCGGTCTCTTT	21	12682	TCACAGTGAACCGGTCTCTTTC	22	4809	TCACAGTGAACCGGTCTCTTTC	22	11684	TCACAGTGAACCGGTCTCTTTC	22	6779	TCACAGTGAACCGGTCTCTTTC	22	6529	TCACAGTGAACCGGTCTCTTTC	22	2569	TCACAGTGAACCGGTCTCTTTC	22	1632	TCACAGTGAACCGGTCTCTTTC	22	6110
56	mir-128-2	tgtgcagtgggaagGGGGGCCGAGGCACTGTCCGAGAgtgagtagcaggtcTCACAGTGAACCGGTCTCTTTCcctactgtgtc	84	13	+	22859188	22859271	miR-128-2-5p	GGGGGCCGAGGCACTGTCCGAGA	23	new				GGGGGCCGAGGCACTGTCCGAGA	23	8	GGGGGCCGAGGCACTGTCCGAGA	23	3				GGGGGCCGAGGCACTGTCCGAGA	23	4
57	mir-1285	gctgatcagtagtgggatcgcgcctGTGAATAGCCACTGTACTCCAGCCTGGGCAACATAGCGAGACCCCGTCTCTTttg	80	1	-	199694416	199694495	miR-1285-3p	CTGGGCAACATAGCGAGACCCCGTCTCTA	29	diff	ACATAGCGAGACCCCGTCTCTTT	23	80	CAACATAGCGAGACCCCGTCTCTA	24	74	CAACATAGCGAGACCCCGTCTCTA	24	154	CTGGGCAACATAGCGAGACCCCGTCTCTA	29	272	CTGGGCAACATAGCGAGACCCCGTCTCTA	29	243	CTGGGCAACATAGCGAGACCCCGTCTCTA	29	252	CTGGGCAACATAGCGAGACCCCGTCTCTA	29	38	CTGGGCAACATAGCGAGACCCCGTCTCTA	29	25	CTGGGCAACATAGCGAGACCCCGTCTCTA	29	50
58	mir-1285	gctgatcagtagtgggatcgcgcctGTGAATAGCCACTGTACTCCAGCCTGGGCAACATAGCGAGACCCCGTCTCTTttg	80	1	-	199694416	199694495	miR-1285-5p	GTGAATAGCCACTGTACTCCAGCCT	25	new	TCGCGCCTGTGAATAGCC	18	13	ATCGCGCCTGTGAATAGCC	19	8	ATAGCCACTGTACTCCAG	18	9	ATCGCGCCTGTGAATAGCCACTGTAC	26	19	GTGAATAGCCACTGTACTCCAGCCT	25	18	GAATAGCCACTGTACTCCAGCCT	23	26	GTGAATAGCCACTGTACTCCAGCCT	25	4	ATCGCGCCTGTGAATAGCCACTGTACT	27	6	TGTGAATAGCCACTGTACTCCAGCCT	26	10
59	mir-1296	tcacctacctaactgggTTAGGGCCCTGGCTCCATCTCCTttaggaaaaccttctgtggggagtggggttttgaccctaacccagctgggctgtaacactgctg	104	14	-	72055616	72055719	miR-1296-5p	TTAGGGCCCTGGCTCCATCTCC	22	yes	TTAGGGCCCTGGCTCCATCTCC	22	98	TTAGGGCCCTGGCTCCATCTCC	22	83	TTAGGGCCCTGGCTCCATCTCC	22	53	TTAGGGCCCTGGCTCCATCTCCT	23	37	TTAGGGCCCTGGCTCCATCTCC	22	26	TTAGGGCCCTGGCTCCATCTCC	22	22	TTAGGGCCCTGGCTCCATCTCCT	23	15	TTAGGGCCCTGGCTCCATCTCC	22	5	TTAGGGCCCTGGCTCCATCTCC	22	6
60	mir-129a	tctgcccttcgtgaatCTTTTTGCGGTCTGGGCTTGCtgtacataactcaatagccggAAGCCCTTACCCCAAAAAGCATtcgcggagggcgcact	96	2	-	20324620	20324715	miR-129a-3p	AAGCCCTTACCCCAAAAAGCAT	22	yes	AAGCCCTTACCCCAAAAAGCAT	22	5							AAGCCCTTACCCCAAAAAGCAT	22	12				AAGCCCTTACCCCAAAAAGCAT	22	8	AAGCCCTTACCCCAAAAAGCAT	22	4
61	mir-129a	tctgcccttcgtgaatCTTTTTGCGGTCTGGGCTTGCtgtacataactcaatagccggAAGCCCTTACCCCAAAAAGCATtcgcggagggcgcact	96	2	-	20324620	20324715	miR-129a-5p	CTTTTTGCGGTCTGGGCTTGC	21	yes	CTTTTTGCGGTCTGGGCTTGC	21	16	CTTTTTGCGGTCTGGGCTTGC	21	3	CTTTTTGCGGTCTGGGCTTGC	21	6	CTTTTTGCGGTCTGGGCTTGC	21	13							CTTTTTGCGGTCTGGGCTTGC	21	5
62	mir-129b	ccctttggatCTTTTTGCGGTCTGGGCTTGCtgttcctctctacagtagtcaggAAGCCCTTACCCCAAAAAGTATCtgcggga	84	18	+	21181553	21181636	miR-129b-3p	AAGCCCTTACCCCAAAAAGTAT	22	new	AAGCCCTTACCCCAAAAAGT	20	3	AAGCCCTTACCCCAAAAAGTAT	22	3
63	mir-129b	ccctttggatCTTTTTGCGGTCTGGGCTTGCtgttcctctctacagtagtcaggAAGCCCTTACCCCAAAAAGTATCtgcggga	84	18	+	21181553	21181636	miR-129b-5p	CTTTTTGCGGTCTGGGCTTGC	21	yes	CTTTTTGCGGTCTGGGCTTGC	21	16	CTTTTTGCGGTCTGGGCTTGC	21	3	CTTTTTGCGGTCTGGGCTTGC	21	6	CTTTTTGCGGTCTGGGCTTGC	21	13							CTTTTTGCGGTCTGGGCTTGC	21	5
64	mir-1306	agcgctgccccatggacagtctccaCCACCTCCCCTGCAAACGTCCAgtgatgcagaggtaaTGGACGTTGGCTCTGGTGGTGAtggacaggccgaaccccctg	104	14	+	55110940	55111043	miR-1306-3p	TGGACGTTGGCTCTGGTGGTGA	22	diff	TGGACGTTGGCTCTGGTGGTGA	22	20	TGGACGTTGGCTCTGGTGGTGA	22	18	ACGTTGGCTCTGGTGGTGATGT	22	5	TGGACGTTGGCTCTGGTGGTGA	22	17	TGGACGTTGGCTCTGGTGGTGA	22	16	TGGACGTTGGCTCTGGTGGTGA	22	5	TGGACGTTGGCTCTGGTGGTGA	22	3				TGGACGTTGGCTCTGGTGGTGA	22	3
65	mir-1306	agcgctgccccatggacagtctccaCCACCTCCCCTGCAAACGTCCAgtgatgcagaggtaaTGGACGTTGGCTCTGGTGGTGAtggacaggccgaaccccctg	104	14	+	55110940	55111043	miR-1306-5p	CCACCTCCCCTGCAAACGTCCA	22	yes	CCACCTCCCCTGCAAACGTCC	21	99	CCACCTCCCCTGCAAACGTCC	21	182	CCACCTCCCCTGCAAACGTCC	21	46	CCACCTCCCCTGCAAACGTCCA	22	42	CCACCTCCCCTGCAAACGTCCA	22	19	CCACCTCCCCTGCAAACGTCCA	22	27	CCACCTCCCCTGCAAACGTCCA	22	11	CCACCTCCCCTGCAAACGTCCA	22	9	CCACCTCCCCTGCAAACGTCCA	22	31
66	mir-1307	tcaagagccagccaagtcactgtcactgcctaccaatcTCGACCGGACCTCGACCGGCTcgtctatgttgccaatcgaCTCGGCGTGGCGTCGGTCGTGGtagataggcggtcatacagacgaattttc	129	scaffold	-	46341	46469	miR-1307-3p	CTCGGCGTGGCGTCGGTCGTGG	22	diff	ACTCGGCGTGGCGTCGGTCGTGG	23	149	ACTCGGCGTGGCGTCGGTCGTGG	23	98	ACTCGGCGTGGCGTCGGTCGTGG	23	37	CTCGGCGTGGCGTCGGTCGTGG	22	40	CTCGGCGTGGCGTCGGTCGTGG	22	27	CTCGGCGTGGCGTCGGTCGTGG	22	29	CTCGGCGTGGCGTCGGTCGTGG	22	22	CTCGGCGTGGCGTCGGTCGTGG	22	14	CTCGGCGTGGCGTCGGTCGTGG	22	33
67	mir-1307	tcaagagccagccaagtcactgtcactgcctaccaatcTCGACCGGACCTCGACCGGCTcgtctatgttgccaatcgaCTCGGCGTGGCGTCGGTCGTGGtagataggcggtcatacagacgaattttc	129	scaffold	-	46341	46469	miR-1307-5p	TCGACCGGACCTCGACCGGCT	21	new	TCGACCGGACCTCGACCGGCT	21	1949	TCGACCGGACCTCGACCGGCT	21	2141	TCGACCGGACCTCGACCGGCT	21	812	TCGACCGGACCTCGACCGGCT	21	1530	TCGACCGGACCTCGACCGGCT	21	1090	TCGACCGGACCTCGACCGGCT	21	818	TCGACCGGACCTCGACCGGCT	21	318	TCGACCGGACCTCGACCGGCT	21	171	TCGACCGGACCTCGACCGGCT	21	732
68	mir-130a	tgctgcgggccggagctcttttcacattgtgctactgtctgcacctatcactagCAGTGCAATGTTAAAAGGGCattggccacg	84	2	-	12929884	12929967	miR-130a-3p	CAGTGCAATGTTAAAAGGGC	20	diff	CAGTGCAATGTTAAAAGGGCAT	22	13567	CAGTGCAATGTTAAAAGGGCAT	22	6054	CAGTGCAATGTTAAAAGGGCAT	22	3019	CAGTGCAATGTTAAAAGGGC	20	434	CAGTGCAATGTTAAAAGGGC	20	360	CAGTGCAATGTTAAAAGGGC	20	318	CAGTGCAATGTTAAAAGGGC	20	54	CAGTGCAATGTTAAAAGGGC	20	20	CAGTGCAATGTTAAAAGGGC	20	48
69	mir-130a	tgctgcgggccggaGCTCTTTTCACATTGTGCTACTgtctgcacctatcactagCAGTGCAATGTTAAAAGGGCATtggccacg	84	2	-	12929884	12929967	miR-130a-5p	GCTCTTTTCACATTGTGCTACT	22	new	GCTCTTTTCACATTGTGCTACT	22	7	GCTCTTTTCACATTGTGCTACT	22	15
70	mir-130b	gaggctctggcaggcctgcctgacACTCTTTCCCTGTTGCACTACTgtgggccactgggaagCAGTGCAATGATGAAAGGGCATcagtcaggcccagcctgc	102	14	-	53695553	53695654	miR-130b-3p	CAGTGCAATGATGAAAGGGCAT	22	yes	CAGTGCAATGATGAAAGGGCAT	22	821	CAGTGCAATGATGAAAGGGCAT	22	481	CAGTGCAATGATGAAAGGGCAT	22	338	CAGTGCAATGATGAAAGGGCAT	22	96	CAGTGCAATGATGAAAGGGCATT	23	49	CAGTGCAATGATGAAAGGGCAT	22	66	CAGTGCAATGATGAAAGGGCAT	22	24	CAGTGCAATGATGAAAGGGCAT	22	11	CAGTGCAATGATGAAAGGGCAT	22	22
71	mir-130b	gaggctctggcaggcctgcctgacACTCTTTCCCTGTTGCACTACTgtgggccactgggaagCAGTGCAATGATGAAAGGGCATcagtcaggcccagcctgc	102	14	-	53695553	53695654	miR-130b-5p	ACTCTTTCCCTGTTGCACTACT	22	new	ACTCTTTCCCTGTTGCACTACT	22	389	ACTCTTTCCCTGTTGCACTACT	22	257	ACTCTTTCCCTGTTGCACTACT	22	109	ACTCTTTCCCTGTTGCACTACT	22	87	ACTCTTTCCCTGTTGCACTACT	22	45	ACTCTTTCCCTGTTGCACTACT	22	38	ACTCTTTCCCTGTTGCACTACT	22	21	ACTCTTTCCCTGTTGCACTACT	22	8	ACTCTTTCCCTGTTGCACTACT	22	16
72	mir-132	ccgcccccgcgtctccagggcaaccgtggctttcgattgttactgtgggaaccggaggTAACAGTCTACAGCCATGGTCGccccgcagcacgcccacgcgc	101	12	-	50015711	50015811	miR-132-3p	TAACAGTCTACAGCCATGGTCGT	23	diff	TAACAGTCTACAGCCATGGTCGT	23	38	TAACAGTCTACAGCCATGGTCGT	23	27	TAACAGTCTACAGCCATGGTCGT	23	5	TAACAGTCTACAGCCATGGTCGT	23	16	TAACAGTCTACAGCCATGGTCG	22	20	TAACAGTCTACAGCCATGGTCG	22	12							TAACAGTCTACAGCCATGGTCGT	23	4
73	mir-132	ccgcccccgcgtctccagggcaACCGTGGCTTTCGATTGTTACTgtgggaaccggaggTAACAGTCTACAGCCATGGTCGCcccgcagcacgcccacgcgc	101	12	-	50015711	50015811	miR-132-5p	ACCGTGGCTTTCGATTGTTACT	22	new	ACCGTGGCTTTCGATTGTTACT	22	7	ACCGTGGCTTTCGATTGTTACT	22	20	ACCGTGGCTTTCGATTGTTACT	22	5
74	mir-133a-1	cgggacccaaatgctttgctaaAGCTGGTAAAATGGAACCAAATcaactgttgaatggaTTTGGTCCCCTTCAACCAGCTGTagctgcgcattgacagcgccg	103	17	-	69274653	69274755	miR-133a-1-3p	TTTGGTCCCCTTCAACCAGCTGT	23	diff	TTGGTCCCCTTCAACCAGCTGT	22	244168	TTGGTCCCCTTCAACCAGCTGT	22	182915	TTGGTCCCCTTCAACCAGCTGT	22	276019	TTTGGTCCCCTTCAACCAGCTGT	23	505680	TTTGGTCCCCTTCAACCAGCTGT	23	311633	TTTGGTCCCCTTCAACCAGCTGT	23	341165	TTTGGTCCCCTTCAACCAGCTGT	23	169968	TTTGGTCCCCTTCAACCAGCTGT	23	75998	TTTGGTCCCCTTCAACCAGCTGT	23	214294
75	mir-133a-1	cgggacccaaatgctttgctaaAGCTGGTAAAATGGAACCAAATcaactgttgaatggaTTTGGTCCCCTTCAACCAGCTGTagctgcgcattgacagcgccg	103	17	-	69274653	69274755	miR-133a-1-5p	AGCTGGTAAAATGGAACCAAAT	22	yes	AGCTGGTAAAATGGAACCAAAT	22	837	AGCTGGTAAAATGGAACCAAAT	22	5393	AGCTGGTAAAATGGAACCAAAT	22	783	AGCTGGTAAAATGGAACCAAAT	22	820	AGCTGGTAAAATGGAACCAAAT	22	527	AGCTGGTAAAATGGAACCAAAT	22	516	AGCTGGTAAAATGGAACCAAAT	22	264	AGCTGGTAAAATGGAACCAAAT	22	147	AGCTGGTAAAATGGAACCAAAT	22	326
76	mir-133a-2	gcaatgctttgctagAGCTGGTAAAATGGAACCAAATcgcctcttcaatggaTTTGGTCCCCTTCAACCAGCTGTagctatgcattga	88	6	+	99485201	99485288	miR-133a-2-3p	TTTGGTCCCCTTCAACCAGCTGT	23	diff	TTGGTCCCCTTCAACCAGCTGT	22	244168	TTGGTCCCCTTCAACCAGCTGT	22	182915	TTGGTCCCCTTCAACCAGCTGT	22	276019	TTTGGTCCCCTTCAACCAGCTGT	23	505680	TTTGGTCCCCTTCAACCAGCTGT	23	311633	TTTGGTCCCCTTCAACCAGCTGT	23	341165	TTTGGTCCCCTTCAACCAGCTGT	23	169968	TTTGGTCCCCTTCAACCAGCTGT	23	75998	TTTGGTCCCCTTCAACCAGCTGT	23	214294
77	mir-133a-2	gcaatgctttgctagAGCTGGTAAAATGGAACCAAATcgcctcttcaatggaTTTGGTCCCCTTCAACCAGCTGTagctatgcattga	88	6	+	99485201	99485288	miR-133a-2-5p	AGCTGGTAAAATGGAACCAAAT	22	yes	AGCTGGTAAAATGGAACCAAAT	22	837	AGCTGGTAAAATGGAACCAAAT	22	5393	AGCTGGTAAAATGGAACCAAAT	22	783	AGCTGGTAAAATGGAACCAAAT	22	820	AGCTGGTAAAATGGAACCAAAT	22	527	AGCTGGTAAAATGGAACCAAAT	22	516	AGCTGGTAAAATGGAACCAAAT	22	264	AGCTGGTAAAATGGAACCAAAT	22	147	AGCTGGTAAAATGGAACCAAAT	22	326
78	mir-133b	tgccccctgctctgGCTGGTCAAACGGAACCAAGTccgtcttcctgagaggTTTGGTCCCCTTCAACCAGCTatagcagggctggcaaagaacagtccttggag	104	7	+	52430285	52430388	miR-133b-3p	TTTGGTCCCCTTCAACCAGCT	21	diff	TTTGGTCCCCTTCAACCAGCT	21	14659	TTTGGTCCCCTTCAACCAGCT	21	38925	TTTGGTCCCCTTCAACCAGCT	21	14855	TTTGGTCCCCTTCAACCAGCT	21	14291	TTTGGTCCCCTTCAACCAGCT	21	9952	TTTGGTCCCCTTCAACCAGCT	21	9504	TTTGGTCCCCTTCAACCAGCT	21	5466	TTTGGTCCCCTTCAACCAGCT	21	2477	TTTGGTCCCCTTCAACCAGCT	21	8064
79	mir-133b	tgccccctgctctgGCTGGTCAAACGGAACCAAGTccgtcttcctgagaggTTTGGTCCCCTTCAACCAGCTatagcagggctggcaaagaacagtccttggag	104	7	+	52430285	52430388	miR-133b-5p	GCTGGTCAAACGGAACCAAGT	21	yes	GCTGGTCAAACGGAACCAAGT	21	21	GCTGGTCAAACGGAACCAAGT	21	24	GCTGGTCAAACGGAACCAAGT	21	5																GCTGGTCAAACGGAACCAAGTC	22	4
80	mir-1343	tgctggcttcggtgcTGGGGAGCGGCCCCCGGGCGGGCctctgctctggcccCTCCTGGGGCCCGCACTCTCGCtccgggtccgc	85	2	-	28433181	28433265	miR-1343-3p	CTCCTGGGGCCCGCACTCTCGC	22	yes	CTCCTGGGGCCCGCACTCTCGC	22	314	CTCCTGGGGCCCGCACTCTCGC	22	411	CTCCTGGGGCCCGCACTCTCGC	22	130	CTCCTGGGGCCCGCACTCTCGC	22	269	CTCCTGGGGCCCGCACTCTCGC	22	174	CTCCTGGGGCCCGCACTCTCGC	22	124	CTCCTGGGGCCCGCACTCTCGC	22	58	CTCCTGGGGCCCGCACTCTCGC	22	46	CTCCTGGGGCCCGCACTCTCGC	22	46
81	mir-1343	tgctggcttcggtgcTGGGGAGCGGCCCCCGGGCGGGCctctgctctggcccCTCCTGGGGCCCGCACTCTCGCtccgggtccgc	85	2	-	28433181	28433265	miR-1343-5p	TGGGGAGCGGCCCCCGGGCGGG	22	new				TGGGGAGCGGCCCCCGGGCGGG	22	4
82	mir-135-1	aggcctcgctgttctcTATGGCTTTTTATTCCTATGTGAttctactgctcattcATATAGGGATTGGAGCCGTGGCGcacggcggggaca	90	13	+	37564051	37564140	miR-135-1-3p	ATATAGGGATTGGAGCCGTGGCA	23	new	ATATAGGGATTGGAGCCGTGGC	22	8
83	mir-135-1	aggcctcgctgttctcTATGGCTTTTTATTCCTATGTGAttctactgctcattcatatagggattggagccgtggcgcacggcggggaca	90	13	+	37564051	37564140	miR-135-1-5p	TATGGCTTTTTATTCCTATGTGA	23	yes	TATGGCTTTTTATTCCTATGTGA	23	67	TATGGCTTTTTATTCCTATGTGA	23	12
84	mir-135-2	caagataaattcactctagtgcttTATGGCTTTTTATTCCTATGTGAtagtaataaagtctcatgtagggatggaagccatgaaatacattgtgaaaaatcatcaaccaagaaggggccatcaggatagaa	131	5	-	90552018	90552148	miR-135-2-5p	TATGGCTTTTTATTCCTATGTGA	23	yes	TATGGCTTTTTATTCCTATGTGA	23	67	TATGGCTTTTTATTCCTATGTGA	23	12
85	mir-136	ttggatgagccctcggaggACTCCATTTGTTTTGATGATGgattcttacgctcCATCATCGTCTCAAATGAGTCTtcagagggttctatcat	92	7	+	132079189	132079280	miR-136-3p	CATCATCGTCTCAAATGAGTCT	22	new	CATCATCGTCTCAAATGAGTCT	22	43083	CATCATCGTCTCAAATGAGTCT	22	18972	ATCATCGTCTCAAATGAGTCT	21	3039	CATCATCGTCTCAAATGAGTCT	22	1296	CATCATCGTCTCAAATGAGTCT	22	543	CATCATCGTCTCAAATGAGTCT	22	712	CATCATCGTCTCAAATGAGTCT	22	21	CATCATCGTCTCAAATGAGTCT	22	3	CATCATCGTCTCAAATGAGTCT	22	8
86	mir-136	ttggatgagccctcggaggACTCCATTTGTTTTGATGATGgattcttacgctcCATCATCGTCTCAAATGAGTCTtcagagggttctatcat	92	7	+	132079189	132079280	miR-136-5p	ACTCCATTTGTTTTGATGATG	21	diff	ACTCCATTTGTTTTGATGATG	21	3217	ACTCCATTTGTTTTGATGATG	21	1968	ACTCCATTTGTTTTGATGATG	21	214	ACTCCATTTGTTTTGATGATG	21	221	ACTCCATTTGTTTTGATGATG	21	129	ACTCCATTTGTTTTGATGATG	21	155	ACTCCATTTGTTTTGATGATG	21	8				ACTCCATTTGTTTTGATGATG	21	5
87	mir-137	ggtcctctgactctcttcggtgacgggtattcttgggtggataatacggattacgttgTTATTGCTTAAGAATACGCGTagtcgaggagagtaccagcggcaggc	105	4	-	131567064	131567168	miR-137-3p	TTATTGCTTAAGAATACGCGT	21	diff	TTATTGCTTAAGAATACGCGT	21	11
88	mir-138	ggtgcggtggggcAGCTGGTGTTGTGAATCAGGCCgttgccaatcagagaacggctacttcacaacaccagggtcacaccccaccacagg	90	13	+	30329399	30329488	miR-138-5p	AGCTGGTGTTGTGAATCAGGCCGT	24	diff	AGCTGGTGTTGTGAATCAGGCCGT	24	7	AGCTGGTGTTGTGAATCAGGCCGT	24	3				AGCTGGTGTTGTGAATCAGGCCG	23	0				AGCTGGTGTTGTGAATCAGGCCG	23	4
89	mir-139	ggctcaggtgtatTCTACAGTGCACGTGTCTCCAGTgtggctcggaggcTGGAGACGCGGCCCTGTTGGAGTaacaactgatgccagagtctgcga	96	9	-	7935614	7935709	miR-139-3p	TGGAGCCGCGGCCCTGTTGGAGT	23	yes	TGGAGACGCGGCCCTGTTGGAGT	23	64	TGGAGACGCGGCCCTGTTGGAGT	23	21	TGGAGACGCGGCCCTGTTGGAGT	23	32	TGGAGACGCGGCCCTGTTGGAGT	23	7	TGGAGACGCGGCCCTGTTGGAGT	23	4	TGGAGACGCGGCCCTGTTGGAGT	23	5							TGGAGACGCGGCCCTGTTGGAGT	23	3
90	mir-139	ggctcaggtgtatTCTACAGTGCACGTGTCTCCAGTgtggctcggaggcTGGAGACGCGGCCCTGTTGGAGTaacaactgatgccagagtctgcga	96	9	-	7935614	7935709	miR-139-5p	TCTACAGTGCACGTGTCTCCAGT	23	diff	TCTACAGTGCACGTGTCTCCAGT	23	866	TCTACAGTGCACGTGTCTCCAGT	23	753	TCTACAGTGCACGTGTCTCCAGT	23	767	TCTACAGTGCACGTGTCTCCAGT	23	106	TCTACAGTGCACGTGTCTCCAGT	23	58	TCTACAGTGCACGTGTCTCCAGT	23	49	TCTACAGTGCACGTGTCTCCAGT	23	18	TCTACAGTGCACGTGTCTCCAGT	23	6	TCTACAGTGCACGTGTCTCCAGT	23	41
91	mir-1	ccggttgacgtacctgcttgggggACATACTTCTTTATGTGCCCATatggacctgctaagctaTGGAATGTAAAGAAGTATGTATttcaggctgggaactctcaccgg	108	17	-	69285393	69285500	miR-1-3p	GGAATGTAAAGAAGTATGTAT	21	diff	GGAATGTAAAGAAGTATGTAT	21	117999	GGAATGTAAAGAAGTATGTAT	21	124495	GGAATGTAAAGAAGTATGTAT	21	206304	GAATGTAAAGAAGTATGTACCT	22	3535340	GAATGTAAAGAAGTATGTACCT	22	3347022	GAATGTAAAGAAGTATGTACCT	22	2874952	TGGAANGTAAAGAAGTATGTAT	22	1964149	TGGANTGTAAAGAAGTATGTAT	22	1318065	GAATGTAAAGAAGTATGTACC	21	4257702
92	mir-140	ggctcccngtgtggctcccgccccgtgtgtgtctgtctctctgtgtcctgcCAGTGGTTTTACCCTATGGtaggttacgtcatgctgttctACCACAGGGTAGAACCACGGACaggataccggggcaccctctgcatcg	139	scaffold	+	107242	107380	miR-140-3p	ACCACAGGGTAGAACCACGGAC	22	diff	ACCACAGGGTAGAACCACGGAC	22	1038	ACCACAGGGTAGAACCACGGAC	22	629	ACCACAGGGTAGAACCACGGAC	22	40
93	mir-140	ggctcccngtgtggctcccgccccgtgtgtgtctgtctctctgtgtcctgcCAGTGGTTTTACCCTATGGtaggttacgtcatgctgttctACCACAGGGTAGAACCACGGACaggataccggggcaccctctgcatcg	139	scaffold	+	107242	107380	miR-140-5p	CAGTGGTTTTACCCTATGGTAG	22	diff	CAGTGGTTTTACCCTATGGTAG	22	110	CAGTGGTTTTACCCTATGGTAG	22	212	CAGTGGTTTTACCCTATGGTAGT	23	29	CAGTGGTTTTACCCTATGG	19	34	CAGTGGTTTTACCCTATGG	19	23	CAGTGGTTTTACCCTATGG	19	23	CAGTGGTTTTACCCTATGG	19	9	CAGTGGTTTTACCCTATGGTAG	22	6	CAGTGGTTTTACCCTATGGTAG	22	14
94	mir-142	gacagacagacagtgcagtcaccCATAAAGTAGAAAGCACTACTaacagcactggagggtgtAGTGTTTCCTACTTTATGGATGagtgtactgtgggcttcggaga	106	12	+	36203904	36204009	miR-142-3p	TGTAGTGTTTCCTACTTTATGG	22	yes	TGTAGTGTTTCCTACTTTATGG	22	68	TGTAGTGTTTCCTACTTTATGG	22	34	TGTAGTGTTTCCTACTTTATGG	22	27	AGTGTTTCCTACTTTATGGATG	22	56	AGTGTTTCCTACTTTATGGATG	22	31	AGTGTTTCCTACTTTATGGATG	22	16	AGTGTTTCCTACTTTATGGATG	22	8				TGTAGTGTTTCCTACTTTATGGA	23	5
95	mir-142	gacagacagacagtgcagtcaccCATAAAGTAGAAAGCACTACTaacagcactggagggtgtAGTGTTTCCTACTTTATGGATGagtgtactgtgggcttcggaga	106	12	+	36203904	36204009	miR-142-5p	CATAAAGTAGAAAGCACTACT	21	yes	CATAAAGTAGAAAGCACTACT	21	329	CCCATAAAGTAGAAAGCACTAC	22	189	CCCATAAAGTAGAAAGCACTAC	22	554	CATAAAGTAGAAAGCACTACT	21	1173	CATAAAGTAGAAAGCACTACT	21	1038	CATAAAGTAGAAAGCACTACT	21	526	CATAAAGTAGAAAGCACTACT	21	326	CATAAAGTAGAAAGCACTACT	21	89	CATAAAGTAGAAAGCACTACT	21	268
96	mir-143	gcgcggcgccctgtcccccagccggaGGTGCAGTGCTGCATCTCTGGTcagctgggagtcTGAGATGAAGCACTGTAGCTcgggaagggagaagctgctctgc	103	2	+	157344726	157344828	miR-143-3p	TGAGATGAAGCACTGTAGCT	20	diff	TGAGATGAAGCACTGTAGCTCT	22	30703	TGAGATGAAGCACTGTAGCTCT	22	38588	TGAGATGAAGCACTGTAGCT	20	20395	TGAGATGAAGCACTGTAGCT	20	231126	TGAGATGAAGCACTGTAGCT	20	341098	TGAGATGAAGCACTGTAGCT	20	182914	TGAGATGAAGCACTGTAGCT	20	100724	TGAGATGAAGCACTGTAGCT	20	64598	TGAGATGAAGCACTGTAGCT	20	211580
97	mir-143	gcgcggcgccctgtcccccagccggaGGTGCAGTGCTGCATCTCTGGTcagctgggagtcTGAGATGAAGCACTGTAGCTcgggaagggagaagctgctctgc	103	2	+	157344726	157344828	miR-143-5p	GGTGCAGTGCTGCATCTCTGGA	22	diff	GGTGCAGTGCTGCATCTCTGG	21	101	GGTGCAGTGCTGCATCTCTGG	21	98	GGTGCAGTGCTGCATCTCTGGTA	23	48	GGTGCAGTGCTGCATCTCTGGTC	23	6	GGTGCAGTGCTGCATCTCTGGA	22	16	GGTGCAGTGCTGCATCTCTGGTCT	24	5	GGTGCAGTGCTGCATCTCTGGA	22	3	GGTGCAGTGCTGCATCTCTGGTC	23	3	GGTGCAGTGCTGCATCTCTGGA	22	3
98	mir-144	gggccctggctgGGATATCATCATATACTGTAAGTttgcgatgagacacTACAGTATAGATGATGtactagtccgggtgctcccagctctggagcctgac	100	12	+	47176951	47177050	miR-144-3p	TACAGTATAGATGATGTACT	20	diff	TACAGTATAGATGATGTACT	20	3270	TACAGTATAGATGATGTACT	20	2621	TACAGTATAGATGATGTAC	19	463	TACAGTATAGATGATG	16	13	TACAGTATAGATGATG	16	7	TACAGTATAGATGATG	16	15
99	mir-144	gggccctggctgGGATATCATCATATACTGTAAGTttgcgatgagacacTACAGTATAGATGATGtactagtccgggtgctcccagctctggagcctgac	100	12	+	47176951	47177050	miR-144-5p	GGATATCATCATATACTGTAAGT	23	new	GGATATCATCATATACTGTAAGT	23	260	GGATATCATCATATACTGTAAGT	23	95	GGATATCATCATATACTGTAAGT	23	54	GGATATCATCATATACTGTAAGT	23	104	GGATATCATCATATACTGTAAGT	23	51	GGATATCATCATATACTGTAAGT	23	24	GGATATCATCATATACTGTAAGT	23	13	GGATATCATCATATACTGTAAGT	23	8	GGATATCATCATATACTGTAAGT	23	20
100	mir-145	caccttgtcctcacgGTCCAGTTTTCCCAGGAATCCCTtagatgctgagatggggATTCCTGGAAATACTGTTCTTgaggtcatggctt	89	2	+	157346127	157346215	miR-145-3p	ATTCCTGGAAATACTGTTCTT	21	diff	ATTCCTGGAAATACTGTTCTT	21	273	ATTCCTGGAAATACTGTTCTT	21	393	GGATTCCTGGAAATACTGTTCT	22	467	ATTCCTGGAAATACTGTTCTT	21	783	ATTCCTGGAAATACTGTTCTT	21	755	ATTCCTGGAAATACTGTTCTT	21	525	ATTCCTGGAAATACTGTTCTT	21	369	ATTCCTGGAAATACTGTTCTT	21	193	ATTCCTGGAAATACTGTTCTT	21	456
101	mir-145	caccttgtcctcacgGTCCAGTTTTCCCAGGAATCCCTtagatgctgagatggggATTCCTGGAAATACTGTTCTTgaggtcatggctt	89	2	+	157346127	157346215	miR-145-5p	GTCCAGTTTTCCCAGGAATCCCT	23	diff	GTCCAGTTTTCCCAGGAATCCCT	23	1332	GTCCAGTTTTCCCAGGAATCCCT	23	4353	GTCCAGTTTTCCCAGGAATCCCT	23	1300	GTCCAGTTTTCCCAGGAATCCCT	23	837	GTCCAGTTTTCCCAGGAATCCCT	23	711	GTCCAGTTTTCCCAGGAATCCCT	23	489	GTCCAGTTTTCCCAGGAATCCCT	23	197	GTCCAGTTTTCCCAGGAATCCCT	23	136	GTCCAGTTTTCCCAGGAATCCCT	23	366
102	mir-1468	tgaagaggtgggtggtttCTCCGTTTGCCTGTTTTGCTGAcgttcatttgactcattctcagcaaaataagcaaatggaaaattcatccatcaa	94	X	-	56757042	56757135	miR-1468-5p	CTCCGTTTGCCTGTTTTGCTGA	22	yes	CTCCGTTTGCCTGTTTTGCTGA	22	386	CTCCGTTTGCCTGTTTTGCTGA	22	609	CTCCGTTTGCCTGTTTTGCTGA	22	1004	CTCCGTTTGCCTGTTTTGCTGA	22	7399	CTCCGTTTGCCTGTTTTGCTGA	22	4388	CTCCGTTTGCCTGTTTTGCTGA	22	2194	CTCCGTTTGCCTGTTTTGCTGA	22	955	CTCCGTTTGCCTGTTTTGCTGA	22	489	CTCCGTTTGCCTGTTTTGCTGA	22	1202
103	mir-146a	cctatgtgtatactcagcttTGAGAACTGAATTCCATGGGTTgtgtcattgtcagacctgtgaagtttagttcttcagctgggatatctctatcatc	97	16	-	68394511	68394607	miR-146a-5p	TGAGAACTGAATTCCATGGGTT	22	yes	TGAGAACTGAATTCCATGGGTT	22	199	TGAGAACTGAATTCCATGGGTT	22	202	TGAGAACTGAATTCCATGGGTT	22	846	TGAGAACTGAATTCCATGGGTT	22	1072	TGAGAACTGAATTCCATGGGTT	22	1021	TGAGAACTGAATTCCATGGGTT	22	541	TGAGAACTGAATTCCATGGGTT	22	1144	TGAGAACTGAATTCCATGGGTT	22	89	TGAGAACTGAATTCCATGGGTT	22	239
104	mir-146b	ctgagagaactttggccacctggctcTGAGAACTGAATTCCATAGGCTGTgagctctagcaaatgccctaggaactcagttctggtgcccggctgtgctatagtc	105	14	+	123301746	123301850	miR-146b-5p	TGAGAACTGAATTCCATAGGCTGT	24	diff	TGAGAACTGAATTCCATAGGCTGT	24	282	TGAGAACTGAATTCCATAGGCT	22	160	TGAGAACTGAATTCCATAGGCTGT	24	191	TGAGAACTGAATTCCATAGGCTGT	24	951	TGAGAACTGAATTCCATAGGCTGT	24	513	TGAGAACTGAATTCCATAGGCTGT	24	370	TGAGAACTGAATTCCATAGGCTGT	24	266	TGAGAACTGAATTCCATAGGCTGT	24	35	TGAGAACTGAATTCCATAGGCTGT	24	129
105	mir-148a	ggaggaagacagccactttggtcttttgaggcAAAGTTCTGAGACACTCCGACTctgaatatgatagaagTCAGTGCACTACAGAACTTTGTctctggagactgtggtcgc	111	18	+	51216008	51216118	miR-148a-3p	TCAGTGCACTACAGAACTTTGT	22	yes	TCAGTGCACTACAGAACTTTGT	22	99370	TCAGTGCACTACAGAACTTTGT	22	30536	TCAGTGCACTACAGAACTTTGT	22	13119	TCAGTGCACTACAGAACTTTGT	22	34030	TCAGTGCACTACAGAACTTTGT	22	16945	TCAGTGCACTACAGAACTTTGT	22	17919	TCAGTGCACTACAGAACTTTGT	22	9416	TCAGTGCACTACAGAACTTTGT	22	3433	TCAGTGCACTACAGAACTTTGT	22	10368
106	mir-148a	ggaggaagacagccactttggtcttttgaggcAAAGTTCTGAGACACTCCGACTctgaatatgatagaagTCAGTGCACTACAGAACTTTGTctctggagactgtggtcgc	111	18	+	51216008	51216118	miR-148a-5p	AAAGTTCTGAGACACTCCGACT	22	yes	AAAGTTCTGAGACACTCCGACT	22	501	AAAGTTCTGAGACACTCCGACT	22	213	AAAGTTCTGAGACACTCCGACT	22	195	AAAGTTCTGAGACACTCCGACT	22	796	AAAGTTCTGAGACACTCCGACT	22	496	AAAGTTCTGAGACACTCCGACT	22	456	AAAGTTCTGAGACACTCCGACT	22	292	AAAGTTCTGAGACACTCCGACT	22	130	AAAGTTCTGAGACACTCCGACT	22	351
107	mir-148b	atcatttccaggcaccattagcatttgaggtGAAGTTCTGTTATACACTCAGGCTgtggctctctgaaagTCAGTGCATCACAGAACTTTGTctcgaaagctttctagc	109	5	+	20388169	20388277	miR-148b-3p	TCAGTGCATCACAGAACTTTGT	22	yes	TCAGTGCATCACAGAACTTTGT	22	2347	TCAGTGCATCACAGAACTTTGT	22	1917	TCAGTGCATCACAGAACTTTGT	22	1379	TCAGTGCATCACAGAACTTTGT	22	2348	TCAGTGCATCACAGAACTTTGT	22	2247	TCAGTGCATCACAGAACTTTGT	22	2274	TCAGTGCATCACAGAACTTTGT	22	1075	TCAGTGCATCACAGAACTTTGT	22	715	TCAGTGCATCACAGAACTTTGT	22	1971
108	mir-148b	atcatttccaggcaccattagcatttgaggtGAAGTTCTGTTATACACTCAGGCTgtggctctctgaaagTCAGTGCATCACAGAACTTTGTctcgaaagctttctagc	109	5	+	20388169	20388277	miR-148b-5p	GAAGTTCTGTTATACACTCAGGCT	24	diff	GAAGTTCTGTTATACACTCAGGCT	24	66	GAAGTTCTGTTATACACTCAGGCT	24	33	GAAGTTCTGTTATACACTCAGGCT	24	48	GAAGTTCTGTTATACACTCAGGCT	24	131	GAAGTTCTGTTATACACTCAGGCT	24	119	GAAGTTCTGTTATACACTCAGGCT	24	123	GAAGTTCTGTTATACACTCAGGCT	24	45	GAAGTTCTGTTATACACTCAGGCT	24	19	GAAGTTCTGTTATACACTCAGGCT	24	61
109	mir-149	aggccggcgcccaggcTCTGGCTCCGTGTCTTCACTCCcgtgtgtgtccgaggaggGAGGGAGGGACGGGGGCTGTGCtggggcgaacggaacagcgcaggtc	103	15	-	154447008	154447110	miR-149-3p	GAGGGAGGGACGGGGGCTGTGC	22	new				GAGGGAGGGACGGGGGCTGTGC	22	4
110	mir-149	aggccggcgcccaggcTCTGGCTCCGTGTCTTCACTCCCgtgtgtgtccgaggagggagggagggacgggggctgtgctggggcgaacggaacagcgcaggtc	103	15	-	154447008	154447110	miR-149-5p	TCTGGCTCCGTGTCTTCACTCCC	23	yes	TCTGGCTCCGTGTCTTCACTCC	22	345	TCTGGCTCCGTGTCTTCACTCC	22	626	TCTGGCTCCGTGTCTTCACTCCC	23	177	TCTGGCTCCGTGTCTTCACTCCC	23	400	TCTGGCTCCGTGTCTTCACTCCC	23	216	TCTGGCTCCGTGTCTTCACTCCC	23	214	TCTGGCTCCGTGTCTTCACTCCC	23	37	TCTGGCTCCGTGTCTTCACTCC	22	21	TCTGGCTCCGTGTCTTCACTCC	22	42
111	mir-150-2	ctcggccctaTCTCCCAACCCTTGTACCAGTGCgtgcctcagtccctggtacaggaatggggggcagggacctgggg	77	6	-	50309879	50309955	miR-150-2-5p	TCTCCCAACCCTTGTACCAGTGA	23	diff	TCTCCCAACCCTTGTACCAGTG	22	37	TCTCCCAACCCTTGTACCAGTG	22	244	TCTCCCAACCCTTGTACCAGT	21	130	TCTCCCAACCCTTGTACCAGTGA	23	201	TCTCCCAACCCTTGTACCAGTGA	23	248	TCTCCCAACCCTTGTACCAGTGA	23	99	TCTCCCAACCCTTGTACCAGTGA	23	37	TCTCCCAACCCTTGTACCAGTGA	23	16	TCTCCCAACCCTTGTACCAGTGA	23	45
112	mir-151	cacttttcctgcccTCGAGGAGCTCACAGTCTAGTacgtctcatcccctaCTAGACTGAAGCTCCTTGAGGAcagggatcgtcatactcacctc	94	scaffold	+	7084	7177	miR-151-3p	CTAGACTGAAGCTCCTTGAGGA	22	yes	CTAGACTGAAGCTCCTTGAGG	21	966	CTAGACTGAAGCTCCTTGAGG	21	858	CTAGACTGAAGCTCCTTGAGGA	22	977	CTAGACTGAAGCTCCTTGAGGA	22	21868	CTAGACTGAAGCTCCTTGAGGA	22	8753	CTAGACTGAAGCTCCTTGAGGA	22	8851	CTAGACTGAAGCTCCTTGAGGA	22	5246	CTAGACTGAAGCTCCTTGAGGA	22	1634	CTAGACTGAAGCTCCTTGAGGA	22	4811
113	mir-151	cacttttcctgcccTCGAGGAGCTCACAGTCTAGTacgtctcatcccctaCTAGACTGAAGCTCCTTGAGGAcagggatcgtcatactcacctc	94	scaffold	+	7084	7177	miR-151-5p	TCGAGGAGCTCACAGTCTAGT	21	yes	TCGAGGAGCTCACAGTCTAGT	21	19606	TCGAGGAGCTCACAGTCTAGT	21	14182	TCGAGGAGCTCACAGTCTAGT	21	16552	TCGAGGAGCTCACAGTCTAGT	21	62420	TCGAGGAGCTCACAGTCTAGT	21	32202	TCGAGGAGCTCACAGTCTAGT	21	39194	TCGAGGAGCTCACAGTCTAGT	21	21314	TCGAGGAGCTCACAGTCTAGT	21	9503	TCGAGGAGCTCACAGTCTAGT	21	24914
114	mir-152	gaggaggctcggcgccgctgtcctcccggcccAGGTTCTGTGATACACTCCGACTcgggctctggagcagTCAGTGCATGACAGAACTTGGGcccggacggaccttctgca	111	12	-	24289531	24289641	miR-152-3p	TCAGTGCATGACAGAACTTGG	21	yes	TCAGTGCATGACAGAACTTGG	21	8277	TCAGTGCATGACAGAACTTGG	21	4747	TCAGTGCATGACAGAACTTGG	21	256	TCAGTGCATGACAGAACTTGG	21	9	TCAGTGCATGACAGAACTTGG	21	6	TCAGTGCATGACAGAACTTGG	21	22
115	mir-152	gaggaggctcggcgccgctgtcctcccggcccAGGTTCTGTGATACACTCCGACTcgggctctggagcagTCAGTGCATGACAGAACTTGGGcccggacggaccttctgca	111	12	-	24289531	24289641	miR-152-5p	AGGTTCTGTGATACACTCCGACT	23	new	AGGTTCTGTGATACACTCCGACT	23	102	AGGTTCTGTGATACACTCCGACT	23	71	AGGTTCTGTGATACACTCCGACT	23	22	AGGTTCTGTGATACACTCCGACT	23	70	AGGTTCTGTGATACACTCCGACT	23	28	AGGTTCTGTGATACACTCCGACT	23	32	AGGTTCTGTGATACACTCCGACT	23	6				AGGTTCTGTGATACACTCCGACT	23	25
116	mir-155	ttgctggaggctatatgctgTTAATGCTAATTGTGATAGGGGTTtttacctccgtctgactcctacatgttagcattaacagggtatgatgcctgttactagcattcacat	111	13	-	199063324	199063434	miR-155-5p	TTAATGCTAATTGTGATAGGGGT	23	diff	TTAATGCTAATTGTGATAGGGGT	23	293	TTAATGCTAATTGTGATAGGGGT	23	154	TTAATGCTAATTGTGATAGGGGT	23	85	TTAATGCTAATTGTGATAGGGGTT	24	87	TTAATGCTAATTGTGATAGGGGTT	24	60	TTAATGCTAATTGTGATAGGGGT	23	43	TTAATGCTAATTGTGATAGGGGTT	24	23	TTAATGCTAATTGTGATAGGGGTT	24	7	TTAATGCTAATTGTGATAGGGGTT	24	23
117	mir-15a	accttggagtaaagTAGCAGCACATAATGGTTTGTggattttgaaaaggtgCAGGCCATATTGTGCTGCCTCAAaaatacaaggatctgatcttc	95	scaffold	+	70411	70505	miR-15a-3p	CAGGCCATATTGTGCTGCCTCT	22	new	CAGGCCATATTGTGCTGCCTCT	22	13	CAGGCCATATTGTGCTGCCTCT	22	10	CAGGCCATATTGTGCTGCCT	20	22
118	mir-15a	accttggagtaaagTAGCAGCACATAATGGTTTGTggattttgaaaaggtgcaggccatattgtgctgcctcaaaaatacaaggatctgatcttc	95	scaffold	+	70411	70505	miR-15a-5p	TAGCAGCACATAATGGTTTGT	21	yes	TAGCAGCACATAATGGTTTGT	21	366	TAGCAGCACATAATGGTTTGT	21	408	TAGCAGCACATAATGGTTTGTG	22	512	TAGCAGCACATAATGGTTTGT	21	1236	TAGCAGCACATAATGGTTTGT	21	820	TAGCAGCACATAATGGTTTGT	21	793	TAGCAGCACATAATGGTTTGT	21	606	TAGCAGCACATAATGGTTTGT	21	205	TAGCAGCACATAATGGTTTGT	21	874
119	mir-15b	ttgaggccttaaagtactgTAGCAGCACATCATGGTTTACAtactacaatcaagatgCGAATCATTATTTGCTGCTCTAGaaatttaaggaaattcat	98	13	+	108388133	108388230	miR-15b-3p	CGAATCATTATTTGCTGCTCT	21	new	CGAATCATTATTTGCTGCTCT	21	79	CGAATCATTATTTGCTGCTCT	21	25	CGAATCATTATTTGCTGCTCT	21	7	CGAATCATTATTTGCTGCTCT	21	6	CGAATCATTATTTGCTGCTCTA	22	9	CGAATCATTATTTGCTGCTCT	21	4
120	mir-15b	ttgaggccttaaagtactgTAGCAGCACATCATGGTTTACAtactacaatcaagatgCGAATCATTATTTGCTGCTCTAGaaatttaaggaaattcat	98	13	+	108388133	108388230	miR-15b-5p	TAGCAGCACATCATGGTTTACA	22	yes	TAGCAGCACATCATGGTTTACA	22	475	TAGCAGCACATCATGGTTTACA	22	176	TAGCAGCACATCATGGTTTACA	22	537	TAGCAGCACATCATGGTTTACA	22	218	TAGCAGCACATCATGGTTTACA	22	130	TAGCAGCACATCATGGTTTACA	22	83	TAGCAGCACATCATGGTTTACA	22	26	TAGCAGCACATCATGGTTTACA	22	11	TAGCAGCACATCATGGTTTACA	22	50
121	mir-1	ccggttgacgtacctgcttgggggACATACTTCTTTATGTGCCCATatggacctgctaagctaTGGAATGTAAAGAAGTATGTATttcaggctgggaactctcaccgg	108	17	-	69285393	69285500	miR-1-5p	ACATACTTCTTTATGTGCCCATA	23	new	ACATACTTCTTTATGTGCCCATT	23	6	ACATACTTCTTTATGTGCCCATA	23	42	ACATACTTCTTTATGTGCCCATA	23	7	ACATACTTCTTTATGTGCCCATA	23	4				ACATACTTCTTTATGTGCCCATA	23	5
122	mir-16-1	ctgacatacttgttccgctcTAGCAGCACGTAAATATTGGCGtagtaaaataaatattaaacaCCAATATTATTGTGCTGCTTTagcgtgacagggata	99	13	+	108388277	108388375	miR-16-1-3p	ACCAATATTATTGTGCTGCTTT	22	new	ACCAATATTATTGTGCTGCTTT	22	37	ACCAATATTATTGTGCTGCTTT	22	18	ACCAATATTATTGTGCTGCTTT	22	9	ACCAATATTATTGTGCTGCT	20	3	ACCAATATTATTGTGCTGCT	20	6	ACCAATATTATTGTGCTGCT	20	4	CCAATATTATTGTGCTGCTTT	21	3
123	mir-16-1	ctgacatacttgttccgctcTAGCAGCACGTAAATATTGGCGtagtaaaataaatattaaacaCCAATATTATTGTGCTGCTTTagcgtgacagggata	99	13	+	108388277	108388375	miR-16-1-5p	TAGCAGCACGTAAATATTGGCG	22	yes	TAGCAGCACGTAAATATTGGCG	22	12328	TAGCAGCACGTAAATATTGGCG	22	7781	TAGCAGCACGTAAATATTGGCG	22	16657	TAGCAGCACGTAAATATTGGCG	22	20384	TAGCAGCACGTAAATATTGGCG	22	11790	TAGCAGCACGTAAATATTGGCG	22	12407	TAGCAGCACGTAAATATTGGCG	22	8276	TAGCAGCACGTAAATATTGGCG	22	2306	TAGCAGCACGTAAATATTGGCG	22	10409
124	mir-16-2	atgtcagcagtgcctTAGCAGCACGTAAATATTGGCGttaagattctaaaattatctCCAGTATTAACTGTGCTGCTGAAGTaaggttggcc	92	scaffold	+	70550	70641	miR-16-2-3p	CCAGTATTAACTGTGCTGCTGAA	23	new	CCAGTATTAACTGTGCTGCTGA	22	3	CCAGTATTAACTGTGCTGCTGAA	23	6
125	mir-16-2	atgtcagcagtgcctTAGCAGCACGTAAATATTGGCGttaagattctaaaattatctCCAGTATTAACTGTGCTGCTGAAGTaaggttggcc	92	scaffold	+	70550	70641	miR-16-2-5p	TAGCAGCACGTAAATATTGGCG	22	yes	TAGCAGCACGTAAATATTGGCG	22	12328	TAGCAGCACGTAAATATTGGCG	22	7781	TAGCAGCACGTAAATATTGGCG	22	16657	TAGCAGCACGTAAATATTGGCG	22	20384	TAGCAGCACGTAAATATTGGCG	22	11790	TAGCAGCACGTAAATATTGGCG	22	12407	TAGCAGCACGTAAATATTGGCG	22	8276	TAGCAGCACGTAAATATTGGCG	22	2306	TAGCAGCACGTAAATATTGGCG	22	10409
126	mir-17	gtcagaataatgtCAAAGTGCTTACAGTGCAGGTAGtgataatgtgcatctACTGCAGTGAAGGCACTTGTAGCattatggtgac	85	11	+	66610056	66610140	miR-17-3p	ACTGCAGTGAAGGCACTTGTA	21	diff	CTGCAGTGAAGGCACTTGTAGC	22	44	ACTGCAGTGAAGGCACTTGT	20	75	ACTGCAGTGAAGGCACTTGTA	21	26	ACTGCAGTGAAGGCACTTGTA	21	8	ACTGCAGTGAAGGCACTTGTA	21	8	ACTGCAGTGAAGGCACTTGTA	21	9				ACTGCAGTGAAGGCACTTGTA	21	3	ACTGCAGTGAAGGCACTTGTA	21	12
127	mir-17	gtcagaataatgtCAAAGTGCTTACAGTGCAGGTAGtgataatgtgcatctACTGCAGTGAAGGCACTTGTAGCattatggtgac	85	11	+	66610056	66610140	miR-17-5p	CAAAGTGCTTACAGTGCAGGTAG	23	yes	CAAAGTGCTTACAGTGCAGGTAG	23	769	CAAAGTGCTTACAGTGCAGGTAG	23	958	CAAAGTGCTTACAGTGCAGGTAG	23	134	CAAAGTGCTTACAGTGCAGGTAG	23	105	CAAAGTGCTTACAGTGCAGGTAG	23	68	CAAAGTGCTTACAGTGCAGGTAG	23	70	CAAAGTGCTTACAGTGCAGGTAG	23	12	CAAAGTGCTTACAGTGCAGGTAG	23	16	CAAAGTGCTTACAGTGCAGGTAG	23	34
128	mir-181a-1	tgagtttagaggttgcttcagtgAACATTCAACGCTGTCGGTGAGTttggaattcaaatcaaaACCATCGACCGTTGATTGTACCctatggccaaccatcagctccac	108	10	-	26427015	26427122	miR-181a-1-3p	ACCATCGACCGTTGATTGTACC	22	new	ACCATCGACCGTTGATTGTACC	22	657	ACCATCGACCGTTGATTGTACC	22	872	ACCATCGACCGTTGATTGTACC	22	1181	ACCATCGACCGTTGATTGTACC	22	5884	ACCATCGACCGTTGATTGTACC	22	3115	ACCATCGACCGTTGATTGTACC	22	3889	ACCATCGACCGTTGATTGTACC	22	576	ACCATCGACCGTTGATTGTACC	22	190	ACCATCGACCGTTGATTGTACC	22	326
129	mir-181a-1	tgagtttagaggttgcttcagtgAACATTCAACGCTGTCGGTGAGTttggaattcaaatcaaaACCATCGACCGTTGATTGTACCctatggccaaccatcagctccac	108	10	-	26427015	26427122	miR-181a-1-5p	AACATTCAACGCTGTCGGTGAGT	23	diff	AACATTCAACGCTGTCGGTGAGT	23	26073	AACATTCAACGCTGTCGGTGAGT	23	25875	AACATTCAACGCTGTCGGTGAGT	23	21108	AACATTCAACGCTGTCGGTGAGT	23	74848	AACATTCAACGCTGTCGGTGAGT	23	62701	AACATTCAACGCTGTCGGTGAGT	23	40579	AACATTCAACGCTGTCGGTGAGT	23	15772	AACATTCAACGCTGTCGGTGAGT	23	6007	AACATTCAACGCTGTCGGTGAGT	23	15745
130	mir-181a-2	tgccagggccaggactcagtcttcagagaactccaaggAACATTCAACGCTGTCGGTGAGTttgggatttgaaaaaACCACCGACCGTTGACTGTACCttggggttctta	110	1	+	299322123	299322232	miR-181a-2-3p	ACCACCGACCGTTGACTGTACC	22	new	ACCACCGACCGTTGACTGTACC	22	625	ACCACCGACCGTTGACTGTACC	22	132	ACCACCGACCGTTGACTGTACC	22	276	ACCACCGACCGTTGACTGTACC	22	12734	ACCACCGACCGTTGACTGTACC	22	6873	ACCACCGACCGTTGACTGTACC	22	4738	ACCACCGACCGTTGACTGTACC	22	1653	ACCACCGACCGTTGACTGTACC	22	854	ACCACCGACCGTTGACTGTACC	22	1645
131	mir-181a-2	tgccagggccaggactcagtcttcagagaactccaaggAACATTCAACGCTGTCGGTGAGTttgggatttgaaaaaACCACCGACCGTTGACTGTACCttggggttctta	110	1	+	299322123	299322232	miR-181a-2-5p	AACATTCAACGCTGTCGGTGAGT	23	diff	AACATTCAACGCTGTCGGTGAGT	23	26073	AACATTCAACGCTGTCGGTGAGT	23	25875	AACATTCAACGCTGTCGGTGAGT	23	21108	AACATTCAACGCTGTCGGTGAGT	23	74848	AACATTCAACGCTGTCGGTGAGT	23	62701	AACATTCAACGCTGTCGGTGAGT	23	40579	AACATTCAACGCTGTCGGTGAGT	23	15772	AACATTCAACGCTGTCGGTGAGT	23	6007	AACATTCAACGCTGTCGGTGAGT	23	15745
132	mir-181b-1	cctgtgcagagattccttcttaaaaggtcacaatcAACATTCATTGCTGTCGGTGGGttgaactgtgtagacaagCTCACTGAACAATGAATGCAActgtggccccgcat	110	10	-	26426852	26426961	miR-181b-1-3p	CTCACTAAACAATGAATGCAA	21	new	CTCACTGAACAATGAATGCAAT	22	5	CTCACTGAACAATGAATGCAA	21	10				CTCACTGAACAATGAATGCAT	21	12	CTCACTGAACAATGAATGCAT	21	8	CTCACTGAACAATGAATGCAT	21	6	CTCACTGAACAATGAATGCAT	21	3
133	mir-181b-1	cctgtgcagagattccttcttaaaaggtcacaatcAACATTCATTGCTGTCGGTGGGttgaactgtgtagacaagCTCACTGAACAATGAATGCAActgtggccccgcat	110	10	-	26426852	26426961	miR-181b-1-5p	AACATTCATTGCTGTCGGTGGGT	23	diff	AACATTCATTGCTGTCGGTGGGT	23	2499	AACATTCATTGCTGTCGGTGGGT	23	2023	AACATTCATTGCTGTCGGTGGGTT	24	897	AACATTCATTGCTGTCGGTGGG	22	5853	AACATTCATTGCTGTCGGTGGG	22	3483	AACATTCATTGCTGTCGGTGGGT	23	2233	AACATTCATTGCTGTCGGTGGG	22	428	AACATTCATTGCTGTCGGTGGGT	23	167	AACATTCATTGCTGTCGGTGGGT	23	275
134	mir-181b-2	ctgatggctgcactcAACATTCATTGCTGTCGGTGGGtttgagtctgaatcaaCTCACTGATCAATGAATGCAaactgcggaccaaaca	89	1	+	299324011	299324099	miR-181b-2-3p	ACTCACTGATCAATGAATGCA	21	new	CTCACTGATCAATGAATGCAA	21	4							ACTCACTGATCAATGAATGCA	21	8	ACTCACTGATCAATGAATGCA	21	3	ACTCACTGATCAATGAATGCA	21	6
135	mir-181b-2	ctgatggctgcactcAACATTCATTGCTGTCGGTGGGtttgagtctgaatcaaCTCACTGATCAATGAATGCAaactgcggaccaaaca	89	1	+	299324011	299324099	miR-181b-2-5p	AACATTCATTGCTGTCGGTGGGT	23	diff	AACATTCATTGCTGTCGGTGGGT	23	2499	AACATTCATTGCTGTCGGTGGGT	23	2023	AACATTCATTGCTGTCGGTGGGTT	24	897	AACATTCATTGCTGTCGGTGGG	22	5853	AACATTCATTGCTGTCGGTGGG	22	3483	AACATTCATTGCTGTCGGTGGGT	23	2233	AACATTCATTGCTGTCGGTGGG	22	428	AACATTCATTGCTGTCGGTGGGT	23	167	AACATTCATTGCTGTCGGTGGGT	23	275
136	mir-181c	gagaagttgccaagggtttgggggAACATTCAACCTGTCGGTGAGTttgggcagctcaggcaaACCATCGACCGTTGAGTGGACCccgaggcctggaactgcc	103	2	-	65553658	65553760	miR-181c-3p	ACCATCGACCGTTGAGTGGACC	22	new	ACCATCGACCGTTGAGTGGACC	22	181	ACCATCGACCGTTGAGTGGACC	22	75	ACCATCGACCGTTGAGTGGACC	22	53	ACCATCGACCGTTGAGTGGACC	22	212	ACCATCGACCGTTGAGTGGACC	22	121	ACCATCGACCGTTGAGTGGACC	22	96	ACCATCGACCGTTGAGTGGACC	22	45	ACCATCGACCGTTGAGTGGACC	22	12	ACCATCGACCGTTGAGTGGACC	22	46
137	mir-181c	gagaagttgccaagggtttgggggAACATTCAACCTGTCGGTGAGTttgggcagctcaggcaaACCATCGACCGTTGAGTGGACCccgaggcctggaactgcc	103	2	-	65553658	65553760	miR-181c-5p	AACATTCAACCTGTCGGTGAGT	22	yes	AACATTCAACCTGTCGGTGAGTT	23	1856	AACATTCAACCTGTCGGTGAGT	22	816	AACATTCAACCTGTCGGTGAGTT	23	456	AACATTCAACCTGTCGGTGAGT	22	960	AACATTCAACCTGTCGGTGAGT	22	674	AACATTCAACCTGTCGGTGAGT	22	615	AACATTCAACCTGTCGGTGAGT	22	312	AACATTCAACCTGTCGGTGAGT	22	101	AACATTCAACCTGTCGGTGAGT	22	419
138	mir-181d	ctcccttaggccacagcgaaggtcacaatcAACATTCATTGTTGTCGGTGGGTTgtgagacggaggccagacCCACCGAGGGATGAATGTCACtgtggctgggccggacacagcctaagcagaatggg	128	2	-	65553461	65553588	miR-181d-3p	CCCACCGAGGGATGAATGTCA	21	diff				CCCACCGAGGGATGAATGTCA	21	3
139	mir-181d	ctcccttaggccacagcgaaggtcacaatcAACATTCATTGTTGTCGGTGGGTtgtgagacggaggccagacccaccgagggatgaatgtcactgtggctgggccggacacagcctaagcagaatggg	128	2	-	65553461	65553588	miR-181d-5p	AACATTCATTGTTGTCGGTGGGTT	24	yes	AACATTCATTGTTGTCGGTGGGTT	24	419	AACATTCATTGTTGTCGGTGGGTT	24	169	AACATTCATTGTTGTCGGTGGGTT	24	53	AACATTCATTGTTGTCGGTGGGT	23	192	AACATTCATTGTTGTCGGTGGGTT	24	97	AACATTCATTGTTGTCGGTGGGT	23	74	AACATTCATTGTTGTCGGTGGGT	23	39	AACATTCATTGTTGTCGGTGGGT	23	14	AACATTCATTGTTGTCGGTGGGT	23	36
140	mir-182	gccgccacttgcctcgcaccgttTTTGGCAATGGTAGAACTCACACTggtgagataatGGGATCCGGTGGTTCTagacttgccaactatggtgcgagggctcagc	105	18	+	20035199	20035303	miR-182-5p	TTTGGCAATGGTAGAACTCACACT	24	yes	TTTGGCAATGGTAGAACTCACACT	24	101	TTTGGCAATGGTAGAACTCACA	22	21	TTTGGCAATGGTAGAACTCACACT	24	44	TTTGGCAATGGTAGAACTCACACT	24	261	TTTGGCAATGGTAGAACTCACACT	24	142	TTTGGCAATGGTAGAACTCACACT	24	82	TTTGGCAATGGTAGAACTCACACT	24	110	TTTGGCAATGGTAGAACTCACACT	24	26	TTTGGCAATGGTAGAACTCACACT	24	22
141	mir-183	agagcgcgactcctgttctgtgTATGGCACTGGTAGAATTCACTgtgaacagtctcggtcagtgaattaccgaagggccataaacagagcagagacagatccgcga	106	18	+	20030634	20030739	miR-183-5p	TATGGCACTGGTAGAATTCACT	22	diff	TATGGCACTGGTAGAATTCACT	22	22	TATGGCACTGGTAGAATTCACT	22	20	TATGGCACTGGTAGAATTCACT	22	49	TATGGCACTGGTAGAATTCACTG	23	41	TATGGCACTGGTAGAATTCACT	22	57	TATGGCACTGGTAGAATTCACT	22	32	TATGGCACTGGTAGAATTCACT	22	44	ATGGCACTGGTAGAATTCACTG	22	12	TATGGCACTGGTAGAATTCACT	22	18
142	mir-184	ccagtcacatccccttatcacttttccagccagctttgtgactctaaatgtTGGACGGAGAACTGATAAGGgtaggtgattga	83	7	+	53883626	53883708	miR-184-3p	TGGACGGAGAACTGATAAGGGT	22	yes	TGGACGGAGAACTGATAAGGGT	22	29	TGGACGGAGAACTGATAAGG	20	19	TGGACGGAGAACTGATAAGGGT	22	14	TGGACGGAGAACTGATAAGGGT	22	30	TGGACGGAGAACTGATAAGGGT	22	15	TGGACGGAGAACTGATAAGGGT	22	20	TGGACGGAGAACTGATAAGG	20	6
143	mir-185	gagcggggggtgagggatTGGAGAGAAAGGCAGTTCCTGAtggtcccctccccAGGGGCTGGCTTTCCTCTGGTCcttccctcccaatgaccgcgtcttcatcgagg	107	14	+	55086516	55086622	miR-185-3p	CAGGGGCTGGCTTTCCTCTGGT	22	new	AGGGGCTGGCTTTCCTCTGGT	21	7	CAGGGGCTGGCTTTCCTCTGGT	22	9	CAGGGGCTGGCTTTCCTCTGGT	22	8	CAGGGGCTGGCTTTCCTCTGGT	22	4	AGGGGCTGGCTTTCCTCTGGT	21	4	AGGGGCTGGCTTTCCTCTGGT	21	4
144	mir-185	gagcggggggtgagggatTGGAGAGAAAGGCAGTTCCTGAtggtcccctccccAGGGGCTGGCTTTCCTCTGGTCcttccctcccaatgaccgcgtcttcatcgagg	107	14	+	55086516	55086622	miR-185-5p	TGGAGAGAAAGGCAGTTCCTGA	22	yes	TGGAGAGAAAGGCAGTTCCTGA	22	833	TGGAGAGAAAGGCAGTTCCTGA	22	594	TGGAGAGAAAGGCAGTTCCTGA	22	181	TGGAGAGAAAGGCAGTTCCTGA	22	88	TGGAGAGAAAGGCAGTTCCTGA	22	37	TGGAGAGAAAGGCAGTTCCTGA	22	56	TGGAGAGAAAGGCAGTTCCTGA	22	14	TGGAGAGAAAGGCAGTTCCTGA	22	6	TGGAGAGAAAGGCAGTTCCTGA	22	34
145	mir-186	tgcttataactttcCAAAGAATTCTCCTTTTGGGCTttatgattttattttaaGCCCAAAGGTGAATTTTTTGGGaagtttg	82	6	+	131558966	131559047	miR-186-3p	GCCCAAAGGTGAATTTTTTGGG	22	new	CCCAAAGGTGAATTTTTTGGGT	22	18	GCCCAAAGGTGAATTTTTTGGG	22	10	GCCCAAAGGTGAATTTTTTGGG	22	5
146	mir-186	tgcttataactttcCAAAGAATTCTCCTTTTGGGCTttatgattttattttaaGCCCAAAGGTGAATTTTTTGGGaagtttg	82	6	+	131558966	131559047	miR-186-5p	CAAAGAATTCTCCTTTTGGGCT	22	diff	CAAAGAATTCTCCTTTTGGGCTT	23	3412	CAAAGAATTCTCCTTTTGGGCT	22	3995	CAAAGAATTCTCCTTTTGGGCT	22	2049	CAAAGAATTCTCCTTTTGGGCT	22	7659	CAAAGAATTCTCCTTTTGGGCT	22	4959	CAAAGAATTCTCCTTTTGGGCT	22	5339	CAAAGAATTCTCCTTTTGGGCT	22	2837	CAAAGAATTCTCCTTTTGGGCT	22	1076	CAAAGAATTCTCCTTTTGGGCT	22	4051
147	mir-187	ggccaggctcaccatgacaccgtgtgagacctcgggctacaacacgggactcgggcgctgctctgaccccTCGTGTCTTGTGTTGCAGCCGGAgggacgcaggtc	105	6	-	112191794	112191898	miR-187-3p	TCGTGTCTTGTGTTGCAGCCGGT	23	diff	TCGTGTCTTGTGTTGCAGCCGGT	23	4	TCGTGTCTTGTGTTGCAGCCGGT	23	7
148	mir-18a	tgagtgctttttgttcTAAGGTGCATCTAGTGCAGATAgtgaagtagattagcatctACTGCCCTAAGTGCTCCTTCTggcataagaagttatgt	95	11	+	66610192	66610286	miR-18a-3p	ACTGCCCTAAGTGCTCCTTCTGT	23	new	ACTGCCCTAAGTGCTCCTTCTGT	23	5	ACTGCCCTAAGTGCTCCTTCTGG	23	4	ACTGCCCTAAGTGCTCCTTCT	21	3	ACTGCCCTAAGTGCTCCTTCTG	22	3
149	mir-18a	tgagtgctttttgttcTAAGGTGCATCTAGTGCAGATAgtgaagtagattagcatctactgccctaagtgctccttctggcataagaagttatgt	95	11	+	66610192	66610286	miR-18a-5p	TAAGGTGCATCTAGTGCAGATA	22	yes	TAAGGTGCATCTAGTGCAGAT	21	207	TAAGGTGCATCTAGTGCAGAT	21	136	TAAGGTGCATCTAGTGCAGATA	22	23	TAAGGTGCATCTAGTGCAGATA	22	13	TAAGGTGCATCTAGTGCAGATAG	23	6	TAAGGTGCATCTAGTGCAGATAG	23	5
150	mir-18b	ataatgtgtctcttgtgtTAAGGTGCATCTAGTGCAGTTAGtgaagcagcttagaatctactgccctaaatgccccttctggcacaggctgcctaatacacagcat	106	X	-	126200004	126200109	miR-18b-5p	TAAGGTGCATCTAGTGCAGT	20	diff	TAAGGTGCATCTAGTGCAGT	20	24	TAAGGTGCATCTAGTGCAG	19	11				TAAGGTGCATCTAGTGCAGT	20	6
151	mir-190a	acctggatgcctttctgcaggcctctgtgTGATATGTTTGATATATTAGGTTGttatttaatccaACTATATATCAAACATATTCCTacagtgtcttgccctgtctccgggggttcctaatatagttcataaggcaacagg	141	1	-	120447972	120448112	miR-190a-3p	CTATATATCAAACATATTCCT	21	new	CTATATATCAAACATATTCCT	21	17	CTATATATCAAACATATTCCT	21	31	CTATATATCAAACATATTCCT	21	11	ACTATATATCAAACATATTCCT	22	9	ACTATATATCAAACATATTCCT	22	5	ACTATATATCAAACATATTCCT	22	7				ACTATATATCAAACATATTCCT	22	4	ACTATATATCAAACATATTCCT	22	7
152	mir-190a	acctggatgcctttctgcaggcctctgtgTGATATGTTTGATATATTAGGTTGttatttaatccaACTATATATCAAACATATTCCTacagtgtcttgccctgtctccgggggttcctaatatagttcataaggcaacagg	141	1	-	120447972	120448112	miR-190a-5p	TGATATGTTTGATATATTAGGTTG	24	diff	TGATATGTTTGATATATTAGGTT	23	252	TGATATGTTTGATATATTAGGT	22	300	TGATATGTTTGATATATTAGGTT	23	97	TGATATGTTTGATATATTAGGTTG	24	94	TGATATGTTTGATATATTAGGTTG	24	56	TGATATGTTTGATATATTAGGTTG	24	40	TGATATGTTTGATATATTAGGTTG	24	24	TGATATGTTTGATATATTAGGTTG	24	9	TGATATGTTTGATATATTAGGTTG	24	50
153	mir-190b	tgcttctgtgTGATATGTTTGATATTGGGTTGTttaattaggaaccaactaaatgtcaaacatattcttacagcagtaggcaa	83	4	+	104457810	104457892	miR-190b-5p	TGATATGTTTGATATTGGGTTG	22	yes	TGATATGTTTGATATTGGGTTG	22	12	TGATATGTTTGATATTGGGTTG	22	26	TGATATGTTTGATATTGGGTTG	22	7	TGATATGTTTGATATTGGGTTG	22	14	TGATATGTTTGATATTGGGTTG	22	19	TGATATGTTTGATATTGGGTTG	22	3	TGATATGTTTGATATTGGGTTGT	23	4	TGATATGTTTGATATTGGGTTG	22	4	TGATATGTTTGATATTGGGTTG	22	14
154	mir-191	acggctggacagcgggCAACGGAATCCCAAAAGCAGCTGttgtctccagagcattccagCTGCACTTGGATTTCGTTCCCtgctctcttgcctgagcagcg	101	13	-	34898588	34898688	miR-191-3p	CTGCACTTGGATTTCGTTCCC	21	new	CTGCACTTGGATTTCGTTCCC	21	12	GCTGCACTTGGATTTCGTTCCC	22	11	CTGCACTTGGATTTCGTTCCC	21	12	CTGCACTTGGATTTCGTTCCC	21	33	CTGCACTTGGATTTCGTTCCC	21	9	CTGCACTTGGATTTCGTTCCC	21	24	CTGCACTTGGATTTCGTTCCC	21	9	CTGCACTTGGATTTCGTTCCC	21	7	CTGCACTTGGATTTCGTTCCC	21	11
155	mir-191	acggctggacagcgggCAACGGAATCCCAAAAGCAGCTGttgtctccagagcattccagCTGCACTTGGATTTCGTTCCCtgctctcttgcctgagcagcg	101	13	-	34898588	34898688	miR-191-5p	CAACGGAATCCCAAAAGCAGCT	22	diff	CAACGGAATCCCAAAAGCAGCT	22	11544	CAACGGAATCCCAAAAGCAGCT	22	16274	CAACGGAATCCCAAAAGCAGCT	22	21936	CAACGGAATCCCAAAAGCAGCTG	23	281273	CAACGGAATCCCAAAAGCAGCTG	23	246495	CAACGGAATCCCAAAAGCAGCTG	23	213023	CAACGGAATCCCAAAAGCAGCTG	23	112158	CAACGGAATCCCAAAAGCAGCTG	23	65281	CAACGGAATCCCAAAAGCAGCTG	23	180299
156	mir-192	agaccgagtgcacagggctCTGACCTATGAATTGACAGCCagtgctctcatctcccctctggctgccaattccataggtcacaggtatgttcgcctcaatgccagcc	107	2	+	6416971	6417077	miR-192-5p	CTGACCTATGAATTGACAGCC	21	yes	CTGACCTATGAATTGACAGCC	21	124	CTGACCTATGAATTGACAGCC	21	64	CTGACCTATGAATTGACAGCC	21	90	CTGACCTATGAATTGACAGCC	21	679	CTGACCTATGAATTGACAGCC	21	540	CTGACCTATGAATTGACAGCC	21	401	CTGACCTATGAATTGACAGCC	21	157	CTGACCTATGAATTGACAGCC	21	52	CTGACCTATGAATTGACAGCC	21	186
157	mir-193a	gcgggagctgagggcTGGGTCTTTGCGGGCGAGATGAgggtgttggttcAACTGGCCTACAAAGTCCCAGTcctcggccccc	82	12	-	45165036	45165117	miR-193a-3p	AACTGGCCTACAAAGTCCCAGT	22	yes	AACTGGCCTACAAAGTCCCAGT	22	136	AACTGGCCTACAAAGTCCCAGT	22	127	AACTGGCCTACAAAGTCCCAGT	22	19	AACTGGCCTACAAAGTCCCAGT	22	33	AACTGGCCTACAAAGTCCCAGT	22	21	AACTGGCCTACAAAGTCCCAGT	22	14	AACTGGCCTACAAAGTCCCAGT	22	6	AACTGGCCTACAAAGTCCCAGT	22	0	AACTGGCCTACAAAGTCCCAGT	22	15
158	mir-193a	gcgggagctgagggcTGGGTCTTTGCGGGCGAGATGAgggtgttggttcAACTGGCCTACAAAGTCCCAGTcctcggccccc	82	12	-	45165036	45165117	miR-193a-5p	TGGGTCTTTGCGGGCGAGATGA	22	yes	TGGGTCTTTGCGGGCGAGATGA	22	89	TGGGTCTTTGCGGGCGAGATGA	22	137	TGGGTCTTTGCGGGCGAGATGA	22	17	TGGGTCTTTGCGGGCGAGATGA	22	29	TGGGTCTTTGCGGGCGAGATGA	22	20	TGGGTCTTTGCGGGCGAGATGA	22	15	TGGGTCTTTGCGGGCGAGATGA	22	10	TGGGTCTTTGCGGGCGAGATGA	22	15	TGGGTCTTTGCGGGCGAGATGA	22	20
159	mir-194a	tggctgccacccccTGTAACAGCAACTCCATGTGGAagtgcCCACTAGTTCCAGTGGggctgctgttatctggggtgggggccag	85	2	+	6416775	6416859	miR-194a-5p	TGTAACAGCAACTCCATG	18	diff	TGTAACAGCAACTCCATG	18	27	TGTAACAGCAACTCCATG	18	28	TGTAACAGCAACTCCATG	18	17	TGTAACAGCAACTCCATG	18	10	TGTAACAGCAACTCCATGTGGA	22	5	TGTAACAGCAACTCCATGTGGA	22	0	TGTAACAGCAACTCCATGTGGA	22	5				TGTAACAGCAACTCCATGTGGA	22	3
160	mir-194b	cgccatcagcTGTAACAGCGACTCCATGTGGActgtgccccaatttccagtggagatgctgttacctttgacggcgac	78	10	-	11786871	11786948	miR-194b-5p	TGTAACAGCAACTCCATGTGGA	22	diff																									TGTAACAGCAACTCCATGTGGA	22	3
161	mir-195	acacgcagcccccctggctcTAGCAGCACAGAAATATTGGCaccgggcggagagtctgCCAGTATTGGCTGTGCTGCCCcaggcagggtggtga	94	12	+	54717310	54717403	miR-195-3p	CCAGTATTGGCTGTGCTGCCCCA	23	new																CCAGTATTGGCTGTGCTGCCCCT	23	3							CCAGTATTGGCTGTGCTGCCCCA	23	3
162	mir-195	acacgcagcccccctggctcTAGCAGCACAGAAATATTGGCaccgggcggagagtctgCCAGTATTGGCTGTGCTGCCCcaggcagggtggtga	94	12	+	54717310	54717403	miR-195-5p	TAGCAGCACAGAAATATTGGC	21	yes	TAGCAGCACAGAAATATTGGCA	22	131	TAGCAGCACAGAAATATTGGCA	22	281	TAGCAGCACAGAAATATTGGC	21	512	TAGCAGCACAGAAATATTGGC	21	1033	TAGCAGCACAGAAATATTGGC	21	734	TAGCAGCACAGAAATATTGGC	21	854	TAGCAGCACAGAAATATTGGC	21	231	TAGCAGCACAGAAATATTGGC	21	91	TAGCAGCACAGAAATATTGGC	21	359
163	mir-196a-1	tgaactggaactgctgagtgaatTAGGTAGTTTCATGTTGTTGGgcctggatttctgaacaCAACGACATTAAACCACCCGActcacggcagttactgctcc	102	12	+	24836761	24836862	miR-196a-1-3p	CAACGACATTAAACCACCCGA	21	new										CAACGACATTAAACCACCCGA	21	4	CAACGACATTAAACCACCCGA	21	10	CAACGACATTAAACCACCCGA	21	0
164	mir-196a-1	tgaactggaactgctgagtgaatTAGGTAGTTTCATGTTGTTGGGcctggatttctgaacacaacgacattaaaccacccgactcacggcagttactgctcc	102	12	+	24836761	24836862	miR-196a-1-5p	TAGGTAGTTTCATGTTGTTGGG	22	yes	TAGGTAGTTTCATGTTGTTGGG	22	234	TAGGTAGTTTCATGTTGTTGG	21	100	TAGGTAGTTTCATGTTGTTGG	21	76	TAGGTAGTTTCATGTTGTTGGG	22	60	TAGGTAGTTTCATGTTGTTGG	21	21	TAGGTAGTTTCATGTTGTTGGG	22	19	TAGGTAGTTTCATGTTGTTGGG	22	8	TAGGTAGTTTCATGTTGTTGGG	22	38	TAGGTAGTTTCATGTTGTTGGG	22	74
165	mir-196a-2	tgcttgctcagctgatctgtggctTAGGTAGTTTCATGTTGTTGGGAttgagttttgaacTCGGCAACAAGAAACTGCCTGAGTtacatcagtcggttatcgtcgagggc	110	5	-	19654956	19655065	miR-196a-2-3p	TCGGCAACAAGAAACTGCCTGAGT	24	new	TCGGCAACAAGAAACTGCCTGAGT	24	6																			TCGGCAACAAGAAACTGCCT	20	3	TCGGCAACAAGAAACTGCCTGAGA	24	4
166	mir-196a-2	tgcttgctcagctgatctgtggctTAGGTAGTTTCATGTTGTTGGGAttgagttttgaacTCGGCAACAAGAAACTGCCTGAGTtacatcagtcggttatcgtcgagggc	110	5	-	19654956	19655065	miR-196a-2-5p	TAGGTAGTTTCATGTTGTTGGGA	23	diff	TAGGTAGTTTCATGTTGTTGGG	22	234	TAGGTAGTTTCATGTTGTTGG	21	100	TAGGTAGTTTCATGTTGTTGG	21	76	TAGGTAGTTTCATGTTGTTGGGA	23	74	TAGGTAGTTTCATGTTGTTGGGA	23	41	TAGGTAGTTTCATGTTGTTGGGA	23	41	TAGGTAGTTTCATGTTGTTGGGA	23	19	TAGGTAGTTTCATGTTGTTGGG	22	38	TAGGTAGTTTCATGTTGTTGGGA	23	81
167	mir-196b-1	aactggtcggtgattTAGGTAGTTTCCTGTTGTTGGGAtccacctttctcTCGACAGCACGACACTGCCTtcattacttcagttg	85	18	+	49836541	49836625	miR-196b-1-3p	TCGACAGCACGACACTGCCTTCA	23	diff	TCGACAGCACGACACTGCCTTCA	23	4	TCGACAGCACGACACTGCCTTCA	23	30	TCGACAGCACGACACTGCCTTCA	23	7																TCGACAGCACGACACTGCCT	20	5
168	mir-196b-1	aactggtcggtgattTAGGTAGTTTCCTGTTGTTGGGAtccacctttctcTCGACAGCACGACACTGCCTtcattacttcagttg	85	18	+	49836541	49836625	miR-196b-1-5p	TAGGTAGTTTCCTGTTGTTGGGA	23	diff	TAGGTAGTTTCCTGTTGTTGGG	22	397	TAGGTAGTTTCCTGTTGTTGGG	22	467	TAGGTAGTTTCCTGTTGTTGGGA	23	78	TAGGTAGTTTCCTGTTGTTGGGA	23	44	TAGGTAGTTTCCTGTTGTTGGGA	23	7	TAGGTAGTTTCCTGTTGTTGGGA	23	21	TAGGTAGTTTCCTGTTGTTGGGA	23	8	TAGGTAGTTTCCTGTTGTTGGGA	23	58	TAGGTAGTTTCCTGTTGTTGGGA	23	111
169	mir-199a-1	tggaagcttctggagatcctgctccgtcgcCCCAGTGTTCAGACTACCTGTTCaggacaatgccgttgtACAGTAGTCTGCACATTGGTTagactgggcaagggaaagca	110	9	-	126105239	126105348	miR-199a-1-3p	ACAGTAGTCTGCACATTGGTT	21	diff	ACAGTAGTCTGCACATTGGTT	21	26046	ACAGTAGTCTGCACATTGGTT	21	54365	ACAGTAGTCTGCACATTGGTT	21	14095	ACAGTAGTCTGCACATTGGTT	21	7754	ACAGTAGTCTGCACATTGGTT	21	4951	ACAGTAGTCTGCACATTGGTT	21	4586	ACAGTAGTCTGCACATTGGTT	21	1066	ACAGTAGTCTGCACATTGGTT	21	496	ACAGTAGTCTGCACATTGGTT	21	1503
170	mir-199a-1	tggaagcttctggagatcctgctccgtcgcCCCAGTGTTCAGACTACCTGTTCaggacaatgccgttgtACAGTAGTCTGCACATTGGTTagactgggcaagggaaagca	110	9	-	126105239	126105348	miR-199a-1-5p	CCCAGTGTTCAGACTACCTGTTC	23	yes	CCCAGTGTTCAGACTACCTGTTC	23	175949	CCCAGTGTTCAGACTACCTGTTC	23	74284	CCCAGTGTTCAGACTACCTGTTC	23	81399	CCCAGTGTTCAGACTACCTGTTC	23	1770	CCCAGTGTTCAGACTACCTGTTC	23	1102	CCCAGTGTTCAGACTACCTGTTC	23	1182	CCCAGTGTTCAGACTACCTGTTC	23	251	CCCAGTGTTCAGACTACCTGTTC	23	114	CCCAGTGTTCAGACTACCTGTTC	23	220
171	mir-199a-2	ccccgccaaCCCAGTGTTCAGACTACCTGTTCagggggctctgaatgtgtACAGTAGTCTGCACATTGGTTaggctgggc	80	2	-	69991779	69991858	miR-199a-2-3p	ACAGTAGTCTGCACATTGGTT	21	diff	ACAGTAGTCTGCACATTGGTT	21	26046	ACAGTAGTCTGCACATTGGTT	21	54365	ACAGTAGTCTGCACATTGGTT	21	14095	ACAGTAGTCTGCACATTGGTT	21	7754	ACAGTAGTCTGCACATTGGTT	21	4951	ACAGTAGTCTGCACATTGGTT	21	4586	ACAGTAGTCTGCACATTGGTT	21	1066	ACAGTAGTCTGCACATTGGTT	21	496	ACAGTAGTCTGCACATTGGTT	21	1503
172	mir-199a-2	ccccgccaaCCCAGTGTTCAGACTACCTGTTCagggggctctgaatgtgtACAGTAGTCTGCACATTGGTTaggctgggc	80	2	-	69991779	69991858	miR-199a-2-5p	CCCAGTGTTCAGACTACCTGTTC	23	yes	CCCAGTGTTCAGACTACCTGTTC	23	175949	CCCAGTGTTCAGACTACCTGTTC	23	74284	CCCAGTGTTCAGACTACCTGTTC	23	81399	CCCAGTGTTCAGACTACCTGTTC	23	1770	CCCAGTGTTCAGACTACCTGTTC	23	1102	CCCAGTGTTCAGACTACCTGTTC	23	1182	CCCAGTGTTCAGACTACCTGTTC	23	251	CCCAGTGTTCAGACTACCTGTTC	23	114	CCCAGTGTTCAGACTACCTGTTC	23	220
173	mir-199b	cagaggacacctccactccgtctaCCCAGTGTTTAGACTATCTGTTCaggactcccaaattgtACAGTAGTCTGCACATTGGTTaggctgggctgggttagaccctcgg	109	1	-	302681808	302681916	miR-199b-3p	ACAGTAGTCTGCACATTGGTT	21	diff	ACAGTAGTCTGCACATTGGTT	21	26046	ACAGTAGTCTGCACATTGGTT	21	54365	ACAGTAGTCTGCACATTGGTT	21	14095	ACAGTAGTCTGCACATTGGTT	21	7754	ACAGTAGTCTGCACATTGGTT	21	4951	ACAGTAGTCTGCACATTGGTT	21	4586	ACAGTAGTCTGCACATTGGTT	21	1066	ACAGTAGTCTGCACATTGGTT	21	496	ACAGTAGTCTGCACATTGGTT	21	1503
174	mir-199b	cagaggacacctccactccgtctaCCCAGTGTTTAGACTATCTGTTCaggactcccaaattgtACAGTAGTCTGCACATTGGTTaggctgggctgggttagaccctcgg	109	1	-	302681808	302681916	miR-199b-5p	CCCAGTGTTTAGACTATCTGTTC	23	diff	CCCAGTGTTTAGACTATCTGTTC	23	54397	CCCAGTGTTTAGACTATCTGTTC	23	18814	CCCAGTGTTTAGACTATCTGTTC	23	4332	CCCAGTGTTTAGACTATCTGTTC	23	2762	CCCAGTGTTTAGACTATCTGTTC	23	1371	CCCAGTGTTTAGACTATCTGTTC	23	1663	CCCAGTGTTTAGACTATCTGTTC	23	535	CCCAGTGTTTAGACTATCTGTTC	23	232	CCCAGTGTTTAGACTATCTGTTC	23	525
175	mir-19a	gcagtcctctgttAGTTTTGCATAGTTGCACTACaagaagaatgtagtTGTGCAAATCTATGCAAAACTGAtggtggcctgc	82	11	+	66610343	66610424	miR-19a-3p	TGTGCAAATCTATGCAAAACTGA	23	yes	TGTGCAAATCTATGCAAAACTGA	23	171	TGTGCAAATCTATGCAAAACT	21	375	TGTGCAAATCTATGCAAAACT	21	102	TGTGCAAATCTATGCAAAACTGA	23	35	TGTGCAAATCTATGCAAAACTGA	23	28	TGTGCAAATCTATGCAAAACTGA	23	20	TGTGCAAATCTATGCAAAACTGA	23	14				TGTGCAAATCTATGCAAAACTG	22	7
176	mir-19b-1	cactgttctatggttagttttgcaggtttgcatccagctgtgtgatattctgcTGTGCAAATCCATGCAAAACTGactgtggtagtg	87	11	+	66610640	66610726	miR-19b-1-3p	TGTGCAAATCCATGCAAAACTG	22	diff	TGTGCAAATCCATGCAAAACTG	22	1729	TGTGCAAATCCATGCAAAACT	21	3468	TGTGCAAATCCATGCAAAACT	21	807	TGTGCAAATCCATGCAAAACTG	22	423	TGTGCAAATCCATGCAAAACTG	22	209	TGTGCAAATCCATGCAAAACTG	22	192	TGTGCAAATCCATGCAAAACTG	22	71	TGTGCAAATCCATGCAAAACTG	22	30	TGTGCAAATCCATGCAAAACTG	22	89
177	mir-19b-1	cactgttctatggttAGTTTTGCAGGTTTGCATCCAGCtgtgtgatattctgcTGTGCAAATCCATGCAAAACTgactgtggtagtg	87	11	+	66610640	66610726	miR-19b-1-5p	AGTTTTGCAGGTTTGCATCCAGC	23	new	AGTTTTGCAGGTTTGCATCCAGC	23	7	AGTTTTGCAGGTTTGCATCCAGC	23	10
178	mir-19b-2	gacactgctacttacagttagttttgcaggtttgcatttcagcgtatgtatgtgtatatggcTGTGCAAATCCATGCAAAACTGattgtgatgatgt	97	X	-	126199645	126199741	miR-19b-2-3p	TGTGCAAATCCATGCAAAACTG	22	diff	TGTGCAAATCCATGCAAAACTG	22	1729	TGTGCAAATCCATGCAAAACT	21	3468	TGTGCAAATCCATGCAAAACT	21	807	TGTGCAAATCCATGCAAAACTG	22	423	TGTGCAAATCCATGCAAAACTG	22	209	TGTGCAAATCCATGCAAAACTG	22	192	TGTGCAAATCCATGCAAAACTG	22	71	TGTGCAAATCCATGCAAAACTG	22	30	TGTGCAAATCCATGCAAAACTG	22	89
179	mir-202	cgccgttccgccTTCCTATGCATATACTTCTTTgagggtctggcctgaagaggtgtaggcatgggaaaccggggcgacga	80	14	-	153169585	153169664	miR-202-5p	TTCCTATGCATATACTTCTTT	21	yes	TTCCTATGCATATACTTCTTT	21	5	TTCCTATGCATATACTTCTTT	21	34	TTCCTATGCATATACTTCTTT	21	3
180	mir-204	aggagctcctgaccgtgtacccatggctacagtccttctcatgtgactcgtggacTTCCCTTTGTCATCCTATGCCTgagaatatatgaaggagGCTGGGAAGGCAAAGGGACGTtcaattgtcatcactggcatcttttttga	144	1	-	250527006	250527149	miR-204-3p	GCTGGGAAGGCAAAGGGACGT	21	new	GCTGGGAAGGCAAAGGGACGT	21	827	GCTGGGAAGGCAAAGGGACGT	21	294	GCTGGGAAGGCAAAGGGACGT	21	18	GCTGGGAAGGCAAAGGGACGT	21	8	GCTGGGAAGGCAAAGGGACGT	21	6	GCTGGGAAGGCAAAGGGACGT	21	4
181	mir-204	aggagctcctgaccgtgtacccatggctacagtccttctcatgtgactcgtggacTTCCCTTTGTCATCCTATGCCTgagaatatatgaaggaggctgggaaggcaaagggacgttcaattgtcatcactggcatcttttttga	144	1	-	250527006	250527149	miR-204-5p	TTCCCTTTGTCATCCTATGCCT	22	yes	TTCCCTTTGTCATCCTATGCCT	22	2527	TTCCCTTTGTCATCCTATGCCT	22	1662	TTCCCTTTGTCATCCTATGCCT	22	394	TTCCCTTTGTCATCCTATGCCT	22	36	TTCCCTTTGTCATCCTATGCCT	22	10	TTCCCTTTGTCATCCTATGCCT	22	27
182	mir-205	tccacgtgtttctcttgTCCTTCATTCCACCGGAGTCTGtctcatacccaaccagatttcagtggagtgaagctcaggaggcgtggagctgaca	94	9	-	146808278	146808371	miR-205-5p	TCCTTCATTCCACCGGAGTCTGT	23	diff	TCCTTCATTCCACCGGAGTCTGT	23	89	TCCTTCATTCCACCGGAGTCTGT	23	4				TCCTTCATTCCACCGGAGTCTG	22	4
183	mir-206	tgcttcccgaggccACATGCTTCTTTATATCCCCATacggattacttgactaTGGAATGTAAGGAAGTGTGTGAtctcgttaa	83	7	+	52426442	52426524	miR-206-3p	GGAATGTAAGGAAGTGTGTGA	21	diff	GGAATGTAAGGAAGTGTGTGA	21	846	GGAATGTAAGGAAGTGTGTGA	21	816	GGAATGTAAGGAAGTGTGTGA	21	111	GGAATGTAAGGAAGTGTGTGA	21	21	GGAATGTAAGGAAGTGTGTGA	21	8	GGAATGTAAGGAAGTGTGTGA	21	10	TGGAANGTAAGGAAGTGTGTGA	22	93	TGGANTGTAAGGAAGTGTGTGA	22	48	TGGACTGTAAGGAAGTGTGTGA	22	27
184	mir-206	tgcttcccgaggccACATGCTTCTTTATATCCCCATacggattacttgactaTGGAATGTAAGGAAGTGTGTGAtctcgttaa	83	7	+	52426442	52426524	miR-206-5p	ACATGCTTCTTTATATCCCCAT	22	new	ACATGCTTCTTTATATCCCCAT	22	10	ACATGCTTCTTTATATCCCCAT	22	24
185	mir-208b	ctcctctcagggAAGCTTTTTGCTCGCGTTATGTttctcatccgaatATAAGACGAACAAAAGGTTTGTctgagggcagagtgctcccacctgggg	96	7	-	81071310	81071405	miR-208b-3p	ATAAGACGAACAAAAGGTTTGT	22	yes	ATAAGACGAACAAAAGGTTTGT	22	1661	ATAAGACGAACAAAAGGTTTGT	22	1751	ATAAGACGAACAAAAGGTTTGT	22	829	ATAAGACGAACAAAAGGTTTGT	22	2618	ATAAGACGAACAAAAGGTTTGT	22	2356	ATAAGACGAACAAAAGGTTTGT	22	632	ATAAGACGAACAAAAGGTTTGT	22	1621	ATAAGACGAACAAAAGGTTTGT	22	688	ATAAGACGAACAAAAGGTTTGT	22	2665
186	mir-208b	ctcctctcagggAAGCTTTTTGCTCGCGTTATGTttctcatccgaatATAAGACGAACAAAAGGTTTGTctgagggcagagtgctcccacctgggg	96	7	-	81071310	81071405	miR-208b-5p	AAGCTTTTTGCTCGCGTTATGT	22	new	AAGCTTTTTGCTCGCGTTATGT	22	5	AAGCTTTTTGCTCGCGTTATGT	22	10
187	mir-20a	gacagcttctgtagcacTAAAGTGCTTATAGTGCAGGTAGtgtttagttatctaCTGCATTATGAGCACTTAAAGTactgctagctgtagaactccag	98	11	+	66610503	66610600	miR-20a-3p	ACTGCATTATGAGCACTTAAAGT	23	new	ACTGCATTATGAGCACTTAAAGT	23	22	ACTGCATTATGAGCACTTAAAGT	23	47	ACTGCATTATGAGCACTTAAAGT	23	8	ACTGCATTATGAGCACTTAAAGT	23	5	ACTGCATTATGAGCACTTAAAGT	23	4	ACTGCATTATGAGCACTTAAAGT	23	4
188	mir-20a	gacagcttctgtagcacTAAAGTGCTTATAGTGCAGGTAGtgtttagttatctactgcattatgagcacttaaagtactgctagctgtagaactccag	98	11	+	66610503	66610600	miR-20a-5p	TAAAGTGCTTATAGTGCAGGTAG	23	diff	TAAAGTGCTTATAGTGCAGGTAG	23	1208	TAAAGTGCTTATAGTGCAGGTAG	23	1903	TAAAGTGCTTATAGTGCAGGTAG	23	259	TAAAGTGCTTATAGTGCAGGTAG	23	78	TAAAGTGCTTATAGTGCAGGTAG	23	78	TAAAGTGCTTATAGTGCAGGTAG	23	54	TAAAGTGCTTATAGTGCAGGTAG	23	27	TAAAGTGCTTATAGTGCAGGTAG	23	16	TAAAGTGCTTATAGTGCAGGTAG	23	33
189	mir-20b-1	ccggcagtacCAAAGTGCTCACAGTGCAGGTAGgttttgcattactctactgtagtgtgggcacttccagtactcttgga	80	X	-	126199775	126199854	miR-20b-1-5p	CAAAGTGCTCACAGTGCAGGTAG	23	yes	CAAAGTGCTCACAGTGCAGGTAG	23	93	CAAAGTGCTCACAGTGCAGGTAG	23	51	CAAAGTGCTCACAGTGCAGGTAG	23	32	CAAAGTGCTCACAGTGCAGGTAG	23	6	CAAAGTGCTCACAGTGCAGGTAG	23	3							CAAAGTGCTCACAGTGCAGGTAG	23	3
190	mir-210	gcccgcccggcggtccctccaggcgcagggcAGCCACTGCCCACCGCACACTGcgctgctccggacccaCTGTGCGTGTGACAGCGGCTGAtctgtccctgggcagcgcgacc	113	2	+	339052	339164	miR-210-3p	CTGTGCGTGTGACAGCGGCTGA	22	yes	CTGTGCGTGTGACAGCGGCTGT	22	83	CTGTGCGTGTGACAGCGGCTGA	22	30	CTGTGCGTGTGACAGCGGCTGT	22	5	CTGTGCGTGTGACAGCGGCTGA	22	6	CTGTGCGTGTGACAGCGGCTGA	22	12	CTGTGCGTGTGACAGCGGCTGA	22	15	CTGTGCGTGTGACAGCGGCTGA	22	12				CTGTGCGTGTGACAGCGGCTGA	22	6
191	mir-210	gcccgcccggcggtccctccaggcgcagggcAGCCACTGCCCACCGCACACTGcgctgctccggacccaCTGTGCGTGTGACAGCGGCTGAtctgtccctgggcagcgcgacc	113	2	+	339052	339164	miR-210-5p	AGCCACTGCCCACCGCACACTGC	23	new	AGCCACTGCCCACCGCACACTGC	23	7	AGCCACTGCCCACCGCACACTGA	23	3				AGCCACTGCCCACCGCACACTG	22	3	AGCCACTGCCCACCGCACACTG	22	3	AGCCACTGCCCACCGCACACTG	22	5							AGCCACTGCCCACCGCACACTG	22	4
192	mir-212	ggagccaccacgcccgggcagcgcgccggcACCTTGGCTCTAGACTGCTTACTgcccgggccgccctcagTAACAGTCTCCAGTCACGGCcaccgacgcctggccccgcc	110	12	-	50016143	50016252	miR-212-3p	TAACAGTCTCCAGTCACGGCC	21	new	TAACAGTCTCCAGTCACGGCCA	22	8	TAACAGTCTCCAGTCACGGCC	21	4	TAACAGTCTCCAGTCACGGCC	21	3	TAACAGTCTCCAGTCACGGCC	21	8				TAACAGTCTCCAGTCACGGCC	21	4
193	mir-212	ggagccaccacgcccgggcagcgcgccggcACCTTGGCTCTAGACTGCTTACTgcccgggccgccctcagTAACAGTCTCCAGTCACGGCcaccgacgcctggccccgcc	110	12	-	50016143	50016252	miR-212-5p	ACCTTGGCTCTAGACTGCTTACT	23	yes	ACCTTGGCTCTAGACTGCTTACT	23	34	ACCTTGGCTCTAGACTGCTTACT	23	19	ACCTTGGCTCTAGACTGCTTACT	23	7	ACCTTGGCTCTAGACTGCTTACT	23	23	ACCTTGGCTCTAGACTGCTTACT	23	22	ACCTTGGCTCTAGACTGCTTACT	23	22							ACCTTGGCTCTAGACTGCTTACT	23	3
194	mir-21	tgtaccaccttgtcgggTAGCTTATCAGACTGATGTTGActgttgaatctcatggCAACAGCAGTCGATGGGCTGTctgacattttggtatc	92	12	+	37340385	37340476	miR-21-3p	CAACAGCAGTCGATGGGCTGT	21	new	CAACAGCAGTCGATGGGCTGT	21	71	CAACAGCAGTCGATGGGCTGT	21	62	CAACAGCAGTCGATGGGCTGT	21	102	CAACAGCAGTCGATGGGCTGT	21	306	CAACAGCAGTCGATGGGCTGT	21	145	CAACAGCAGTCGATGGGCTGT	21	122	CAACAGCAGTCGATGGGCTGT	21	94	CAACAGCAGTCGATGGGCTGT	21	22	CAACAGCAGTCGATGGGCTGT	21	71
195	mir-214	ggcctggctggacggagttgtcatgtgtcTGCCTGTCTACACTTGCTGTGCagaacatccgctcacctgtACAGCAGGCACAGACAGGCAGTcacatgacaacccagcctga	112	9	-	126099459	126099570	miR-214-3p	ACAGCAGGCACAGACAGGCAGT	22	diff	ACAGCAGGCACAGACAGGCAGT	22	1806	ACAGCAGGCACAGACAGGCAGT	22	619	ACAGCAGGCACAGACAGGCAGT	22	515	ACAGCAGGCACAGACAGGCAGT	22	173	ACAGCAGGCACAGACAGGCAGT	22	147	ACAGCAGGCACAGACAGGCAGT	22	100	ACAGCAGGCACAGACAGGCAGT	22	18	TACAGCAGGCACAGACAGGCAGT	23	7	ACAGCAGGCACAGACAGGCAGT	22	24
196	mir-214	ggcctggctggacggagttgtcatgtgtcTGCCTGTCTACACTTGCTGTGCagaacatccgctcacctgtACAGCAGGCACAGACAGGCAGTcacatgacaacccagcctga	112	9	-	126099459	126099570	miR-214-5p	TGCCTGTCTACACTTGCTGTGC	22	new	TGCCTGTCTACACTTGCTGTGC	22	381	TGCCTGTCTACACTTGCTGTGC	22	142	TGCCTGTCTACACTTGCTGTGC	22	48	TGCCTGTCTACACTTGCTGTGC	22	25	TGCCTGTCTACACTTGCTGTGC	22	27	TGCCTGTCTACACTTGCTGTGC	22	20	TGCCTGTCTACACTTGCTGTGC	22	4				TGCCTGTCTACACTTGCTGTGC	22	4
197	mir-215	ttaagagatggtgtacaggaaaATGACCTATGAATTGACAGACAatgtggctaaatctgtctgtcatttctgtaggccaatattctgtatatctctgctact	102	10	-	11786564	11786665	miR-215-5p	ATGACCTATGAATTGACAGCC	21	diff	ATGACCTATGAATTGACAGCC	21	8	ATGACCTATGAATTGACAGCC	21	11	ATGACCTATGAATTGACAGCC	21	14	ATGACCTATGAATTGACAGAC	21	23	TGACCTATGAATTGACAGCCAAT	23	3	ATGACCTATGAATTGACAGACA	22	4							ATGACCTATGAATTGACAGACA	22	9
198	mir-21	tgtaccaccttgtcgggTAGCTTATCAGACTGATGTTGActgttgaatctcatggCAACAGCAGTCGATGGGCTGTctgacattttggtatc	92	12	+	37340385	37340476	miR-21-5p	TAGCTTATCAGACTGATGTTGA	22	yes	TAGCTTATCAGACTGATGTTGA	22	14855	TAGCTTATCAGACTGATGTTGAC	23	8476	TAGCTTATCAGACTGATGTTGA	22	8087	TAGCTTATCAGACTGATGTTGA	22	7153	TAGCTTATCAGACTGATGTTGA	22	4103	TAGCTTATCAGACTGATGTTGA	22	4032	TAGCTTATCAGACTGATGTTGA	22	2829	TAGCTTATCAGACTGATGTTGA	22	847	TAGCTTATCAGACTGATGTTGA	22	2877
199	mir-216-1	ctaacctggatggctgtgagttggcttaatctcagctggcaactgtgagatgttcatacaatccccCACAGTGGTCTCTGGGATTATgctaaacagagcaatttccttgccctaatggatcaaaagacttgc	132	3	+	90058967	90059098	miR-216-1-3p	CACAGTGGTCTCTGGGATTATG	22	new	CACAGTGGTCTCTGGGATTATG	22	8
200	mir-216-1	ctaacctggatggctgtgagttggctTAATCTCAGCTGGCAACTGTGAgatgttcatacaatcccccacagtggtctctgggattatgctaaacagagcaatttccttgccctaatggatcaaaagacttgc	132	3	+	90058967	90059098	miR-216-1-5p	TAATCTCAGCTGGCAACTGTGA	22	diff	TAATCTCAGCTGGCAACTGTGA	22	195	TAATCTCAGCTGGCAACTGTGA	22	53	TAATCTCAGCTGGCAACTGTGA	22	8				TAATCTCAGCTGGCAACTGTGA	22	3
201	mir-217-1	ataattattacagagtttttgatgtcgcagaTACTGCATCAGGAACTGATTGGAtaagaattggtcaccatcagttcttaatgcattgccttcagcatctaaacaagcatcagtaaa	117	3	+	90065707	90065823	miR-217-1-5p	TACTGCATCAGGAACTGATTGGA	23	diff	TACTGCATCAGGAACTGATTGGA	23	41	TACTGCATCAGGAACTGATTGGA	23	4	TACTGCATCAGGAACTGATTGGC	23	25
202	mir-218-1	gtggttatgtagcgagattttctgTTGTGCTTGATCTAACCATGTggttgccaggtatgagtaAAACATGGTTCTGTCAAGCACcatggaacgtcacgcagctttctacagc	112	8	-	15443748	15443859	miR-218-1-3p	AAACATGGTTCTGTCAAGCAC	21	new																			AAACATGGTTCTGTCAAGCAC	21	4
203	mir-218-1	gtggttatgtagcgagattttctgTTGTGCTTGATCTAACCATGTggttgccaggtatgagtaAAACATGGTTCTGTCAAGCACcatggaacgtcacgcagctttctacagc	112	8	-	15443748	15443859	miR-218-1-5p	TTGTGCTTGATCTAACCATGT	21	diff	TTGTGCTTGATCTAACCATGT	21	573	TTGTGCTTGATCTAACCATGT	21	387	TTGTGCTTGATCTAACCATGT	21	55	TTGTGCTTGATCTAACCATGT	21	25	TTGTGCTTGATCTAACCATGT	21	25	TTGTGCTTGATCTAACCATGT	21	23	TTGTGCTTGATCTAACCATGT	21	6				TTGTGCTTGATCTAACCATGT	21	9
204	mir-218b	gaccagtcgccgcggggctttcctTTGTGCTTGATCTAACCATGTggtggaacgatggaaacggaacatggttctgtcaagcaccgcggaaagctccgcgctctcctgca	110	16	+	59686614	59686723	miR-218b-5p	TTGTGCTTGATCTAACCATGT	21	diff	TTGTGCTTGATCTAACCATGT	21	573	TTGTGCTTGATCTAACCATGT	21	387	TTGTGCTTGATCTAACCATGT	21	55	TTGTGCTTGATCTAACCATGT	21	25	TTGTGCTTGATCTAACCATGT	21	25	TTGTGCTTGATCTAACCATGT	21	23	TTGTGCTTGATCTAACCATGT	21	6				TTGTGCTTGATCTAACCATGT	21	9
205	mir-219	ccgccccgggccgcggctcttgaTTGTCCAAACGCAATTCTCGAGTctatagctctggccgagagttgagtctggacgtcccgagccgtcgcccccaaacctcgagggg	109	7	-	29752685	29752793	miR-219-5p	TGATTGTCCAAACGCAATTCTCG	23	new	TGATTGTCCAAACGCAATTCTCG	23	8	TGATTGTCCAAACGCAATTCTCG	23	17				TGATTGTCCAAACGCAATTCTCG	23	3				TGATTGTCCAAACGCAATTCTC	22	0
206	mir-221	catccaggtctgggcatgaACCTGGCATACAATGTAGATTtctgtgtttgttgggcaacAGCTACATTGTCTGCTGGGTTTcaggctacctggaagcatgt	101	X	-	45274858	45274958	miR-221-3p	AGCTACATTGTCTGCTGGGTTT	22	yes	AGCTACATTGTCTGCTGGGTTT	22	244	AGCTACATTGTCTGCTGGGTTT	22	248	AGCTACATTGTCTGCTGGGTTT	22	77	AGCTACATTGTCTGCTGGGTTT	22	69	AGCTACATTGTCTGCTGGGTTT	22	38	AGCTACATTGTCTGCTGGGTTT	22	40	AGCTACATTGTCTGCTGGGTTT	22	15	AGCTACATTGTCTGCTGGGTTT	22	14	AGCTACATTGTCTGCTGGGTTT	22	22
207	mir-221	catccaggtctgggcatgaACCTGGCATACAATGTAGATTtctgtgtttgttgggcaacAGCTACATTGTCTGCTGGGTTTcaggctacctggaagcatgt	101	X	-	45274858	45274958	miR-221-5p	ACCTGGCATACAATGTAGATTT	22	diff	ACCTGGCATACAATGTAGATTT	22	21	ACCTGGCATACAATGTAGATTT	22	26	ACCTGGCATACAATGTAGATTT	22	20	ACCTGGCATACAATGTAGATTTCTGT	26	10	ACCTGGCATACAATGTAGATTTCTGT	26	14	ACCTGGCATACAATGTAGATTTCTGT	26	17	ACCTGGCATACAATGTAGATT	21	3	ACCTGGCATACAATGTAGATT	21	3
208	mir-222	agctgctggaatgtgtaggtgccctcaatggctcagtagccagtgtagatcctgtcatttgtaatcagtAGCTACATCTGGCTACTGGGTCTctgatggcaccttctaccttct	114	X	-	45275598	45275711	miR-222-3p	AGCTACATCTGGCTACTGGGTCT	23	diff	AGCTACATCTGGCTACTGGGTCTC	24	71	AGCTACATCTGGCTACTGGGTCT	23	96	AGCTACATCTGGCTACTGGGTCT	23	29	AGCTACATCTGGCTACTGGGTCTC	24	36	AGCTACATCTGGCTACTGGGTCTC	24	34	AGCTACATCTGGCTACTGGGTCT	23	23	AGCTACATCTGGCTACTGGGTCT	23	14	AGCTACATCTGGCTACTGGGT	21	20	AGCTACATCTGGCTACTGGGTCT	23	23
209	mir-224	gggctttCAAGTCACTAGTGGTTCCGTTTAgtagaaggttttgcattgtttcaaaatggtgccctagtgactacaaagccc	81	X	-	140860060	140860140	miR-224-5p	CAAGTCACTAGTGGTTCCGTTT	22	diff	CAAGTCACTAGTGGTTCCGTTT	22	121	CAAGTCACTAGTGGTTCCGTTT	22	16	CAAGTCACTAGTGGTTCCGTTT	22	6	CAAGTCACTAGTGGTTCCGTTT	22	5
210	mir-2320	gctgtccccaTGGCACAGGGTCCAGCTGTCGGCtgtaatacccgatgggtCGATGATGGTCCCTGTGTTTGGggcgagcac	81	6	-	60147823	60147903	miR-2320-3p	CGATGATGGTCCCTGTGTTTGT	22	diff	CGATGATGGTCCCTGTGTTTGT	22	45	CGATGATGGTCCCTGTGTTTGT	22	43	CGATGATGGTCCCTGTGTTTGT	22	25	CGATGATGGTCCCTGTGTTTGT	22	31	CGATGATGGTCCCTGTGTTTGT	22	20	TCGATGATGGTCCCTGTGTTTG	22	6	CGATGATGGTCCCTGTGTTTGT	22	10	CGATGATGGTCCCTGTGTTTGT	22	3	CGATGATGGTCCCTGTGTTTGT	22	6
211	mir-2320	gctgtccccaTGGCACAGGGTCCAGCTGTCGGCtgtaatacccgatgggtCGATGATGGTCCCTGTGTTTGGggcgagcac	81	6	-	60147823	60147903	miR-2320-5p	TGGCACAGGGTCCAGCTGTCGGC	23	diff	TGGCACAGGGTCCAGCTGTCGGC	23	208	TGGCACAGGGTCCAGCTGTCGGC	23	210	TGGCACAGGGTCCAGCTGTCGGC	23	291	TGGCACAGGGTCCAGCTGTCGGA	23	367	TGGCACAGGGTCCAGCTGTCGGA	23	308	TGGCACAGGGTCCAGCTGTCGGA	23	211	TGGCACAGGGTCCAGCTGTCGGA	23	49	TGGCACAGGGTCCAGCTGTCGGA	23	30	TGGCACAGGGTCCAGCTGTCGGA	23	104
212	mir-2366-1	gccctggccccagggtcctcttgtctgagccccagaaagaggagagagcgcTGGGTCACAGAAGAGGGTCTGGGggacaggtt	83	1	-	142775297	142775379	miR-2366-1-3p	TGGGTCACAGAAGAGGGTCTGGT	23	diff	TGGGTCACAGAAGAGGGTCTGGT	23	5
213	mir-23a	cggctGGGGTTCCTGGGGATGGGATTTgctgcctgtcacaaATCACATTGCCAGGGATTTCCaatcgacc	70	2	+	65581838	65581907	miR-23a-3p	ATCACATTGCCAGGGATTTCC	21	yes	ATCACATTGCCAGGGATTTCC	21	1898	ATCACATTGCCAGGGATTTCC	21	5244	ATCACATTGCCAGGGATTTCC	21	5338	ATCACATTGCCAGGGATTTCC	21	1079	ATCACATTGCCAGGGATTTCC	21	779	ATCACATTGCCAGGGATTTCC	21	721	ATCACATTGCCAGGGATTTCC	21	486	ATCACATTGCCAGGGATTTCC	21	196	ATCACATTGCCAGGGATTTCC	21	640
214	mir-23a	cggctGGGGTTCCTGGGGATGGGATTTgctgcctgtcacaaATCACATTGCCAGGGATTTCCaatcgacc	70	2	+	65581838	65581907	miR-23a-5p	GGGGTTCCTGGGGATGGGATTT	22	new				GGGGTTCCTGGGGATGGGATTT	22	3							GGGGTTCCTGGGGATGGGATTT	22	5
215	mir-23b	gtgctctggctgctTGGGTTCCTGGCATGCTGATTTgtgacttaagattaaaATCACATTGCCAGGGATTACCACGcagccacgaccctggc	92	10	-	31341105	31341196	miR-23b-3p	ATCACATTGCCAGGGATTACC	21	diff	ATCACATTGCCAGGGATTACC	21	1541	ATCACATTGCCAGGGATTACC	21	5801	ATCACATTGCCAGGGATTACC	21	4764	ATCACATTGCCAGGGATTACCACT	24	1494	ATCACATTGCCAGGGATTACCACT	24	950	ATCACATTGCCAGGGATTACCACT	24	1000	ATCACATTGCCAGGGATTACCACT	24	804	ATCACATTGCCAGGGATTACCACT	24	212	ATCACATTGCCAGGGATTACCACT	24	1054
216	mir-23b	gtgctctggctgctTGGGTTCCTGGCATGCTGATTTgtgacttaagattaaaATCACATTGCCAGGGATTACCACGcagccacgaccctggc	92	10	-	31341105	31341196	miR-23b-5p	TGGGTTCCTGGCATGCTGATTT	22	new	TGGGTTCCTGGCATGCTGATTT	22	20	TGGGTTCCTGGCATGCTGATTT	22	48	TGGGTTCCTGGCATGCTGATT	21	6																TGGGTTCCTGGCATGCTGATTT	22	4
217	mir-2411	agaggcaATGTGGAGTGACTGTCAGATGCAGCcatcagaataggtgatttggctgaactgtcatactCCCACATCCTCCACCA	83	4	-	104285506	104285588	miR-2411-3p	CCCGCATCCTCCACCA	16	new	CCCGCATCCTCCACCA	16	45	CCCGCATCCTCCACCA	16	39	CCCGCATCCTCCACCA	16	21	CCCGCATCCTCCACCA	16	19	CCCGCATCCTCCACCA	16	25	CCCGCATCCTCCACCA	16	21	CCCGCATCCTCCACCA	16	5	CCCGCATCCTCCACCA	16	20	CCCGCATCCTCCACCA	16	18
218	mir-24-1	ctctgcctccCGTGCCTACTGAGCTGAAACACAGTtgatttgtgcagacTGGCTCAGTTCAGCAGGAACaggagtcaagcc	81	2	+	65582174	65582254	miR-24-1-3p	TGGCTCAGTTCAGCAGGAAC	20	diff	TGGCTCAGTTCAGCAGGAAC	20	7971	TGGCTCAGTTCAGCAGGAAC	20	17043	TGGCTCAGTTCAGCAGGAAC	20	22212	TGGCTCAGTTCAGCAGGAAC	20	5108	TGGCTCAGTTCAGCAGGAAC	20	4830	TGGCTCAGTTCAGCAGGAAC	20	4049	TGGCTCAGTTCAGCAGGAAC	20	2450	TGGCTCAGTTCAGCAGGAAC	20	1090	TGGCTCAGTTCAGCAGGAAC	20	2762
219	mir-24-1	ctctgcctccCGTGCCTACTGAGCTGAAACACAGTtgatttgtgcagacTGGCTCAGTTCAGCAGGAACaggagtcaagcc	81	2	+	65582174	65582254	miR-24-1-5p	CGTGCCTACTGAGCTGAAACACAGT	25	diff	GTGCCTACTGAGCTGAAACACA	22	17	CGTGCCTACTGAGCTGAAACAC	22	34	GTGCCTACTGAGCTGAAACACAGT	24	46	GTGCCTACTGAGCTGAAACACAGT	24	13	CGTGCCTACTGAGCTGAAACACAGT	25	11	GTGCCTACTGAGCTGAAACACAGT	24	21	CGTGCCTACTGAGCTGAAACACAGT	25	15				CGTGCCTACTGAGCTGAAACACAGT	25	9
220	mir-24-2	gacccgccctccgGTGCCTACTGAGCTGATATCAGTtctcattttacacacTGGCTCAGTTCAGCAGGAACaggagtcga	80	10	-	31340334	31340413	miR-24-2-3p	TGGCTCAGTTCAGCAGGAAC	20	diff	TGGCTCAGTTCAGCAGGAAC	20	7971	TGGCTCAGTTCAGCAGGAAC	20	17043	TGGCTCAGTTCAGCAGGAAC	20	22212	TGGCTCAGTTCAGCAGGAAC	20	5108	TGGCTCAGTTCAGCAGGAAC	20	4830	TGGCTCAGTTCAGCAGGAAC	20	4049	TGGCTCAGTTCAGCAGGAAC	20	2450	TGGCTCAGTTCAGCAGGAAC	20	1090	TGGCTCAGTTCAGCAGGAAC	20	2762
221	mir-24-2	gacccgccctccgGTGCCTACTGAGCTGATATCAGTtctcattttacacacTGGCTCAGTTCAGCAGGAACaggagtcga	80	10	-	31340334	31340413	miR-24-2-5p	GTGCCTACTGAGCTGATATCAGT	23	yes	GTGCCTACTGAGCTGATATCAGT	23	11	GTGCCTACTGAGCTGATATCAGT	23	83	GTGCCTACTGAGCTGATATCAGT	23	120	GTGCCTACTGAGCTGATATCAGT	23	14	GTGCCTACTGAGCTGATATCAGT	23	9	GTGCCTACTGAGCTGATATCAG	22	7	GTGCCTACTGAGCTGATATCAGT	23	6	TGCCTACTGAGCTGATATCAGT	22	5	GTGCCTACTGAGCTGATATCAGT	23	6
222	mir-2483	gagtgaaaagttcCGTCAACCATCCAGCTGTTTGGggtgatgcaaacAAACATCTGGTTGGTTGAGAGAattttttactt	80	X	-	117608200	117608279	miR-2483-3p	AAACATCTGGTTGGTTGAGAGA	22	yes	AAACATCTGGTTGGTTGAGAGA	22	77	AAACATCTGGTTGGTTGAGAGA	22	18	AAACATCTGGTTGGTTGAGAGA	22	15	AAACATCTGGTTGGTTGAGAGA	22	7	AAACATCTGGTTGGTTGAGAGA	22	5	AAACATCTGGTTGGTTGAGAGA	22	6	AAACATCTGGTTGGTTGAGAGA	22	3				AAACATCTGGTTGGTTGAGAGA	22	4
223	mir-2483	gagtgaaaagttcCGTCAACCATCCAGCTGTTTGGggtgatgcaaacAAACATCTGGTTGGTTGAGAGAattttttactt	80	X	-	117608200	117608279	miR-2483-5p	TCCGTCAACCATCCAGCTGTTT	22	new	CGTCAACCATCCAGCTGTTTGG	22	27	TCCGTCAACCATCCAGCTGTTT	22	28	CGTCAACCATCCAGCTGTTTG	21	6				CGTCAACCATCCAGCTGTTTGGA	23	3	TCCGTCAACCATCCAGCTGTTT	22	7	CGTCAACCATCCAGCTGTTTGG	22	3				TCCGTCAACCATCCAGCTGTTT	22	9
224	mir-26a	ggctgtggctggaTTCAAGTAATCCAGGATAGGCTgtttccatctgtgaggCCTATTCTTGATTACTTGTTTCtggaggcagct	84	scaffold	+	40640	40723	miR-26a-3p	CCTATTCTTGATTACTTGTTTC	22	new	CCTATTCTTGATTACTTGTTTC	22	40	CCTATTCTTGATTACTTGTTTC	22	105	CCTATTCTTGATTACTTGTTTC	22	11	CCTATTCTTGATTACTTGTTTC	22	46	CCTATTCTTGATTACTTGTTTC	22	14	CCTATTCTTGATTACTTGTTTC	22	31	CCTATTCTTGATTACTTGTTTC	22	5	CCTATTCTTGATTACTTGTTTC	22	5	CCTATTCTTGATTACTTGTTTC	22	16
225	mir-26a	ggctgtggctggaTTCAAGTAATCCAGGATAGGCTgtttccatctgtgaggCCTATTCTTGATTACTTGTTTCtggaggcagct	84	scaffold	+	40640	40723	miR-26a-5p	TTCAAGTAATCCAGGATAGGCT	22	yes	TTCAAGTAATCCAGGATAGGCT	22	95398	TTCAAGTAATCCAGGATAGGCT	22	134362	TTCAAGTAATCCAGGATAGGCT	22	256879	TTCAAGTAATCCAGGATAGGCT	22	535184	TTCAAGTAATCCAGGATAGGCT	22	361589	TTCAAGTAATCCAGGATAGGCT	22	392334	TTCAAGTAATCCAGGATAGGCT	22	326818	TTCAAGTAATCCAGGATAGGCT	22	94793	TTCAAGTAATCCAGGATAGGCT	22	403017
226	mir-27a	tggcctggggagcAGGGCTTAGCTGCTTGTGAGCAggtccacagcaagtcgtgTTCACAGTGGCTAAGTTCCGCCccctgga	82	2	+	65582015	65582096	miR-27a-3p	TTCACAGTGGCTAAGTTCCGC	21	yes	TTCACAGTGGCTAAGTTCCGC	21	2440	TTCACAGTGGCTAAGTTCCGC	21	9835	TTCACAGTGGCTAAGTTCCGC	21	9121	TTCACAGTGGCTAAGTTCTGCT	22	11571	TTCACAGTGGCTAAGTTCTGCT	22	6779				TTCACAGTGGCTAAGTTCTGCT	22	4195	TTCACAGTGGCTAAGTTCTGCT	22	1251	TTCACAGTGGCTAAGTTCTGCT	22	5475
227	mir-27a	tggcctggggagcAGGGCTTAGCTGCTTGTGAGCAggtccacagcaagtcgtgTTCACAGTGGCTAAGTTCCGCCccctgga	82	2	+	65582015	65582096	miR-27a-5p	AGGGCTTAGCTGCTTGTGAGCA	22	new	AGGGCTTAGCTGCTTGTGAGCA	22	14	AGGGCTTAGCTGCTTGTGAGCA	22	34	AGGGCTTAGCTGCTTGTGAGCA	22	11	AGGGCTTAGCTGCTTGTGAGCA	22	24	AGGGCTTAGCTGCTTGTGAGCA	22	5				AGGGCTTAGCTGCTTGTGAGCA	22	7				AGGGCTTAGCTGCTTGTGAGCA	22	3
228	mir-27b	cccagccgacgacctctctgacgaggtgcAGAGCTTAGCTGATTGGTGAACagtgactggtttccgctttgTTCACAGTGGCTAAGTTCTGCacctgaagagaaggtga	109	10	-	31340871	31340979	miR-27b-3p	TTCACAGTGGCTAAGTTCTGC	21	yes	TTCACAGTGGCTAAGTTCTGC	21	83576	TTCACAGTGGCTAAGTTCTGC	21	107444	TTCACAGTGGCTAAGTTCTGC	21	163824	TTCACAGTGGCTAAGTTCTGC	21	110888	TTCACAGTGGCTAAGTTCTGC	21	65699	TTCACAGTGGCTAAGTTCTGC	21	69044	TTCACAGTGGCTAAGTTCTGC	21	42141	TTCACAGTGGCTAAGTTCTGC	21	15675	TTCACAGTGGCTAAGTTCTGC	21	59948
229	mir-27b	cccagccgacgacctctctgacgaggtgcAGAGCTTAGCTGATTGGTGAACagtgactggtttccgctttgTTCACAGTGGCTAAGTTCTGCacctgaagagaaggtga	109	10	-	31340871	31340979	miR-27b-5p	AGAGCTTAGCTGATTGGTGAAC	22	diff	AGAGCTTAGCTGATTGGTGAAC	22	22	AGAGCTTAGCTGATTGGTGAAC	22	31	AGAGCTTAGCTGATTGGTGAAC	22	8	AGAGCTTAGCTGATTGGTGAAC	22	57	AGAGCTTAGCTGATTGGTGAAC	22	27	AGAGCTTAGCTGATTGGTGAAC	22	30	AGAGCTTAGCTGATTGGTGAAC	22	36	AGAGCTTAGCTGATTGGTGAAC	22	8	AGAGCTTAGCTGATTGGTGAAC	22	29
230	mir-28	ggtccttgccctcAAGGAGCTCACAGTCTATTGAGTtgcctttctgtcttcccCACTAGATTGTGAGCTCCTGGAgggcaggcact	86	13	+	135461289	135461374	miR-28-3p	CACTAGATTGTGAGCTCCTGGA	22	yes	CACTAGATTGTGAGCTCCTGGA	22	1257	CACTAGATTGTGAGCTCCTGGA	22	748	CACTAGATTGTGAGCTCCTGGA	22	351	CACTAGATTGTGAGCTCCTGGA	22	4909	CACTAGATTGTGAGCTCCTGGA	22	2700	CACTAGATTGTGAGCTCCTGGA	22	2112	CACTAGATTGTGAGCTCCTGGA	22	1019	CACTAGATTGTGAGCTCCTGGA	22	306	CACTAGATTGTGAGCTCCTGGA	22	876
231	mir-28	ggtccttgccctcAAGGAGCTCACAGTCTATTGAGTtgcctttctgtcttcccCACTAGATTGTGAGCTCCTGGAgggcaggcact	86	13	+	135461289	135461374	miR-28-5p	AAGGAGCTCACAGTCTATTGA	21	diff	AAGGAGCTCACAGTCTATTGA	21	436	AAGGAGCTCACAGTCTATTGA	21	607	AAGGAGCTCACAGTCTATTGA	21	434	AAGGAGCTCACAGTCTATTGAGA	23	797	AAGGAGCTCACAGTCTATTGAGA	23	477	AAGGAGCTCACAGTCTATTGAGA	23	518	AAGGAGCTCACAGTCTATTGAGA	23	178	AAGGAGCTCACAGTCTATTGAGA	23	81	AAGGAGCTCACAGTCTATTGAGA	23	236
232	mir-296	aggacccttccggagggccccccccaatcctgttgtgctggattcagAGGGTTGGGCGGAGGCTTTCCTgaaggctctg	79	17	-	66288704	66288782	miR-296-3p	AGGGTTGGGCGGAGGCTTTCCT	22	diff	AGGGTTGGGCGGAGGCTTTCCT	22	1046	AGGGTTGGGCGGAGGCTTTCCT	22	1094	AGGGTTGGGCGGAGGCTTTCCT	22	195	AGGGTTGGGCGGAGGCTTTCCT	22	12	AGGGTTGGGCGGAGGCTTTCCT	22	9	AGGGTTGGGCGGAGGCTTTCCT	22	9
233	mir-29a	accccttagaggatgACTGATTTCTTTTGGTGTTCAGAGtcaatataattttcTAGCACCATCTGAAATCGGTTataatgattgggga	88	18	+	19035224	19035311	miR-29a-3p	TAGCACCATCTGAAATCGGTTA	22	diff	TAGCACCATCTGAAATCGGTTA	22	172	TAGCACCATCTGAAATCGGTTA	22	1127	TAGCACCATCTGAAATCGGTTA	22	173	TAGCACCATCTGAAATCGGTTA	22	840	TAGCACCATCTGAAATCGGTT	21	550	TAGCACCATCTGAAATCGGTTA	22	730	TAGCACCATCTGAAATCGGTT	21	921	TAGCACCATCTGAAATCGGTT	21	402	TAGCACCATCTGAAATCGGTT	21	1470
234	mir-29a	accccttagaggatgACTGATTTCTTTTGGTGTTCAGAGtcaatataattttcTAGCACCATCTGAAATCGGTTataatgattgggga	88	18	+	19035224	19035311	miR-29a-5p	ACTGATTTCTTTTGGTGTTCAGA	23	new				ACTGATTTCTTTTGGTGTTCAG	22	3										ACTGATTTCTTTTGGTGTTCAG	22	8							ACTGATTTCTTTTGGTGTTCAGA	23	10
235	mir-29b-1	gcttcttcaggaagctggtttcatatggtggtttagatttaaaaagtgattgtcTAGCACCATTTGAAATCAGTGTTcttggggg	85	18	+	19034818	19034902	miR-29b-1-3p	TAGCACCATTTGAAATCAGTGTT	23	yes	TAGCACCATTTGAAATCAGTGTT	23	31	TAGCACCATTTGAAATCAGTGTT	23	131	TAGCACCATTTGAAATCAGTGTT	23	8	TAGCACCATTTGAAATCAGTGTT	23	28	TAGCACCATTTGAAATCAGTGTT	23	23	TAGCACCATTTGAAATCAGTGTT	23	30	TAGCACCATTTGAAATCAGTGTT	23	71	TAGCACCATTTGAAATCAGTGTT	23	38	TAGCACCATTTGAAATCAGTGTT	23	148
236	mir-29b-1	gcttcttcaggaaGCTGGTTTCATATGGTGGTTTAGatttaaaaagtgattgtcTAGCACCATTTGAAATCAGTGTTcttggggg	85	18	+	19034818	19034902	miR-29b-1-5p	GCTGGTTTCATATGGTGGTTTAG	23	new																GCTGGTTTCATATGGTGGTTTAG	23	3
237	mir-29b-2	cttctggaagCTGGTTTCACATGGTGGCTTAGAtttttccatctttgtatcTAGCACCATTTGAAATCAGTGTTttaggagtaa	84	9	+	148552438	148552521	miR-29b-2-3p	TAGCACCATTTGAAATCAGTGTT	23	yes	TAGCACCATTTGAAATCAGTGTT	23	31	TAGCACCATTTGAAATCAGTGTT	23	131	TAGCACCATTTGAAATCAGTGTT	23	8	TAGCACCATTTGAAATCAGTGTT	23	28	TAGCACCATTTGAAATCAGTGTT	23	23	TAGCACCATTTGAAATCAGTGTT	23	30	TAGCACCATTTGAAATCAGTGTT	23	71	TAGCACCATTTGAAATCAGTGTT	23	38	TAGCACCATTTGAAATCAGTGTT	23	148
238	mir-29b-2	cttctggaagCTGGTTTCACATGGTGGCTTAGAtttttccatctttgtatcTAGCACCATTTGAAATCAGTGTTttaggagtaa	84	9	+	148552438	148552521	miR-29b-2-5p	CTGGTTTCACATGGTGGCTTAGAT	24	new																GCTGGTTTCACATGGTGGCTTAG	23	0	CTGGTTTCACATGGTGGCTTAGA	23	4				CTGGTTTCACATGGTGGCTTAGA	23	6
239	mir-29c	ctggacccatctcttacacaggctgACCGATTTCTCCTGGTGTTCAGAgtctgtttttgtcTAGCACCATTTGAAATCGGTTAtgatgtagggggaaaagcagcag	106	9	+	148552989	148553094	miR-29c-3p	TAGCACCATTTGAAATCGGTTA	22	yes	TAGCACCATTTGAAATCGGTTA	22	41	TAGCACCATTTGAAATCGGTTA	22	110	TAGCACCATTTGAAATCGGTT	21	22	TAGCACCATTTGAAATCGGTTA	22	246	TAGCACCATTTGAAATCGGTTA	22	163	TAGCACCATTTGAAATCGGTTA	22	196	TAGCACCATTTGAAATCGGTTA	22	487	TAGCACCATTTGAAATCGGTTA	22	260	TAGCACCATTTGAAATCGGTTA	22	786
240	mir-29c	ctggacccatctcttacacaggctgACCGATTTCTCCTGGTGTTCAGAgtctgtttttgtcTAGCACCATTTGAAATCGGTTAtgatgtagggggaaaagcagcag	106	9	+	148552989	148553094	miR-29c-5p	ACCGATTTCTCCTGGTGTTCAGA	23	new				TGACCGATTTCTCCTGGTGTT	21	14	ACCGATTTCTCCTGGTGTTCAGA	23	5	ACCGATTTCTCCTGGTGTTCAGA	23	30	ACCGATTTCTCCTGGTGTTCAGA	23	32	ACCGATTTCTCCTGGTGTTCAGA	23	24	ACCGATTTCTCCTGGTGTTCAGA	23	34	ACCGATTTCTCCTGGTGTTCAGA	23	37	ACCGATTTCTCCTGGTGTTCAGA	23	48
241	mir-301	tactgctaacaaatgctctgactttattgcactactgtactttacagctagCAGTGCAATAGTATTGTCAAAGCatctgagagcag	86	12	+	37079084	37079169	miR-301-3p	CAGTGCAATAGTATTGTCAAAGC	23	diff	CAGTGCAATAGTATTGTCAAAGC	23	1720	CAGTGCAATAGTATTGTCAAAGC	23	442	CAGTGCAATAGTATTGTCAAAGC	23	141							CAGTGCAATAGTATTGTCAAAGC	23	198	CAGTGCAATAGTATTGTCAAAGC	23	47	CAGTGCAATAGTATTGTCAAAGC	23	15
242	mir-301	tactgctaacaaatGCTCTGACTTTATTGCACTACTgtactttacagctagCAGTGCAATAGTATTGTCAAAGCatctgagagcag	86	12	+	37079084	37079169	miR-301-5p	GCTCTGACTTTATTGCACTACT	22	new	GCTCTGACTTTATTGCACTACT	22	17	GCTCTGACTTTATTGCACTACT	22	14	GCTCTGACTTTATTGCACTACT	22	3
243	mir-30a	tccctgcgacagtgagcggcTGTAAACATCCTCGACTGGAAGCTgtgaggctgaagacgggCTTTCAGTCGGATGTTTGCAGCcgccgactgcctcccgcatcagga	107	1	-	57750736	57750842	miR-30a-3p	CTTTCAGTCGGATGTTTGCAGC	22	yes	CTTTCAGTCGGATGTTTGCAGC	22	821	CTTTCAGTCGGATGTTTGCAGC	22	677	CTTTCAGTCGGATGTTTGCAGC	22	373	CTTTCAGTCGGATGTTTGCAGC	22	1457	CTTTCAGTCGGATGTTTGCAGC	22	859	CTTTCAGTCGGATGTTTGCAGC	22	731	CTTTCAGTCGGATGTTTGCAGC	22	428	CTTTCAGTCGGATGTTTGCAGC	22	194	CTTTCAGTCGGATGTTTGCAGC	22	551
244	mir-30a	tccctgcgacagtgagcggcTGTAAACATCCTCGACTGGAAGCTgtgaggctgaagacgggCTTTCAGTCGGATGTTTGCAGCcgccgactgcctcccgcatcagga	107	1	-	57750736	57750842	miR-30a-5p	TGTAAACATCCTCGACTGGAAGCT	24	diff	TGTAAACATCCTCGACTGGAAGCT	24	33383	TGTAAACATCCTCGACTGGAAGCT	24	19157	TGTAAACATCCTCGACTGGAAGCT	24	17886	TGTAAACATCCTCGACTGGAAGCT	24	60286	TGTAAACATCCTCGACTGGA	20	52386	TGTAAACATCCTCGACTGGA	20	38748	TGTAAACATCCTCGACTGGAAGCT	24	12879	TGTAAACATCCTCGACTGGA	20	5388	TGTAAACATCCTCGACTGGA	20	20679
245	mir-30b	accgagttttcagttcgTGTAAACATCCTACACTCAGCTgtaatacatggattggCTGGGAGGTGGATGTTTACTTCagctgacttgga	89	4	+	6717636	6717724	miR-30b-3p	CTGGGAGGTGGATGTTTACTTC	22	diff	CTGGGAGGTGGATGTTTACTTC	22	16	CTGGGAGGTGGATGTTTACTTC	22	71	CTGGGAGGTGGATGTTTACTTC	22	33	CTGGGAGGTGGATGTTTACTTC	22	25	CTGGGAGGTGGATGTTTACTTC	22	15	CTGGGAGGTGGATGTTTACTTC	22	8	CTGGGAGGTGGATGTTTACTTC	22	8	CTGGGAGGTGGATGTTTACTTCT	23	3	CTGGGAGGTGGATGTTTACTTC	22	9
246	mir-30b	accgagttttcagttcgTGTAAACATCCTACACTCAGCTgtaatacatggattggCTGGGAGGTGGATGTTTACTTCagctgacttgga	89	4	+	6717636	6717724	miR-30b-5p	TGTAAACATCCTACACTCAGCT	22	yes	TGTAAACATCCTACACTCAGCT	22	6613	TGTAAACATCCTACACTCAGCT	22	17507	TGTAAACATCCTACACTCAGCT	22	9754	TGTAAACATCCTACACTCAGCT	22	4101	TGTAAACATCCTACACTCAGCT	22	2570	TGTAAACATCCTACACTCAGCT	22	3170	TGTAAACATCCTACACTCAGCT	22	1605	TGTAAACATCCTACACTCAGCT	22	704	TGTAAACATCCTACACTCAGCT	22	2280
247	mir-30c-1	gtaaccatgccgtagtgcgTGTAAACATCCTACACTCTCAGCTgtgagctcgaggtggCTGGGAGAGGGTTGTTTACTCCttctgccatggaaaacg	97	6	-	157473588	157473684	miR-30c-1-3p	CTGGGAGAGGGTTGTTTACTCC	22	diff	CTGGGAGAGGGTTGTTTACTCC	22	16	CTGGGAGAGGGTTGTTTACTCC	22	45	CTGGGAGAGGGTTGTTTACTCC	22	24	CTGGGAGAGGGTTGTTTACTCC	22	196	CTGGGAGAGGGTTGTTTACTCC	22	133	CTGGGAGAGGGTTGTTTACTCC	22	99	CTGGGAGAGGGTTGTTTACTCC	22	60	CTGGGAGAGGGTTGTTTACTCC	22	26	CTGGGAGAGGGTTGTTTACTCC	22	68
248	mir-30c-1	gtaaccatgccgtagtgcgTGTAAACATCCTACACTCTCAGCTgtgagctcgaggtggCTGGGAGAGGGTTGTTTACTCCttctgccatggaaaacg	97	6	-	157473588	157473684	miR-30c-1-5p	TGTAAACATCCTACACTCTCAGCT	24	diff	TGTAAACATCCTACACTCTCAGCT	24	7736	TGTAAACATCCTACACTCTCAGCT	24	17513	TGTAAACATCCTACACTCTCAGCT	24	9885	TGTAAACATCCTACACTCTCAGCT	24	7858	TGTAAACATCCTACACTCTCAGCT	24	5477	TGTAAACATCCTACACTCTCAGCT	24	4526	TGTAAACATCCTACACTCTCAGCT	24	2442	TGTAAACATCCTACACTCTCAGCT	24	1418	TGTAAACATCCTACACTCTCAGCT	24	4173
249	mir-30c-2	cactgagggacagatacTGTAAACATCCTACACTCTCAGCTgtggaaagtaagaaagCTGGGAGAAGGCTGTTTACTCTctctgccttggaaatcagctaaagagaaatg	110	1	-	57721666	57721775	miR-30c-2-3p	CTGGGAGAAGGCTGTTTACTCT	22	yes	CTGGGAGAAGGCTGTTTACTCT	22	94	CTGGGAGAAGGCTGTTTACTCT	22	105	CTGGGAGAAGGCTGTTTACTCT	22	39	CTGGGAGAAGGCTGTTTACTCT	22	86	CTGGGAGAAGGCTGTTTACTCT	22	36	CTGGGAGAAGGCTGTTTACTCT	22	41	CTGGGAGAAGGCTGTTTACTCT	22	18	CTGGGAGAAGGCTGTTTACTCT	22	3	CTGGGAGAAGGCTGTTTACTCT	22	11
250	mir-30c-2	cactgagggacagatacTGTAAACATCCTACACTCTCAGCTgtggaaagtaagaaagCTGGGAGAAGGCTGTTTACTCTctctgccttggaaatcagctaaagagaaatg	110	1	-	57721666	57721775	miR-30c-2-5p	TGTAAACATCCTACACTCTCAGCT	24	diff	TGTAAACATCCTACACTCTCAGCT	24	7736	TGTAAACATCCTACACTCTCAGCT	24	17513	TGTAAACATCCTACACTCTCAGCT	24	9885	TGTAAACATCCTACACTCTCAGCT	24	7858	TGTAAACATCCTACACTCTCAGCT	24	5477	TGTAAACATCCTACACTCTCAGCT	24	4526	TGTAAACATCCTACACTCTCAGCT	24	2442	TGTAAACATCCTACACTCTCAGCT	24	1418	TGTAAACATCCTACACTCTCAGCT	24	4173
251	mir-30d	aagtctgttgtTGTAAACATCCCCGACTGGAAGCTgtaagacatagctaagCTTTCAGTCAGATGTTTGCTGCcaccgactct	83	4	+	6713514	6713596	miR-30d-3p	CTTTCAGTCAGATGTTTGCTGC	22	new	TTTCAGTCAGATGTTTGCTGC	21	70	CTTTCAGTCAGATGTTTGCTGC	22	74	CTTTCAGTCAGATGTTTGCTGC	22	106	CTTTCAGTCAGATGTTTGCTGC	22	375	CTTTCAGTCAGATGTTTGCTGC	22	187	CTTTCAGTCAGATGTTTGCTGC	22	241	CTTTCAGTCAGATGTTTGCTGC	22	123	CTTTCAGTCAGATGTTTGCTGC	22	62	CTTTCAGTCAGATGTTTGCTGC	22	225
252	mir-30d	aagtctgttgtTGTAAACATCCCCGACTGGAAGCTgtaagacatagctaagCTTTCAGTCAGATGTTTGCTGCcaccgactct	83	4	+	6713514	6713596	miR-30d-5p	TGTAAACATCCCCGACTGGAAGCT	24	yes	TGTAAACATCCCCGACTGGAAGCT	24	10838	TGTAAACATCCCCGACTGGAAGCT	24	20428	TGTAAACATCCCCGACTGGAAGCT	24	10715	TGTAAACATCCCCGACTGGAAGCT	24	57592	TGTAAACATCCCCGACTGGAAGCT	24	27373	TGTAAACATCCCCGACTGGAAGCT	24	32280	TGTAAACATCCCCGACTGGAAGCT	24	17201	TGTAAACATCCCCGACTGGAAGCT	24	7910	TGTAAACATCCCCGACTGGAAGCT	24	26767
253	mir-30e	gggcagtctttgccacTGTAAACATCCTTGACTGGAAGCTgtgaggcgttcccaggagCTTTCAGTCGGATGTTTACAGCggcaggctgccacggtcgtccc	102	6	-	157476641	157476742	miR-30e-3p	CTTTCAGTCGGATGTTTACAGC	22	yes	CTTTCAGTCGGATGTTTACAGC	22	600	CTTTCAGTCGGATGTTTACAGC	22	954	CTTTCAGTCGGATGTTTACAGC	22	1261	CTTTCAGTCGGATGTTTACAGC	22	6065	CTTTCAGTCGGATGTTTACAGC	22	4182	CTTTCAGTCGGATGTTTACAGC	22	3313	CTTTCAGTCGGATGTTTACAGC	22	2389	CTTTCAGTCGGATGTTTACAGC	22	1154	CTTTCAGTCGGATGTTTACAGC	22	3134
254	mir-30e	gggcagtctttgccacTGTAAACATCCTTGACTGGAAGCTgtgaggcgttcccaggagCTTTCAGTCGGATGTTTACAGCggcaggctgccacggtcgtccc	102	6	-	157476641	157476742	miR-30e-5p	TGTAAACATCCTTGACTGGAAGCT	24	yes	TGTAAACATCCTTGACTGGAAGCT	24	22618	TGTAAACATCCTTGACTGGAAGCT	24	34513	TGTAAACATCCTTGACTGGAAGCT	24	40393	TGTAAACATCCTTGACTGGAAGCT	24	67149	TGTAAACATCCTTGACTGGAAGCT	24	45762	TGTAAACATCCTTGACTGGAAGCT	24	40790	TGTAAACATCCTTGACTGGAAGCT	24	18146	TGTAAACATCCTTGACTGGAAGCT	24	7051	TGTAAACATCCTTGACTGGAAGCT	24	28328
255	mir-31	tgctcctgtaacttggaactggagaggAGGCAAGATGCTGGCATAGCTGttaaactgagaacctgctatgccaacatattgccatctttcttgtctgacagcagc	105	1	+	224397144	224397248	miR-31-5p	AGGCAAGATGCTGGCATAGCTGT	23	diff																			AGGCAAGATGCTGGCATAGCTG	22	5
256	mir-320	gccacactatttatcccgcggctcctcgctcccctccgccttctcttcccggttcttcccggagtcgggAAAAGCTGGGTTGAGAGGGCGAaaaaggaagaggggac	107	14	-	6954934	6955040	miR-320-3p	AAAAGCTGGGTTGAGAGGGCGA	22	diff	AAAAGCTGGGTTGAGAGGGCGA	22	2069	AAAAGCTGGGTTGAGAGGGCGA	22	1443	AAAAGCTGGGTTGAGAGGGCGA	22	414	AAAAGCTGGGTTGAGAGGGCGA	22	1103	AAAAGCTGGGTTGAGAGGGCGA	22	1035	AAAAGCTGGGTTGAGAGGGCGA	22	615	AAAAGCTGGGTTGAGAGGGCGA	22	146	AAAAGCTGGGTTGAGAGGGCGA	22	89	AAAAGCTGGGTTGAGAGGGCGA	22	226
257	mir-32	ccatcctgcttgctctggtggagaTATTGCACATTACTAAGTTGcatgttgtcacggcctcagtgCAATTTAGTGTGTGTGATATTttcacatgagtgcatgcac	105	1	-	280645121	280645225	miR-32-3p	CAATTTAGTGTGTGTGATATT	21	new	CAATTTAGTGTGTGTGATATT	21	25	CAATTTAGTGTGTGTGATATT	21	20	CAATTTAGTGTGTGTGATATT	21	6				CAATTTAGTGTGTGTGATATT	21	5	CAATTTAGTGTGTGTGATATT	21	3	CAATTTAGTGTGTGTGATATT	21	3
258	mir-324	ctgagctgactatgcctcccCGCATCCCCTAGGGCATTGGTGTgaagctggagacCCACTGCCCCAGGTGCTGCTGggggttgtagtctgacccgactgagaagaa	106	3	-	139855111	139855216	miR-324-3p	ACTGCCCCAGGTGCTGCTGGT	21	new	ACTGCCCCAGGTGCTGCTGGT	21	50	ACTGCCCCAGGTGCTGCTGGT	21	18	ACTGCCCCAGGTGCTGCTGGT	21	12	ACTGCCCCAGGTGCTGCTGGT	21	13	ACTGCCCCAGGTGCTGCTGGT	21	5	ACTGCCCCAGGTGCTGCTGGT	21	4
259	mir-324	ctgagctgactatgcctcccCGCATCCCCTAGGGCATTGGTGTgaagctggagacCCACTGCCCCAGGTGCTGCTGggggttgtagtctgacccgactgagaagaa	106	3	-	139855111	139855216	miR-324-5p	CGCATCCCCTAGGGCATTGGTGT	23	yes	CGCATCCCCTAGGGCATTGGTGT	23	176	CGCATCCCCTAGGGCATTGGTGT	23	154	CGCATCCCCTAGGGCATTGGTGT	23	31	CGCATCCCCTAGGGCATTGGTGT	23	12	CGCATCCCCTAGGGCATTGGTGT	23	14	CGCATCCCCTAGGGCATTGGTGT	23	9	CGCATCCCCTAGGGCATTGGTGT	23	3				CGCATCCCCTAGGGCATTGGTGT	23	5
260	mir-325	agtgcttggttcctagtaggtgttcagtaagtgtttgtgacataattcgTTTATTGAGCACCTCCTATCAAtcaagcactgtgctaggttctgg	94	X	+	69436727	69436820	miR-325-3p	TTTATTGAGCACCTCCTATCA	21	new	TTTATTGAGCACCTCCTATCA	21	9	TTTATTGAGCACCTCCTATC	20	8
261	mir-32	ccatcctgcttgctctggtggagaTATTGCACATTACTAAGTTGcatgttgtcacggcctcagtgCAATTTAGTGTGTGTGATATTttcacatgagtgcatgcac	105	1	-	280645121	280645225	miR-32-5p	TATTGCACATTACTAAGTTGC	21	yes	TATTGCACATTACTAAGTTGC	21	233	TATTGCACATTACTAAGTTGC	21	198	TATTGCACATTACTAAGTTGC	21	51	TATTGCACATTACTAAGTTGC	21	27	TATTGCACATTACTAAGTTG	20	26	TATTGCACATTACTAAGTTGC	21	14	TATTGCACATTACTAAGTTG	20	8	TATTGCACATTACTAAGTTGC	21	6	TATTGCACATTACTAAGTTG	20	8
262	mir-326	ggagcctcgtctgtctgttgggctggaggcagggcctttgtgcaggcgggttgtgctcagatcgCCTCTGGGCCCTTCCTCCAGCccagaggcggattcacc	102	9	-	10800189	10800290	miR-326-3p	CCTCTGGGCCCTTCCTCCAGT	21	diff	CCTCTGGGCCCTTCCTCCAGT	21	54	CCTCTGGGCCCTTCCTCCAGT	21	40	CCTCTGGGCCCTTCCTCCAGT	21	23	CCTCTGGGCCCTTCCTCCAGA	21	6	CCTCTGGGCCCTTCCTCCAGT	21	9	CCTCTGGGCCCTTCCTCCAGC	21	0
263	mir-328	aagtcctgggctgtttcggagcctggagcgggggggcaggaggggctcagggagaaagtgtgtgccgcccCTGGCCCTCTCTGCCCTTCCGTcccccgttcctg	104	6	-	25134077	25134180	miR-328-3p	CTGGCCCTCTCTGCCCTTCCGT	22	yes	CTGGCCCTCTCTGCCCTTCCGT	22	101	CTGGCCCTCTCTGCCCTTCCGT	22	173	CTGGCCCTCTCTGCCCTTCCGT	22	54	CTGGCCCTCTCTGCCCTTCCGA	22	271	CTGGCCCTCTCTGCCCTTCCGA	22	170	CTGGCCCTCTCTGCCCTTCCGA	22	158	CTGGCCCTCTCTGCCCTTCCGA	22	21	CTGGCCCTCTCTGCCCTTCCGT	22	22	CTGGCCCTCTCTGCCCTTCCGT	22	24
264	mir-328	aagtcctgggctGTTTCGGAGCCTGGAGCGggggggcaggaggggctcagggagaaagtgtgtgccgcccCTGGCCCTCTCTGCCCTTCCGTcccccgttcctg	104	6	-	25134077	25134180	miR-328-5p	GTTTCGGAGCCTGGAGCG	18	new	GTTTCGGAGCCTGGAGCG	18	3
265	mir-331	tcccaaggagtttggtttgtttgggtttgTTCTAGGTATGGTCCCAGGGATCccagatcaaaccagGCCCCTGGGCCTATCCTAGAACcaacctaaactcgcgcatc	107	5	-	92224967	92225073	miR-331-3p	CCCCTGGGCCTATCCTAGAAT	21	diff	CCCCTGGGCCTATCCTAGAAT	21	231	CCCCTGGGCCTATCCTAGAAT	21	687	CCCCTGGGCCTATCCTAGAAT	21	217	GCCCCTGGGCCTATCCTAGAAA	22	56	GCCCCTGGGCCTATCCTAGAAT	22	44	GCCCCTGGGCCTATCCTAGAAT	22	38	GCCCCTGGGCCTATCCTAGAAA	22	24	GCCCCTGGGCCTATCCTAGAAT	22	15	GCCCCTGGGCCTATCCTAGA	20	39
266	mir-331	tcccaaggagtttggtttgtttgggtttgTTCTAGGTATGGTCCCAGGGATCccagatcaaaccagGCCCCTGGGCCTATCCTAGAACcaacctaaactcgcgcatc	107	5	-	92224967	92225073	miR-331-5p	TCTAGGTATGGTCCCAGGGATC	22	diff	TCTAGGTATGGTCCCAGGGATC	22	30	TCTAGGTATGGTCCCAGGGATC	22	34	TCTAGGTATGGTCCCAGGGATC	22	71	TCTAGGTATGGTCCCAGGGATC	22	24	CTAGGTATGGTCCCAGGGATC	21	8	TCTAGGTATGGTCCCAGGGATC	22	9	TTCTAGGTATGGTCCCAGGGATC	23	4				TCTAGGTATGGTCCCAGGGATC	22	7
267	mir-335	tcttttgggcgggggTCAAGAGCAATAACGAAAAATgtttgtcataaaccgTTTTTCATTATTGCTCCTGACCtcctctcatttgctgtattcaattaa	99	18	-	19337982	19338080	miR-335-3p	TTTTTCATTATTGCTCCTGACC	22	new	TTTTTCATTATTGCTCCTGACC	22	5165	TTTTTCATTATTGCTCCTGACC	22	662	TTTTTCATTATTGCTCCTGACC	22	199	TTTTTCATTATTGCTCCTGACC	22	279	TTTTTCATTATTGCTCCTGACC	22	138	TTTTTCATTATTGCTCCTGACC	22	181	TTTTTCATTATTGCTCCTGACC	22	15	TTTTTCATTATTGCTCCTGACC	22	5	TTTTTCATTATTGCTCCTGACC	22	6
268	mir-335	tcttttgggcgggggTCAAGAGCAATAACGAAAAATgtttgtcataaaccgTTTTTCATTATTGCTCCTGACCtcctctcatttgctgtattcaattaa	99	18	-	19337982	19338080	miR-335-5p	TCAAGAGCAATAACGAAAAAT	21	diff	TCAAGAGCAATAACGAAAAAT	21	8809	TCAAGAGCAATAACGAAAAAT	21	6947	TCAAGAGCAATAACGAAAAATGT	23	1350	TCAAGAGCAATAACGAAAAAT	21	49	TCAAGAGCAATAACGAAAAAT	21	35	TCAAGAGCAATAACGAAAAAT	21	43				TCAAGAGCAATAACGAAAAAT	21	3	TCAAGAGCAATAACGAAAAAT	21	4
269	mir-338	cagccccggacagcgcacgggccgtcctccccAACAATATCCTGGTGCTGAGTgatgacacacgcaacTCCAGCATCAGTGATTTTGTTgaagagggcagctgccag	107	12	+	1507063	1507169	miR-338-3p	TCCAGCATCAGTGATTTTGTT	21	diff	TCCAGCATCAGTGATTTTGTT	21	37	TCCAGCATCAGTGATTTTGTT	21	672	TCCAGCATCAGTGATTTTGTT	21	367	TCCAGCATCAGTGATTTTGTT	21	273	TCCAGCATCAGTGATTTTGTT	21	164	TCCAGCATCAGTGATTTTGTT	21	189	TCCAGCATCAGTGATTTTGTT	21	26	TCCAGCATCAGTGATTTTGTT	21	11	TCCAGCATCAGTGATTTTGTT	21	40
270	mir-338	cagccccggacagcgcacgggccgtcctccccAACAATATCCTGGTGCTGAGTgatgacacacgcaacTCCAGCATCAGTGATTTTGTTgaagagggcagctgccag	107	12	+	1507063	1507169	miR-338-5p	AACAATATCCTGGTGCTGAGT	21	new	AACAATATCCTGGTGCTGAGT	21	53	AACAATATCCTGGTGCTGAGT	21	181	AACAATATCCTGGTGCTGAGT	21	94	CCCAACAATATCCTGGTGCTG	21	18	AACAATATCCTGGTGCTGAGT	21	8	AACAATATCCTGGTGCTGAGT	21	6							AACAATATCCTGGTGCTGAGT	21	9
271	mir-339-1	ggggcagccgccgTCCCTGTCCTCCAGGAGCTCACTtaccttgggccgtgAGCTCCTCGAGGCCAGAGCCCgtgtctgcctct	83	3	+	726707	726789	miR-339-1-3p	AGCTCCTCGAGGCCAGAGCCC	21	yes	AGCTCCTCGAGGCCAGAGCCC	21	7	AGCTCCTCGAGGCCAGAGCCC	21	13	AGCTCCTCGAGGCCAGAGCCC	21	4
272	mir-339-1	ggggcagccgccgTCCCTGTCCTCCAGGAGCTCACTtaccttgggccgtgAGCTCCTCGAGGCCAGAGCCCgtgtctgcctct	83	3	+	726707	726789	miR-339-1-5p	TCCCTGTCCTCCAGGAGCTCACT	23	diff	TCCCTGTCCTCCAGGAGCTC	20	2151	TCCCTGTCCTCCAGGAGCTCACT	23	1576	TCCCTGTCCTCCAGGAGCTCACT	23	465	TCCCTGTCCTCCAGGAGCTCACT	23	226	TCCCTGTCCTCCAGGAGCTC	20	166	TCCCTGTCCTCCAGGAGCTCACT	23	159	TCCCTGTCCTCCAGGAGCTCACT	23	50	TCCCTGTCCTCCAGGAGCTCACT	23	29	TCCCTGTCCTCCAGGAGCTCACT	23	86
273	mir-339-2	taagacaaggTCCCTGTCCTCCAGGAGCTCatggtccaatagaagcatatatacaaatggctctgaggggagatcccgctgtggct	86	1	-	181756284	181756369	miR-339-2-5p	TCCCTGTCCTCCAGGAGCTC	20	diff	TCCCTGTCCTCCAGGAGCTC	20	2151	TCCCTGTCCTCCAGGAGCTC	20	1261	TCCCTGTCCTCCAGGAGCTC	20	197	TCCCTGTCCTCCAGGAGCTC	20	224	TCCCTGTCCTCCAGGAGCTC	20	166	TCCCTGTCCTCCAGGAGCTC	20	128	TCCCTGTCCTCCAGGAGCTC	20	44	TCCCTGTCCTCCAGGAGCTC	20	14	TCCCTGTCCTCCAGGAGCTC	20	71
274	mir-340-2	tgtacctggtgtgaTTATAAAGCAATGAGACTGATTgtcatatgtcgtttgtgggaTCCGTCTCAGTTACTTTATAGCCatacctggtatcttatac	97	2	+	80118847	80118943	miR-340-2-3p	TCCGTCTCAGTTACTTTATAGC	22	new	TCCGTCTCAGTTACTTTATAGC	22	99	TCCGTCTCAGTTACTTTATAGC	22	80	TCCGTCTCAGTTACTTTATAGC	22	73	TCCGTCTCAGTTACTTTATAGCC	23	110	TCCGTCTCAGTTACTTTATAGCC	23	82	TCCGTCTCAGTTACTTTATAGCC	23	68	TCCGTCTCAGTTACTTTATAGCC	23	51	TCCGTCTCAGTTACTTTATAGCC	23	23	TCCGTCTCAGTTACTTTATAGCC	23	36
275	mir-340-2	tgtacctggtgtgaTTATAAAGCAATGAGACTGATTgtcatatgtcgtttgtgggaTCCGTCTCAGTTACTTTATAGCCatacctggtatcttatac	97	2	+	80118847	80118943	miR-340-2-5p	TTATAAAGCAATGAGACTGATT	22	yes	TTATAAAGCAATGAGACTGATT	22	3183	TTATAAAGCAATGAGACTGATT	22	1046	TTATAAAGCAATGAGACTGATT	22	399	TTATAAAGCAATGAGACTGATT	22	2934	TTATAAAGCAATGAGACTGATT	22	1850	TTATAAAGCAATGAGACTGATT	22	1560	TTATAAAGCAATGAGACTGATT	22	1125	TTATAAAGCAATGAGACTGATT	22	433	TTATAAAGCAATGAGACTGATT	22	1151
276	mir-345-1	cccaaacccaggtctGCTGACTCCTAGTCCAGTGCTtgtgatggctggtgggCCCTGAACTAGGGGTCTGGAGGcctgggtttgcatttcgccag	95	7	+	128658296	128658390	miR-345-1-3p	CCCTGAACTAGGGGTCTGGAGT	22	diff	CCCTGAACTAGGGGTCTGGAGT	22	107	CCCTGAACTAGGGGTCTGGAGT	22	174	CCCTGAACTAGGGGTCTGGAGT	22	175	CCCTGAACTAGGGGTCTGGAGT	22	155	CCCTGAACTAGGGGTCTGGAGT	22	104	CCCTGAACTAGGGGTCTGGAGT	22	83	CCCTGAACTAGGGGTCTGGAGT	22	56	CCCTGAACTAGGGGTCTGGAGT	22	26	CCCTGAACTAGGGGTCTGGAGT	22	101
277	mir-345-1	cccaaacccaggtctGCTGACTCCTAGTCCAGTGCTtgtgatggctggtgggCCCTGAACTAGGGGTCTGGAGGcctgggtttgcatttcgccag	95	7	+	128658296	128658390	miR-345-1-5p	GCTGACTCCTAGTCCAGTGCT	21	diff	GCTGACTCCTAGTCCAGTGCT	21	64	GCTGACTCCTAGTCCAGTGCT	21	230	GCTGACTCCTAGTCCAGTGCT	21	219	GCTGACTCCTAGTCCAGTGCT	21	99	GCTGACTCCTAGTCCAGTGCT	21	58	GCTGACTCCTAGTCCAGTGCT	21	50	GCTGACTCCTAGTCCAGTGCT	21	35	GCTGACTCCTAGTCCAGTGCT	21	13	GCTGACTCCTAGTCCAGTGCT	21	43
278	mir-34c-1	tttctgtgagtctagttactAGGCAGTGTAGTTAGCTGATTGCtgataaaaccaatcactaaccacacggccaggtaaaaagatttgggaattcatccaaatgagctg	108	9	-	44166853	44166960	miR-34c-1-5p	AGGCAGTGTAGTTAGCTGATTGC	23	yes	AGGCAGTGTAGTTAGCTGATTGC	23	17	AGGCAGTGTAGTTAGCTGATTGC	23	5													AGGCAGTGTAGTTAGCTGATTGC	23	130	AGGCAGTGTAGTTAGCTGATTGC	23	24
279	mir-361	cctgggatttgggagcTTATCAGAATCTCCAGGGGTACttataatttgaaaaagtCCCCCAGGTGTGATTCTGATTTGCttcctcctcctcctcctctgagaat	104	X	-	78804767	78804870	miR-361-3p	CCCCCAGGTGTGATTCTGATTTGC	24	yes	CCCCCAGGTGTGATTCTGATTTGC	24	79	CCCCCAGGTGTGATTCTGATTTGC	24	66	CCCCCAGGTGTGATTCTGATTTGC	24	35	CCCCCAGGTGTGATTCTGATTTGC	24	64	CCCCCAGGTGTGATTCTGATTTGC	24	42	CCCCCAGGTGTGATTCTGATTTGC	24	33	CCCCCAGGTGTGATTCTGATTTGC	24	18				CCCCCAGGTGTGATTCTGATTTGC	24	15
280	mir-361	cctgggatttgggagcTTATCAGAATCTCCAGGGGTACttataatttgaaaaagtCCCCCAGGTGTGATTCTGATTTGCttcctcctcctcctcctctgagaat	104	X	-	78804767	78804870	miR-361-5p	TTATCAGAATCTCCAGGGGTAC	22	yes	TTATCAGAATCTCCAGGGGTAC	22	2158	TTATCAGAATCTCCAGGGGTAC	22	1654	TTATCAGAATCTCCAGGGGTAC	22	2976	TTATCAGAATCTCCAGGGGTAC	22	975	TTATCAGAATCTCCAGGGGTAC	22	761	TTATCAGAATCTCCAGGGGTAC	22	727	TTATCAGAATCTCCAGGGGTAC	22	341	TTATCAGAATCTCCAGGGGTAC	22	162	TTATCAGAATCTCCAGGGGTAC	22	490
281	mir-362	gagccttctcatctgctccccctctcaAATCCTTGGAACCTAGGTGTGAGTgctgctctagtgcAACACACCTATTCAAGGATTCAaagaggctgagccttgt	103	X	+	48638449	48638551	miR-362-3p	AACACACCTATTCAAGGATTC	21	new	AACACACCTATTCAAGGATTC	21	211	AACACACCTATTCAAGGATTC	21	228	AACACACCTATTCAAGGATTC	21	15	AACACACCTATTCAAGGATT	20	5	AACACACCTATTCAAGGATT	20	3	AACACACCTATTCAAGGAT	19	7
282	mir-362	gagccttctcatctgctccccctctcaAATCCTTGGAACCTAGGTGTGAGTgctgctctagtgcaacacacctattcaaggattcaaagaggctgagccttgt	103	X	+	48638449	48638551	miR-362-5p	AATCCTTGGAACCTAGGTGTGAGT	24	diff	AATCCTTGGAACCTAGGTGTGAGT	24	1492	AATCCTTGGAACCTAGGTGTGA	22	1061	AATCCTTGGAACCTAGGTGTGAGT	24	1519	AATCCTTGGAACCTAGGTGTGAGT	24	143	AATCCTTGGAACCTAGGTGTGAGT	24	67	AATCCTTGGAACCTAGGTGTGAGT	24	83							AATCCTTGGAACCTAGGTGTGAGT	24	4
283	mir-363-2	ctgttttgctgttgtcgggtggatcacgatgcaattttgattagtatcataggagaaaAATTGCACGGTATCCATCTGTAAaccgcaggacc	92	X	-	126199342	126199433	miR-363-2-3p	AATTGCACGGTATCCATCTGTAA	23	yes	AATTGCACGGTATCCATCTGTA	22	1235	AATTGCACGGTATCCATCTGTAA	23	707	AATTGCACGGTATCCATCTGTAA	23	2720	AATTGCACGGTATCCATCTGT	21	146	AATTGCACGGTATCCATCTGT	21	92	AATTGCACGGTATCCATCTGT	21	65	AATTGCACGGTATCCATCTGTAA	23	24	AATTGCACGGTATCCATCTGTAA	23	10	AATTGCACGGTATCCATCTGT	21	28
284	mir-365-1	gctggttggttaccgcagggaaaatgAGGGACTTTTGGGGGCAGATGTGTttccattccactatcaTAATGCCCCTAAAAATCCTTATtgctcttgcagtattcctc	107	3	-	29976222	29976328	miR-365-1-3p	TAATGCCCCTAAAAATCCTTAT	22	yes	TAATGCCCCTAAAAATCCTTAT	22	462	TAATGCCCCTAAAAATCCTTAT	22	1207	TAATGCCCCTAAAAATCCTTAT	22	639	TAATGCCCCTAAAAATCCTTAT	22	1503	TAATGCCCCTAAAAATCCTTAT	22	941	TAATGCCCCTAAAAATCCTTAT	22	1162	TAATGCCCCTAAAAATCCTTAT	22	482	TAATGCCCCTAAAAATCCTTAT	22	302	TAATGCCCCTAAAAATCCTTAT	22	729
285	mir-365-1	gctggttggttaccgcagggaaaatgAGGGACTTTTGGGGGCAGATGTGTttccattccactatcaTAATGCCCCTAAAAATCCTTATtgctcttgcagtattcctc	107	3	-	29976222	29976328	miR-365-1-5p	AGGGACTTTTGGGGGCAGATGTGT	24	new				AGGGACTTTTGGGGGCAGATGTGT	24	8	AGGGACTTTTGGGGGCAGATGTGT	24	4	AGGGACTTTTGGGGGCAGATGTGT	24	26	AGGGACTTTTGGGGGCAGATGTGT	24	21	AGGGACTTTTGGGGGCAGATGTGT	24	19	AGGGACTTTTGGGGGCAGATGTGT	24	8	AGGGACTTTTGGGGGCAGATGTGT	24	10	AGGGACTTTTGGGGGCAGATGTGT	24	13
286	mir-365-2	gtgttcgaggacagcaagaaaaatgagggactttcaggggcagctgtgttttctgactcagtcaTAATGCCCCTAAAAATCCTTATtgttcttgcagtgttcatcggg	108	12	-	45152782	45152889	miR-365-2-3p	TAATGCCCCTAAAAATCCTTAT	22	yes	TAATGCCCCTAAAAATCCTTAT	22	462	TAATGCCCCTAAAAATCCTTAT	22	1207	TAATGCCCCTAAAAATCCTTAT	22	639	TAATGCCCCTAAAAATCCTTAT	22	1503	TAATGCCCCTAAAAATCCTTAT	22	941	TAATGCCCCTAAAAATCCTTAT	22	1162	TAATGCCCCTAAAAATCCTTAT	22	482	TAATGCCCCTAAAAATCCTTAT	22	302	TAATGCCCCTAAAAATCCTTAT	22	729
287	mir-365-2	gtgttcgaggacagcaagaaaaatGAGGGACTTTCAGGGGCAGCTGtgttttctgactcagtcaTAATGCCCCTAAAAATCCTTATtgttcttgcagtgttcatcggg	108	12	-	45152782	45152889	miR-365-2-5p	GAGGGACTTTCAGGGGCAGCTGTGA	25	diff	AGGGACTTTCAGGGGCAGCTGTG	23	3
288	mir-374a	ctggagcagcactccttggaaagaaattttacatcggccaTTATAATACAACCTGATAAGTgttacagcaCTTATCAGGTTGTATTGTAATTgtctgtgtatatatatgcc	111	X	-	67530361	67530471	miR-374a-3p	CTTATCAGGTTGTATTGTAATT	22	yes	CTTATCAGGTTGTATTGTAATT	22	2387	CTTATCAGGTTGTATTGTAATT	22	1312	CTTATCAGGTTGTATTGTAATT	22	1226	CTTATCAGGTTGTATTGTAATT	22	1910	CTTATCAGGTTGTATTGTAATT	22	1119	CTTATCAGGTTGTATTGTAATT	22	1122	CTTATCAGGTTGTATTGTAATT	22	652	CTTATCAGGTTGTATTGTAATT	22	231	CTTATCAGGTTGTATTGTAATT	22	734
289	mir-374a	ctggagcagcactccttggaaagaaattttacatcggccaTTATAATACAACCTGATAAGTgttacagcaCTTATCAGGTTGTATTGTAATTgtctgtgtatatatatgcc	111	X	-	67530361	67530471	miR-374a-5p	TTATAATACAACCTGATAAGT	21	diff	TTATAATACAACCTGATAAGT	21	3768	TTATAATACAACCTGATAAGT	21	8540	TTATAATACAACCTGATAAGT	21	6888	TTATAATACAACCTGATAAGT	21	827	TTATAATACAACCTGATAAGT	21	725	TTATAATACAACCTGATAAGT	21	651	TTATAATACAACCTGATAAGT	21	381	TTATAATACAACCTGATAAGT	21	146	TTATAATACAACCTGATAAGT	21	489
290	mir-374b	gaagaaatcctactcggatggATATAATACAACCTGCTAAGTgtcctagcaCTTATCAGGTTGTATTATCATTgtccgtgtctatggctctcgtctaccagact	104	X	-	67425175	67425278	miR-374b-3p	CTTATCAGGTTGTATTATCATT	22	yes	CTTATCAGGTTGTATTATCATT	22	52	CTTATCAGGTTGTATTATCATT	22	44	CTTATCAGGTTGTATTATCATT	22	9	CTTATCAGGTTGTATTATCATT	22	35	CTTATCAGGTTGTATTATCATT	22	35	CTTATCAGGTTGTATTATCATT	22	24	CTTATCAGGTTGTATTATCATT	22	6				CTTATCAGGTTGTATTATCATT	22	12
291	mir-374b	gaagaaatcctactcggatggATATAATACAACCTGCTAAGTgtcctagcaCTTATCAGGTTGTATTATCATTgtccgtgtctatggctctcgtctaccagact	104	X	-	67425175	67425278	miR-374b-5p	ATATAATACAACCTGCTAAGT	21	diff	ATATAATACAACCTGCTAAGT	21	361	ATATAATACAACCTGCTAAGT	21	433	ATATAATACAACCTGCTAAGT	21	178	ATATAATACAACCTGCTAAGT	21	53	ATATAATACAACCTGCTAAGT	21	24	ATATAATACAACCTGCTAAGT	21	37	ATATAATACAACCTGCTAAGT	21	17	ATATAATACAACCTGCTAAGT	21	6	ATATAATACAACCTGCTAAGT	21	23
292	mir-376a	gaatccttctttggtatttaaaagGTAGATTCTCCTTCTATGAGTacattatttattattaATCATAGAGGAAAATCCACGTtttcagtatcaaatgctgcttgga	106	scaffold	-	30843	30948	miR-376a-3p	ATCATAGAGGAAAATCCACGT	21	yes	ATCATAGAGGAAAATCCACGT	21	111	ATCATAGAGGAAAATCCACGT	21	81	ATCATAGAGGAAAATCCACGT	21	7
293	mir-376a	gaatccttctttggtatttaaaagGTAGATTCTCCTTCTATGAGTacattatttattattaATCATAGAGGAAAATCCACGTtttcagtatcaaatgctgcttgga	106	scaffold	-	30843	30948	miR-376a-5p	GTGGATTCTCCTTCTATGAGT	21	diff	GTAGATTCTCCTTCTATGAGT	21	294	GTAGATTCTCCTTCTATGAGT	21	334	GTAGATTCTCCTTCTATGAGT	21	28	GTGGATTCTCCTTCTATGAGT	21	4				GTAGATTCTCCTTCTATGAGT	21	4
294	mir-376c	ggactcagtccttctttggtatttaaaaggtggatattccttctatgtttatgttatttgtggttaAACATAGAGGAAATTCCACGTtttcagtatcaaatgctgcttggaa	112	scaffold	-	32021	32132	miR-376c-3p	AACATAGAGGAAATTCCACGT	21	new	AACATAGAGGAAATTCCACGT	21	4852	AACATAGAGGAAATTCCACGT	21	5175	AACATAGAGGAAATTCCACGT	21	910	AACATAGAGGAAATTCCACGT	21	69	AACATAGAGGAAATTCCACGT	21	52	AACATAGAGGAAATTCCACGT	21	66							AACATAGAGGAAATTCCACGT	21	5
295	mir-376c	ggactcagtccttctttggtatttaaaagGTGGATATTCCTTCTATGTTTatgttatttgtggttaAACATAGAGGAAATTCCACGTtttcagtatcaaatgctgcttggaa	112	scaffold	-	32021	32132	miR-376c-5p	GTGGATATTCCTTCTATGTTT	21	diff	GTGGATATTCCTTCTATGTTT	21	92	GTGGATATTCCTTCTATGTTT	21	270	GTGGATATTCCTTCTATGTTT	21	14
296	mir-378-1	gcagccagtgggtgacagagccacccagggCTCCTGACTCCAGGTCCTGTGTgttgcctggaaatagcACTGGACTTGGAGTCAGAAGGCctgcgtggagtcgccttc	108	2	+	157640333	157640440	miR-378-1-3p	ACTGGACTTGGAGTCAGAAGGC	22	yes	ACTGGACTTGGAGTCAGAAGGC	22	137694	ACTGGACTTGGAGTCAGAAGGC	22	63853	ACTGGACTTGGAGTCAGAAGGC	22	41518	ACTGGACTTGGAGTCAGAAGGC	22	63326	ACTGGACTTGGAGTCAGAAGGC	22	51255	ACTGGACTTGGAGTCAGAAGGC	22	37032	ACTGGACTTGGAGTCAGAAGGC	22	18798	ACTGGACTTGGAGTCAGAAGGC	22	6433	ACTGGACTTGGAGTCAGAAGGC	22	23005
297	mir-378-1	gcagccagtgggtgacagagccacccagggCTCCTGACTCCAGGTCCTGTGTgttgcctggaaatagcACTGGACTTGGAGTCAGAAGGCctgcgtggagtcgccttc	108	2	+	157640333	157640440	miR-378-1-5p	CTCCTGACTCCAGGTCCTGTGT	22	new	CTCCTGACTCCAGGTCCTGTGT	22	278	CTCCTGACTCCAGGTCCTGTGT	22	2916	CTCCTGACTCCAGGTCCTGTGT	22	2016	CTCCTGACTCCAGGTCCTGTGT	22	324	CTCCTGACTCCAGGTCCTGTGT	22	295	CTCCTGACTCCAGGTCCTGTGT	22	199	CTCCTGACTCCAGGTCCTGTGT	22	121	CTCCTGACTCCAGGTCCTGTGT	22	52	CTCCTGACTCCAGGTCCTGTGT	22	232
298	mir-378-2	gtgggcctcctgaaggcaggcagaaccattgggtgaaaagagcACTGGACTTGGAGTCAGAAGGCccg	68	12	+	38396700	38396767	miR-378-2-3p	ACTGGACTTGGAGTCAGAAGGC	22	yes	ACTGGACTTGGAGTCAGAAGGC	22	137694	ACTGGACTTGGAGTCAGAAGGC	22	63853	ACTGGACTTGGAGTCAGAAGGC	22	41518	ACTGGACTTGGAGTCAGAAGGC	22	63326	ACTGGACTTGGAGTCAGAAGGC	22	51255	ACTGGACTTGGAGTCAGAAGGC	22	37032	ACTGGACTTGGAGTCAGAAGGC	22	18798	ACTGGACTTGGAGTCAGAAGGC	22	6433	ACTGGACTTGGAGTCAGAAGGC	22	23005
299	mir-381	agcgatggacctgcccagcgctattgtttggtacttaaagcgaggttgccctttgtatattcgggttttgaggtggaaTATACAAGGACAAGCTCTCTGTgagtatcaaacct	113	scaffold	-	27135	27247	miR-381-3p	TATACAAGGACAAGCTCTCTGT	22	new	TATACAAGGACAAGCTCTCTGT	22	57471	TATACAAGGACAAGCTCTCTGT	22	53729	TATACAAGGACAAGCTCTCTGT	22	10148	TATACAAGGACAAGCTCTCTGT	22	7728	TATACAAGGACAAGCTCTCTGT	22	3587	TATACAAGGACAAGCTCTCTGT	22	4110	TATACAAGGACAAGCTCTCTGT	22	106	TATACAAGGACAAGCTCTCTGT	22	11	TATACAAGGACAAGCTCTCTGT	22	45
300	mir-381	agcgatggacctgcccagcgctattgtttggtacttaaAGCGAGGTTGCCCTTTGTATATTcgggttttgaggtggaaTATACAAGGACAAGCTCTCTGTgagtatcaaacct	113	scaffold	-	27135	27247	miR-381-5p	AGCGAGGTTGCCCTTTGTATATT	23	yes	AGCGAGGTTGCCCTTTGTATATT	23	364	AGCGAGGTTGCCCTTTGTATATT	23	124	AGCGAGGTTGCCCTTTGTATATT	23	6	AGCGAGGTTGCCCTTTGTATATT	23	4				AGCGAGGTTGCCCTTTGTATATT	23	3
301	mir-383	ctccacgtcacctgctcctcAGATCAGAAGGTGATTGTGGCTttgggtagatattaatcagccacagcactgcctggtcagaaagagcaagtgtcctagccttttacctca	111	17	-	2603725	2603835	miR-383-5p	AGATCAGAAGGTGATTGTGGCT	22	new	AGATCAGAAGGTGATTGTGGCT	22	102	AGATCAGAAGGTGATTGTGGCT	22	13	AGATCAGAAGGTGATTGTGGCT	22	23
302	mir-421	gtattcgcagtgcctaaaTCCGGTGCACATTGTAGGCctcattaaatgtttgttgaatgaaaaaatgaatcATCAACAGACATTAATTGGGCGCctgctctgtgatctccatg	113	X	-	67425023	67425135	miR-421-3p	ATCAACAGACATTAATTGGGCGC	23	yes	ATCAACAGACATTAATTGGGCGC	23	141	ATCAACAGACATTAATTGGGCGC	23	86	ATCAACAGACATTAATTGGGCGC	23	43	ATCAACAGACATTAATTGGGCGC	23	80	ATCAACAGACATTAATTGGGCGC	23	35	ATCAACAGACATTAATTGGGCGC	23	48	ATCAACAGACATTAATTGGGCGC	23	18	ATCAACAGACATTAATTGGGCGC	23	11	ATCAACAGACATTAATTGGGCGC	23	30
303	mir-421	gtattcgcagtgcctaaaTCCGGTGCACATTGTAGGCctcattaaatgtttgttgaatgaaaaaatgaatcATCAACAGACATTAATTGGGCGCctgctctgtgatctccatg	113	X	-	67425023	67425135	miR-421-5p	TCCGGTGCACATTGTAGGC	19	new	ATCCGGTGCACATTGTAGGC	20	17				AATCCGGTGCACATTGTAGGC	21	3	TCCGGTGCACATTGTAGGC	19	18	TCCGGTGCACATTGTAGGC	19	10	TCCGGTGCACATTGTAGGC	19	4							TCCGGTGCACATTGTAGGC	19	4
304	mir-423	acttgtgaggaaataaagaaagttaggcTGAGGGGCAGAGAGCGAGACTTTtctattttccaaaAGCTCGGTCTGAGGCCCCTCAGTcttgcttcctaccccgcgcttgagtttctcccc	120	12	-	48286998	48287117	miR-423-3p	AGCTCGGTCTGAGGCCCCTCAGT	23	yes	AGCTCGGTCTGAGGCCCCTCAGT	23	2527	AGCTCGGTCTGAGGCCCCTCAGT	23	2732	AGCTCGGTCTGAGGCCCCTCAGT	23	875	AGCTCGGTCTGAGGCCCCTCAGT	23	1474	AGCTCGGTCTGAGGCCCCTCAGT	23	1065	AGCTCGGTCTGAGGCCCCTCAGT	23	793	AGCTCGGTCTGAGGCCCCTCAGT	23	369	AGCTCGGTCTGAGGCCCCTCAGT	23	198	AGCTCGGTCTGAGGCCCCTCAGT	23	490
305	mir-423	acttgtgaggaaataaagaaagttaggcTGAGGGGCAGAGAGCGAGACTTTtctattttccaaaAGCTCGGTCTGAGGCCCCTCAGTcttgcttcctaccccgcgcttgagtttctcccc	120	12	-	48286998	48287117	miR-423-5p	TGAGGGGCAGAGAGCGAGACTTT	23	yes	TGAGGGGCAGAGAGCGAGACTTT	23	1609	TGAGGGGCAGAGAGCGAGACTTT	23	1799	TGAGGGGCAGAGAGCGAGACTTT	23	990	TGAGGGGCAGAGAGCGAGACTTT	23	3026	TGAGGGGCAGAGAGCGAGACTTT	23	1782	TGAGGGGCAGAGAGCGAGACTTT	23	1139	TGAGGGGCAGAGAGCGAGACTTT	23	498	TGAGGGGCAGAGAGCGAGACTTT	23	288	TGAGGGGCAGAGAGCGAGACTTT	23	545
306	mir-425	gaaagtgctttggAATGACACGATCACTCCCGTTGAGTgggcacccaagtagcCATCGGGAATGTCGTGTCCGCCCagtgctctttc	87	13	-	34898106	34898192	miR-425-3p	CATCGGGAATGTCGTGTCCGCCT	23	diff	ATCGGGAATGTCGTGTCCGCCC	22	67	CATCGGGAATGTCGTGTCCGC	21	93	CATCGGGAATGTCGTGTCCGCC	22	128	CATCGGGAATGTCGTGTCCGCC	22	101	CATCGGGAATGTCGTGTCCGCCT	23	82	CATCGGGAATGTCGTGTCCGCCT	23	60	CATCGGGAATGTCGTGTCCGCCT	23	36	ATCGGGAATGTCGTGTCCGCCT	22	14	CATCGGGAATGTCGTGTCCGCCT	23	54
307	mir-425	gaaagtgctttggAATGACACGATCACTCCCGTTGAGTgggcacccaagtagcCATCGGGAATGTCGTGTCCGCCCagtgctctttc	87	13	-	34898106	34898192	miR-425-5p	AATGACACGATCACTCCCGTTG	22	diff	AATGACACGATCACTCCCGTTG	22	534	AATGACACGATCACTCCCGTTG	22	458	AATGACACGATCACTCCCGTTG	22	344	AATGACACGATCACTCCCGTTGAGT	25	509	AATGACACGATCACTCCCGTTGAGT	25	359	AATGACACGATCACTCCCGTTGAGT	25	314	AATGACACGATCACTCCCGTTGAGT	25	140	AATGACACGATCACTCCCGTTGAGT	25	49	AATGACACGATCACTCCCGTTGAGT	25	178
308	mir-429	gccgccgatgggtgtcttaccaggcacggttagatctggttcttctgtcTAATACTGTCTGGTAATGCCGtccattcccggc	82	6	-	58044173	58044254	miR-429-3p	TAATACTGTCTGGTAATGCCGT	22	yes	TAATACTGTCTGGTAATGCCGT	22	3
309	mir-432	gtgacccctccaggTCTTGGAGTAGGTCATTGGGTggatcctttatttccctatgtgggccACTGGATGGCTCCTCCATGGCTtggag	88	7	+	132078995	132079082	miR-432-3p	ACTGGATGGCTCCTCCATGGCT	22	diff	CTGGATGGCTCCTCCATGGCT	21	10	ACTGGATGGCTCCTCCATGGCT	22	4	ACTGGATGGCTCCTCCATGGCT	22	3
310	mir-432	gtgacccctccaggTCTTGGAGTAGGTCATTGGGTggatcctttatttccctatgtgggccactggatggctcctccatggcttggag	88	7	+	132078995	132079082	miR-432-5p	TCTTGGAGTAGGTCATTGGGT	21	yes	TCTTGGAGTAGGTCATTGGGTGT	23	1711	TCTTGGAGTAGGTCATTGGGT	21	1003	TCTTGGAGTAGGTCATTGGGT	21	120	TCTTGGAGTAGGTCATTGGGTGG	23	29	TCTTGGAGTAGGTCATTGGGT	21	22	TCTTGGAGTAGGTCATTGGGTGG	23	18
311	mir-4331	ccatgagctatggcgtagatcacagacacAGCTCAGATCTGGCATTGCTGTGGCTGTggtgtaggccagcagctttgctc	80	6	-	60130099	60130178	miR-4331-5p	TGGCGTAGATCACAGACACAGC	22	new	TGGCGTAGATCACAGACACAGC	22	24							TGGCGTAGATCACAGACACAGC	22	85	TGGCGTAGATCACAGACACAGC	22	55
312	mir-4332	cggcggggggtgtcgcgggggtgggcgggCGGGGCCGGGGGTGGGGCCggcgggggaccgcccccCGGTCGGCGTCCACGGCcgccgccgggcgcatttccaccgc	106	6	-	870446	870551	miR-4332-3p	CGGTCGGCGTCCACGGC	17	new	CCCCCGGTCGGCGTCCACGGC	21	30	CCACGGCCGCCGCCGGGCGCA	21	45	CCCCGGTCGGCGTCCACGGC	20	95	CGGTCGGCGTCCACGGC	17	109	CGGTCGGCGTCCACGGC	17	61	CGGTCGGCGTCCACGGC	17	96	CGGTCGGCGTCCACGGC	17	6	CGGTCGGCGTCCACGGC	17	8	CGGTCGGCGTCCACGGC	17	29
313	mir-4332	cggcggggggtgtcgcgggggtgggcgggCGGGGCCGGGGGTGGGGCCggcgggggaccgcccccCGGTCGGCGTCCACGGCcgccgccgggcgcatttccaccgc	106	6	-	870446	870551	miR-4332-5p	CGGGGCCGGGGGTGGGGCC	19	new	CGCGGGGGTGGGCGGGC	17	6	CGGGGCCGGGGGTGGGGCC	19	8	GTCGCGGGGGTGGGCGGGC	19	4	GGGCCGGGGGTGGGGCCG	18	14	GGGCCGGGGGTGGGGCCG	18	9	GGGCCGGGGGTGGGGCCG	18	17							CGGGGCCGGGGGTGGGGCC	19	3
314	mir-4333	tgagataaatatACCTGCATGTTAGTCTTTGGTTCTggtagaaatgacatgcaattgtgctgccatattttactatcaggACTCGACTGGTGTGCGGACACTTtggttagtaa	113	5	-	89608829	89608941	miR-4333-3p	CAGGACTCGACTGGTGTGCGGACACTT	27	new				CAGGACTCGACTGGTGTGCGGACACTT	27	4				TCAGGACTCGACTGGTGTGCGGACACTT	28	11	TCAGGACTCGACTGGTGTGCGGACACTT	28	4	AGGACTCGACTGGTGTGCGGACACTT	26	8	ACTCGACTGGTGTGCGGACACTT	23	4	CAGGACTCGACTGGTGTGCGGACACTT	27	4	GACTCGACTGGTGTGCGGACACTT	24	15
315	mir-4333	tgagataaatatACCTGCATGTTAGTCTTTGGTTCTggtagaaatgacatgcaattgtgctgccatattttactatcaggACTCGACTGGTGTGCGGACACTTtggttagtaa	113	5	-	89608829	89608941	miR-4333-5p	CCTGCACGTTAGTCTTTGGTTCT	23	diff				CCTGCACGTTAGTCTTTGGTTCT	23	3
316	mir-4334	ctgtgctgagccctggagtgacgggggtgaaagggcagagTCCCTGTCCTCCAGGAGCTCcccatgtgg	69	15	+	134433005	134433073	miR-4334-3p	TCCCTGTCCTCCAGGAGCTC	20	yes	TCCCTGTCCTCCAGGAGCTC	20	2151	TCCCTGTCCTCCAGGAGCTC	20	1261	TCCCTGTCCTCCAGGAGCTC	20	197	TCCCTGTCCTCCAGGAGCTC	20	224	TCCCTGTCCTCCAGGAGCTC	20	166	TCCCTGTCCTCCAGGAGCTC	20	128	TCCCTGTCCTCCAGGAGCTC	20	44	TCCCTGTCCTCCAGGAGCTC	20	14	TCCCTGTCCTCCAGGAGCTC	20	71
317	mir-4336	cctcatagagcaactctgtggtttcctttactcatagaactacatgttagatctgTGGGGAAGAACTACAAGACAGCTgctaaataaa	88	9	+	29685394	29685481	miR-4336-3p	GTGGGGAAGAACTACAAGACAGCT	24	new							GTGGGGAAGAACTACAAGACAGCT	24	3	GTGGGGAAGAACTACAAGACAGCT	24	3	GAAGAACTACAAGACAGCT	19	3										GTGGGGAAGAACTACAAGACAGCT	24	9
318	mir-4337	ggcactagacagggtatataagccttcactggttaaatcaacatacagtgaaggcTTATATATCTTGTCTAGTGCCCa	78	18	-	16110017	16110094	miR-4337-3p	GTGAAGGCTTATATATCTTGTC	22	new	AGTGAAGGCTTATATATCTTGT	22	4	GTGAAGGCTTATATATCTTGTC	22	5
319	mir-4337	ggcACTAGACAGGGTATATAAGCCTtcactggttaaatcaacatacagtgaaggcttatatatcttgtctagtgccca	78	18	-	16110017	16110094	miR-4337-5p	ACTAGACAGGGTATATAAGCCT	22	new				CAGGGTATATAAGCCTTCACT	21	3				ACTAGACAGGGTATATAAGCCT	22	3				ACTAGACAGGGTATATAAGCCT	22	3
320	mir-4338	atctctcgagatgttcagtctcagtgggaaccgtgtgtaagtcttgTTCCCATTGAGACTGAGCATCtcaagggatca	78	scaffold	-	115019	115096	miR-4338-3p	TTCCCATTGAGACTGAGCATCT	22	new	TTCCCATTGAGACTGAGCATCT	22	4							TTCCCATTGAAACTGAGCATCT	22	4	TTCCCATTGAGACTGAGCATCT	22	4	TTCCCATTGAGACTGAGCATCT	22	5
321	mir-4339	ctgtgctccggctctgagcgcccctcctcgtccgtcccctccagctggAGAGGAGCCGCGACAGAGCCGgagcag	75	scaffold	+	3828	3902	miR-4339-3p	AGAGGAGCCGCGACAGAGCCGA	22	new										AGAGGAGCCGCGACAGAGCCGA	22	3
322	mir-450a	gtctgtcaaagaaagatgctaaactggTTTTGCGATGTGTTCCTAATatgcagtataaatataTTGGGAGCATTTTGCATGCATggttttgtatcactatacagat	106	scaffold	+	4173	4278	miR-450a-3p	ATTGGGAGCATTTTGCATGCAT	22	new	ATTGGGAGCATTTTGCATGCAT	22	7	ATTGGGAGCATTTTGCATGCAT	22	16	ATTGGGAGCATTTTGCATGCAT	22	4							ATTGGGAGCATTTTGCATGCAT	22	3
323	mir-450a	gtctgtcaaagaaagatgctaaactggTTTTGCGATGTGTTCCTAATatgcagtataaatataTTGGGAGCATTTTGCATGCATggttttgtatcactatacagat	106	scaffold	+	4173	4278	miR-450a-5p	TTTTGCGATGTGTTCCTAAT	20	diff	TTTTGCGATGTGTTCCTAAT	20	17203	TTTTGCGATGTGTTCCTAAT	20	8791	TTTTGCGATGTGTTCCTAAT	20	3543	TTTTGCGATGTGTTCCTAAT	20	683	TTTTGCGATGTGTTCCTAAT	20	362	TTTTGCGATGTGTTCCTAAT	20	514	TTTTGCGATGTGTTCCTAAT	20	59	TTTTGCGATGTGTTCCTAAT	20	26	TTTTGCGATGTGTTCCTAAT	20	29
324	mir-450b	tacaaaattatTTTTGCAATATGTTCCTGAATatgtaatataagtaTATTGGGAACATTTTGCATCCAtagttttgtatcgatatttag	89	scaffold	+	4355	4443	miR-450b-3p	TATTGGGAACATTTTGCATCCA	22	diff	TATTGGGAACATTTTGCATCCA	22	12	TATTGGGAACATTTTGCATCCA	22	19	TATTGGGAACATTTTGCATCC	21	10	TATTGGGAACATTTTGCATCCA	22	4				ATTGGGAACATTTTGCATCC	20	3
325	mir-450b	tacaaaattatTTTTGCAATATGTTCCTGAATatgtaatataagtaTATTGGGAACATTTTGCATCCAtagttttgtatcgatatttag	89	scaffold	+	4355	4443	miR-450b-5p	TTTTGCAATATGTTCCTGAAT	21	diff	TTTTGCAATATGTTCCTGAAT	21	11907	TTTTGCAATATGTTCCTGAAT	21	6277	TTTTGCAATATGTTCCTGAAT	21	2271	TTTTGCAATATGTTCCTGAAT	21	4025	TTTTGCAATATGTTCCTGAAT	21	2221	TTTTGCAATATGTTCCTGAAT	21	2542	TTTTGCAATATGTTCCTGAAT	21	399	TTTTGCAATATGTTCCTGAAT	21	125	TTTTGCAATATGTTCCTGAAT	21	185
326	mir-450c	ggcactaaactatTTTTGCGATGTGTTCCTAATACgtaatctaagtgtATTGGGAACATTTTGCATTCGTagttttgtgtcaataatatgg	91	scaffold	+	4053	4143	miR-450c-3p	ATTGGGAACATTTTGCATTCGT	22	yes	ATTGGGAACATTTTGCATTCGT	22	226	ATTGGGAACATTTTGCATTCGT	22	217	ATTGGGAACATTTTGCATTCGT	22	42
327	mir-450c	ggcactaaactatTTTTGCGATGTGTTCCTAATACgtaatctaagtgtATTGGGAACATTTTGCATTCGTagttttgtgtcaataatatgg	91	scaffold	+	4053	4143	miR-450c-5p	TTTTGCGATGTGTTCCTAATAC	22	yes	TTTTGCGATGTGTTCCTAATAC	22	40454	TTTTGCGATGTGTTCCTAAT	20	8791	TTTTGCGATGTGTTCCTAATAC	22	4165	TTTTGCGATGTGTTCCTAATAC	22	1416	TTTTGCGATGTGTTCCTAATAC	22	679	TTTTGCGATGTGTTCCTAATAC	22	1073	TTTTGCGATGTGTTCCTAATAC	22	135	TTTTGCGATGTGTTCCTAATAC	22	46	TTTTGCGATGTGTTCCTAATAC	22	47
328	mir-451	ttgggggtggcgagcAAACCGTTACCATTACTGAGTTTagtaatggtaacggttctcttgctgcacccaga	71	12	+	47177112	47177182	miR-451-5p	AAACCGTTACCATTACTGAGTTT	23	diff	AAACCGTTACCATTACTGAGTTT	23	1470	AAACCGTTACCATTACTGAGTTT	23	897	AAACCGTTACCATTACTGAGTTT	23	999	AAACCGTTACCATTACTGAGTTT	23	2281	AAACCGTTACCATTACTGAGTTT	23	1651	AAACCGTTACCATTACTGAGT	21	694	AAACCGTTACCATTACTGAGTTT	23	253	AAACCGTTACCATTACTGAGTTT	23	76	AAACCGTTACCATTACTGAGTTT	23	505
329	mir-452	gctaagcacttacAACTGTTTGCAGAGGAAACTGAgactttgtaactacatcTCAGTCTCAACTGCAAAGAAGTaagtgctta	83	X	-	140861113	140861195	miR-452-3p	TCAGTCTCAACTGCAAAGAAGT	22	diff	TCAGTCTCAACTGCAAAGAAGT	22	109	TCAGTCTCAACTGCAAAGAAGT	22	52	TCAGTCTCAACTGCAAAGAAGT	22	38				TCAGTCTCAACTGCAAAGAAGT	22	4	TCAGTCTCAACTGCAAAGAAGT	22	3	TCAGTCTCAACTGCAAAGAAGT	22	3
330	mir-452	gctaagcacttacAACTGTTTGCAGAGGAAACTGAgactttgtaactacatcTCAGTCTCAACTGCAAAGAAGTaagtgctta	83	X	-	140861113	140861195	miR-452-5p	AACTGTTTGCAGAGGAAACTGA	22	yes	TGTTTGCAGAGGAAACTGAGA	21	35	AACTGTTTGCAGAGGAAACTGA	22	12										AACTGTTTGCAGAGGAAACTGT	22	5
331	mir-455	gcgagcgcccgcgcccttccctggcgtgagggTATGTGCCTTTGGACTACATCGtggaagccagcaccatGCAGTCCATGGGCATATACACTtgcctcaaggcctatgtcatc	113	1	+	286017358	286017470	miR-455-3p	GCAGTCCATGGGCATATACACT	22	diff	GCAGTCCATGGGCATATACACT	22	801	GCAGTCCATGGGCATATACACT	22	204	GCAGTCCATGGGCATATACA	20	88	CAGTCCATGGGCATATACACTT	22	16	GCAGTCCATGGGCATATACACT	22	21	CAGTCCATGGGCATATACACTT	22	9				GCAGTCCATGGGCATATACACT	22	3	CAGTCCATGGGCATATACACTT	22	0
332	mir-455	gcgagcgcccgcgcccttccctggcgtgagggTATGTGCCTTTGGACTACATCGtggaagccagcaccatGCAGTCCATGGGCATATACACTtgcctcaaggcctatgtcatc	113	1	+	286017358	286017470	miR-455-5p	TATGTGCCTTTGGACTACATCG	22	yes	TATGTGCCTTTGGACTACATCG	22	665	TATGTGCCTTTGGACTACATCG	22	79	TATGTGCCTTTGGACTACATC	21	16	TATGTGCCTTTGGACTACATCG	22	33	TATGTGCCTTTGGACTACATCG	22	23	TATGTGCCTTTGGACTACATCG	22	20	TATGTGCCTTTGGACTACATCG	22	4				TATGTGCCTTTGGACTACATCG	22	6
333	mir-486-2	gctggggcttcagggccagctcggacctctgacctccctgacgggTCCTGTACTGAGCTGCCCCGAGgccctcactgtgcccagctCGGGCCAGCTCAGTACCCGGCGCgtcggggtgggagtcggccggaagcagg	137	17	-	12191209	12191345	miR-486-2-3p	CGGGCCAGCTCAGTACCCGGCGT	23	new	CGGGCCAGCTCAGTACCCGGCGT	23	16	CGGGCCAGCTCAGTACCCGGCGT	23	81	CGGGCCAGCTCAGTACCCGGCGT	23	36	CGGGCCAGCTCAGTACCCGGCGT	23	118	CGGGCCAGCTCAGTACCCGGCGT	23	36	CGGGCCAGCTCAGTACCCGGCGT	23	104	CGGGCCAGCTCAGTACCCGGCGT	23	21	CGGGCCAGCTCAGTACCCGGCGT	23	5	CGGGCCAGCTCAGTACCCGGCGT	23	20
334	mir-486-2	gctggggcttcagggccagctcggacctctgacctccctgacgggTCCTGTACTGAGCTGCCCCGAGgccctcactgtgcccagctCGGGCCAGCTCAGTACCCGGCGCgtcggggtgggagtcggccggaagcagg	137	17	-	12191209	12191345	miR-486-2-5p	TCCTGTACTGAGCTGCCCCGAG	22	yes	TCCTGTACTGAGCTGCCCCGAG	22	3001	TCCTGTACTGAGCTGCCCCGAG	22	16355	TCCTGTACTGAGCTGCCCCGAG	22	21539	TCCTGTACTGAGCTGCCCCGAG	22	750131	TCCTGTACTGAGCTGCCCCGAG	22	814827	TCCTGTACTGAGCTGCCCCGAG	22	574347	TCCTGTACTGAGCTGCCCCGAG	22	161443	TCCTGTACTGAGCTGCCCCGAG	22	82776	TCCTGTACTGAGCTGCCCCGAG	22	204558
335	mir-489	gtggcagcttggtggtcgtatgtgtggcgccatctacttgagcggttaggAGTGACATCACATATACGGCGgctaaactgctac	84	9	-	80161822	80161905	miR-489-3p	GTGACATCACATATACGGCGGC	22	diff	GTGACATCACATATACGGCGGC	22	67	GTGACATCACATATACGGCG	20	22	GTGACATCACATATACGGCGGC	22	39	GTGACATCACATATACGGCGGC	22	9	GTGACATCACATATACGGCGGC	22	10	GTGACATCACATATACGGCGGC	22	11
336	mir-489	gtggcagcttggtGGTCGTATGTGTGGCGCCATCTacttgagcggttaggaGTGACATCACATATACGGCGGCtaaactgctac	84	9	-	80161822	80161905	miR-489-5p	GGTCGTATGTGTGGCGCCATCT	22	new	GGTCGTATGTGTGGCGCCATCT	22	3	GGTCGTATGTGTGGCGCCATCT	22	6	GGTCGTATGTGTGGCGCCATCT	22	3
337	mir-490-2	ccttggctggtttggaaagttcattgttcgacaCCATGGATCCCCAGGTGGGTcacgtttcaagatacacCAACCTGGAGGACTCCATGCTGTtgagctgttcacaagcagcggacacttcta	123	18	-	13361959	13362081	miR-490-2-3p	CAACCTGGAGGACTCCATGCTGT	23	diff	CAACCTGGAGGACTCCATGCTGT	23	120	CAACCTGGAGGACTCCATGCTGT	23	21	CAACCTGGAGGACTCCATGCTGT	23	16	CAACCTGGAGGACTCCATGCTGT	23	4	CAACCTGGAGGACTCCATGCTGT	23	5	CAACCTGGAGGACTCCATGCTGT	23	4							CAACCTGGAGGACTCCATGCTGT	23	12
338	mir-490-2	ccttggctggtttggaaagttcattgttcgacaCCATGGATCCCCAGGTGGGTcacgtttcaagatacacCAACCTGGAGGACTCCATGCTGTtgagctgttcacaagcagcggacacttcta	123	18	-	13361959	13362081	miR-490-2-5p	CCATGGATCCCCAGGTGGGT	20	yes	CCATGGATCCCCAGGTGGGT	20	4
339	mir-491	gggaattgacttagctgggtAGTGGGGAACCCTTCCATGAGGAgtagaacactcCTTATGCAAGATTCCCTTCTACctgactgggttggagtcatatcctg	101	1	-	225810892	225810992	miR-491-3p	CTTATGCAAGATTCCCTTCTAC	22	new	CTTATGCAAGATTCCCTTCTAC	22	3	CTTATGCAAGATTCCCTTCTAC	22	3	CTTATGCAAGATTCCCTTCTAC	22	3
340	mir-491	gggaattgacttagctgggtAGTGGGGAACCCTTCCATGAGGagtagaacactccttatgcaagattcccttctacctgactgggttggagtcatatcctg	101	1	-	225810892	225810992	miR-491-5p	AGTGGGGAACCCTTCCATGAGG	22	yes	AGTGGGGAACCCTTCCATGAGG	22	16	AGTGGGGAACCCTTCCATGAGG	22	22	AGTGGGGAACCCTTCCATGAGGAA	24	10	AGTGGGGAACCCTTCCATGAGGAA	24	6	AGTGGGGAACCCTTCCATGAGGAT	24	3	AGTGGGGAACCCTTCCATGAGG	22	5
341	mir-493	ggggctcactctggcccccagggccTTGTACATGGTAGGCTTTCATTcattcgtttgcacatgcggTGAAGGTCTACTGTGTGCCAGGccctgtgccaggcatcaagtaaa	111	7	-	132069387	132069497	miR-493-3p	TGAAGGTCTACTGTGTGCCAGG	22	yes	TGAAGGTCTACTGTGTGCCAGG	22	1059	TGAAGGTCTACTGTGTGCCAGG	22	235	TGAAGGTCTACTGTGTGCCAGG	22	99	TGAAGGTCTACTGTGTGCCAGG	22	16	TGAAGGTCTACTGTGTGCCAGG	22	10	TGAAGGTCTACTGTGTGCCAGG	22	6
342	mir-493	ggggctcactctggcccccagggccTTGTACATGGTAGGCTTTCATTcattcgtttgcacatgcggTGAAGGTCTACTGTGTGCCAGGccctgtgccaggcatcaagtaaa	111	7	-	132069387	132069497	miR-493-5p	TTGTACATGGTAGGCTTTCATT	22	yes	TTGTACATGGTAGGCTTTCATT	22	7206	TTGTACATGGTAGGCTTTCATT	22	6338	TTGTACATGGTAGGCTTTCATT	22	270	TTGTACATGGTAGGCTTTCATT	22	18	TTGTACATGGTAGGCTTTCATT	22	11	TTGTACATGGTAGGCTTTCATT	22	11
343	mir-497	ccaccccagtcctgctcccgcccCAGCAGCACACTGTGGTTTGTAcggcactgtggccacgtCCAAACCACACTGTGGTGTTAGAgcgagggtgggggaggcatcgcggaggc	113	12	+	54717009	54717121	miR-497-3p	CAAACCACACTGTGGTGTTAGA	22	yes										CAAACCACACTGTGGTGTTGGA	22	7
344	mir-497	ccaccccagtcctgctcccgcccCAGCAGCACACTGTGGTTTGTAcggcactgtggccacgtccaaaccacactgtggtgttagagcgagggtgggggaggcatcgcggaggc	113	12	+	54717009	54717121	miR-497-5p	CAGCAGCACACTGTGGTTTGTA	22	diff	CAGCAGCACACTGTGGTTTGTA	22	79	CAGCAGCACACTGTGGTTTGT	21	114	CAGCAGCACACTGTGGTTTGTA	22	126	CAGCAGCACACTGTGGTTTGTA	22	259	CAGCAGCACACTGTGGTTTGTA	22	158	CAGCAGCACACTGTGGTTTGT	21	179	CAGCAGCACACTGTGGTTTGTA	22	46	CAGCAGCACACTGTGGTTTGTA	22	20	CAGCAGCACACTGTGGTTTGTA	22	70
345	mir-499	tctgtcccctgcaccctgggcgggcggccgTTAAGACTTGCAGTGATGTTTaactcctctccacgtGAACATCACAGCAAGTCTGtgctgcttcccgtccccacgctgcctgggcagggt	120	17	+	43571130	43571249	miR-499-3p	GAACATCACAGCAAGTCTGTGC	22	diff	AACATCACAGCAAGTCTGTGCT	22	36	GAACATCACAGCAAGTCTGTGC	22	63	GAACATCACAGCAAGTCTGTGC	22	144	GAACATCACAGCAAGTCTG	19	10	GAACATCACAGCAAGTCTG	19	14	GAACATCACAGCAAGTCTG	19	4	GAACATCACAGCAAGTCTG	19	10	AACATCACAGCAAGTCTG	18	3	GAACATCACAGCAAGTCTG	19	8
346	mir-499	tctgtcccctgcaccctgggcgggcggccgTTAAGACTTGCAGTGATGTTTaactcctctccacgtGAACATCACAGCAAGTCTGtgctgcttcccgtccccacgctgcctgggcagggt	120	17	+	43571130	43571249	miR-499-5p	TTAAGACTTGCAGTGATGTTT	21	yes	TTAAGACTTGCAGTGATGTTT	21	10431	TTAAGACTTGCAGTGATGTTT	21	7274	TTAAGACTTGCAGTGATGTTT	21	2687	TTAAGACTTGCAGTGATGTTT	21	590	TTAAGACTTGCAGTGATGTTT	21	666	TTAAGACTTGCAGTGATGTTT	21	152	TTAAGACTTGCAGTGATGTTT	21	443	TTAAGACTTGCAGTGATGTTT	21	150	TTAAGACTTGCAGTGATGTTT	21	775
347	mir-500	tgttctggctcccctctcTAATCCTTGCTACCTGGGTGAGagtgctgtgtgaatgcaATGCACCTGGGCAAGGATTCTGAgagtgagagcatcatct	97	X	+	48637984	48638080	miR-500-3p	ATGCACCTGGGCAAGGATTCTGA	23	diff	ATGCACCTGGGCAAGGATTCTGA	23	1987	ATGCACCTGGGCAAGGATTCT	21	779	ATGCACCTGGGCAAGGATTCT	21	1003	ATGCACCTGGGCAAGGATTCTGA	23	3996	ATGCACCTGGGCAAGGATTCTGA	23	1937	ATGCACCTGGGCAAGGATTCTGA	23	2284	ATGCACCTGGGCAAGGATTCTGA	23	87	ATGCACCTGGGCAAGGATTCT	21	66	ATGCACCTGGGCAAGGATTCTGA	23	99
348	mir-500	tgttctggctcccctctcTAATCCTTGCTACCTGGGTGAGagtgctgtgtgaatgcaATGCACCTGGGCAAGGATTCTGAgagtgagagcatcatct	97	X	+	48637984	48638080	miR-500-5p	TAATCCTTGCTACCTGGGTGAGA	23	yes	TAATCCTTGCTACCTGGGTGAGA	23	591	TAATCCTTGCTACCTGGGTGAGT	23	382	TAATCCTTGCTACCTGGGTGAGAGT	25	174	TAATCCTTGCTACCTGGGTGAGA	23	83	TAATCCTTGCTACCTGGGTGAGA	23	33	TAATCCTTGCTACCTGGGTGAGA	23	46							TAATCCTTGCTACCTGGGTGAGA	23	7
349	mir-504	gctgctgttgggAGACCCTGGTCTGCACTCTATCtgtatgcttactgaagggagcgcagggcagggtttcccacacagagggcacaggcaaccaccgcatgg	102	X	+	129654203	129654304	miR-504-5p	AGACCCTGGTCTGCACTCTATC	22	diff	AGACCCTGGTCTGCACTCTATC	22	368	AGACCCTGGTCTGCACTCTATC	22	181	AGACCCTGGTCTGCACTCTATC	22	28	GACCCTGGTCTGCACTCTATC	21	21	GACCCTGGTCTGCACTCTATC	21	12	AGACCCTGGTCTGCACTCTATC	22	10	AGACCCTGGTCTGCACTCTATC	22	9	AGACCCTGGTCTGCACTCTATC	22	8	AGACCCTGGTCTGCACTCTATC	22	11
350	mir-505	taaattgatgcactcagtggGGGAGCCAGGAAGTATTGATGTTtctgccaggttagcGTCAACACTTGCTGGTTTCCTCTctggagcatcactgagttcgtggattttcatt	112	X	-	130835619	130835730	miR-505-3p	GTCAACACTTGCTGGTTTCCTCT	23	diff	GTCAACACTTGCTGGTTTCCTCT	23	48	GTCAACACTTGCTGGTTTCCTCT	23	59	GTCAACACTTGCTGGTTTCCTCT	23	20	GTCAACACTTGCTGGTTTCCTCT	23	22	GTCAACACTTGCTGGTTTCCTCT	23	14	GTCAACACTTGCTGGTTTCCTCT	23	19	GTCAACACTTGCTGGTTTCCTCT	23	5	GTCAACACTTGCTGGTTTCCTCT	23	7	CGTCAACACTTGCTGGTTTCCT	22	8
351	mir-505	taaattgatgcactcagtggGGGAGCCAGGAAGTATTGATGTTtctgccaggttagcGTCAACACTTGCTGGTTTCCTCTctggagcatcactgagttcgtggattttcatt	112	X	-	130835619	130835730	miR-505-5p	GGGAGCCAGGAAGTATTGATGTT	23	new	GGGAGCCAGGAAGTATTGATGTT	23	11	GGGAGCCAGGAAGTATTGATGTT	23	20	GGGAGCCAGGAAGTATTGATGTTT	24	21	GGGAGCCAGGAAGTATTGATGTT	23	3	GGGAGCCAGGAAGTATTGATGTT	23	3	GGGAGCCAGGAAGTATTGATGTT	23	4
352	mir-532	cttgctttctctcttaCATGCCTTGAGTGTAGGACCGTtggcatctgaatacCCTCCCACACCCAAGGCTTGCAGgagggccagccttctc	91	X	+	48632024	48632114	miR-532-3p	CCTCCCACACCCAAGGCTTGC	21	diff	CCTCCCACACCCAAGGCTTGC	21	537	CCTCCCACACCCAAGGCTTGC	21	635	CCTCCCACACCCAAGGCTTGC	21	167	CCTCCCACACCCAAGGCTTGC	21	66	CCTCCCACACCCAAGGCTTGC	21	33	CCTCCCACACCCAAGGCTTGC	21	27
353	mir-532	cttgctttctctcttaCATGCCTTGAGTGTAGGACCGTtggcatctgaatacCCTCCCACACCCAAGGCTTGCAGgagggccagccttctc	91	X	+	48632024	48632114	miR-532-5p	CATGCCTTGAGTGTAGGACCGT	22	yes	CATGCCTTGAGTGTAGGACCGT	22	13147	CATGCCTTGAGTGTAGGACCGT	22	4781	CATGCCTTGAGTGTAGGACCGT	22	2587	CATGCCTTGAGTGTAGGACCGT	22	1282	CATGCCTTGAGTGTAGGACCGT	22	499	CATGCCTTGAGTGTAGGACCGT	22	575	CATGCCTTGAGTGTAGGACCGT	22	38	CATGCCTTGAGTGTAGGACCGT	22	18	CATGCCTTGAGTGTAGGACCGT	22	36
354	mir-542	ggtcaaggatgcacagacctcagacgtcTCGGGGATCATCATGTCACGAGAgaccactgtgcactTGTGACAGATTGATAACTGAAAggtctgggagccgctcatcttca	110	scaffold	+	3331	3440	miR-542-3p	TGTGACAGATTGATAACTGAAA	22	yes	TGTGACAGATTGATAACTGAAA	22	3975	TGTGACAGATTGATAACTGA	20	2337	TGTGACAGATTGATAACTGAAA	22	174	TGTGACAGATTGATAACTGAAA	22	978	TGTGACAGATTGATAACTGAAA	22	433	TGTGACAGATTGATAACTGAAA	22	509	TGTGACAGATTGATAACTGAAA	22	115	TGTGACAGATTGATAACTGAAA	22	56	TGTGACAGATTGATAACTGAAA	22	45
355	mir-542	ggtcaaggatgcacagacctcagacgtcTCGGGGATCATCATGTCACGAGAgaccactgtgcactTGTGACAGATTGATAACTGAAAggtctgggagccgctcatcttca	110	scaffold	+	3331	3440	miR-542-5p	TCGGGGATCATCATGTCACGAGA	23	diff	TCGGGGATCATCATGTCACGAGA	23	459	TCGGGGATCATCATGTCACGAGA	23	166	TCGGGGATCATCATGTCACGAGA	23	386	TCGGGGATCATCATGTCACGAGA	23	153	TCGGGGATCATCATGTCACGAGA	23	80	TCGGGGATCATCATGTCACGAGA	23	120	TCGGGGATCATCATGTCACGAGA	23	28	TCGGGGATCATCATGTCACGAGA	23	9	TCGGGGATCATCATGTCACGAGA	23	13
356	mir-545	cccagcctggcacattagtaggccTCAGTAAATGTTTATTGGATGAataaatgaatgactcATCAACAAACATTTATTGTGTGCctgctaacgtgatctccacagg	106	X	-	67530183	67530288	miR-545-3p	ATCAACAAACATTTATTGTGTGC	23	diff	ATCAACAAACATTTATTGTGTGC	23	189	TCAACAAACATTTATTGTGTGC	22	144	TCAACAAACATTTATTGTGTGT	22	76	ATCAACAAACATTTATTGTGTGC	23	37	ATCAACAAACATTTATTGTGTGC	23	19	ATCAACAAACATTTATTGTGTGC	23	21	ATCAACAAACATTTATTGTGTGC	23	6	ATCAACAAACATTTATTGTGTGC	23	6	ATCAACAAACATTTATTGTGTGC	23	15
357	mir-545	cccagcctggcacattagtaggccTCAGTAAATGTTTATTGGATGAataaatgaatgactcATCAACAAACATTTATTGTGTGCctgctaacgtgatctccacagg	106	X	-	67530183	67530288	miR-545-5p	TCAGTAAATGTTTATTGGATGA	22	diff	TCAGTAAATGTTTATTGGATGA	22	89	TCAGTAAATGTTTATTGGATGA	22	55	TCAGTAAATGTTTATTGGATGA	22	4	TCAGTAAATGTTTATTGGATGA	22	10	TCAGTAAATGTTTATTGGATGA	22	6	TCAGTAAATGTTTATTGGATGA	22	16	TCAGTAAATGTTTATTGGATGA	22	4	TCAGTAAATGTTTATTGGAT	20	3	TCAGTAAATGTTTATTGGATGA	22	11
358	mir-551a	ggggaccgcctggtgaccctggaaatccagagcgggtgaggcctgtctgactgtttctagGCGACCCACTCTTGGTTTCCAtggttgccctggaaaccaca	101	6	+	59927687	59927787	miR-551a-3p	GCGACCCACTCTTGGTTTCCA	21	diff	GCGACCCACTCTTGGTTTCCA	21	8	GCGACCCACTCTTGGTTTCC	20	6	GCGACCCACTCTTGGTTTCCA	21	3
359	mir-574	gcgcggccgagggccctgcgtgggtgcgggcgtgTGAGTGTGTGTGTGTGAGTGTgtgtcgctccgggtcCACGCTCATGCACACACCCACAcgcccgcactc	103	8	+	31672439	31672541	miR-574-3p	CACGCTCATGCACACACCCACA	22	yes	CACGCTCATGCACACACCCACA	22	1001	CACGCTCATGCACACACCCACA	22	1319	CACGCTCATGCACACACCCACA	22	613	CACGCTCATGCACACACCCACA	22	164	CACGCTCATGCACACACCCACA	22	104	CACGCTCATGCACACACCCACA	22	88	CACGCTCATGCACACACCCACA	22	28	CACGCTCATGCACACACCCACA	22	7	CACGCTCATGCACACACCCACA	22	30
360	mir-574	gcgcggccgagggccctgcgtgggtgcgggcgtgTGAGTGTGTGTGTGTGAGTGTgtgtcgctccgggtcCACGCTCATGCACACACCCACAcgcccgcactc	103	8	+	31672439	31672541	miR-574-5p	TGAGTGTGTGTGTGTGAGTGTGT	23	new	TGAGTGTGTGTGTGTGAGTGTGT	23	217	TGAGTGTGTGTGTGTGAGTGT	21	143	TGAGTGTGTGTGTGTGAGTGTGT	23	37	TGAGTGTGTGTGTGTGAGTGT	21	16	TGAGTGTGTGTGTGTGAGTGT	21	10	TGAGTGTGTGTGTGTGAGTGT	21	5
361	mir-582	gtcaatctgtgctctttggTTACAGTTGTTCAACCAGTTACTaatctaactaactgTAACCGGTTGAACAACTGAACCcaaagggtgcaaagtggaaacatttca	105	16	+	41335743	41335847	miR-582-3p	TAACCGGTTGAACAACTGAAC	21	diff	TAACCGGTTGAACAACTGAACCC	23	30	TAACCGGTTGAACAACTGAAC	21	7	TAACCGGTTGAACAACTGAAC	21	3	TAACCGGTTGAACAACTGAAC	21	10	TAACCGGTTGAACAACTGAACC	22	6	TAACCGGTTGAACAACTGAAC	21	5	TAACCGGTTGAACAACTGAACC	22	3				TAACCGGTTGAACAACTGAACC	22	4
362	mir-582	gtcaatctgtgctctttggTTACAGTTGTTCAACCAGTTACTaatctaactaactgTAACCGGTTGAACAACTGAACCcaaagggtgcaaagtggaaacatttca	105	16	+	41335743	41335847	miR-582-5p	TTACAGTTGTTCAACCAGTTACT	23	new	TTACAGTTGTTCAACCAGTTACT	23	48	TTACAGTTGTTCAACCAGTTACT	23	40	TTACAGTTGTTCAACCAGTTACT	23	8				TTACAGTTGTTCAACCAGTTACT	23	4	TTACAGTTGTTCAACCAGTTACT	23	0
363	mir-615	ctcgggaggggcgggagggggctccccggtgctcggatctcgagggtgcttattgttcggTCCGAGCCTGGGTCTCCCTCTcccccccaccccc	94	5	-	19690656	19690749	miR-615-3p	TCCGAGCCTGGGTCTCCCTCT	21	yes	TCCGAGCCTGGGTCTCCCTCT	21	105	TCCGAGCCTGGGTCTCCCTCT	21	39	TCCGAGCCTGGGTCTCCCTCT	21	33	TCCGAGCCTGGGTCTCCCTCT	21	26	TCCGAGCCTGGGTCTCCCTCT	21	51	TCCGAGCCTGGGTCTCCCTCT	21	26	TCCGAGCCTGGGTCTCCCTCT	21	7	TCCGAGCCTGGGTCTCCCTCT	21	5
364	mir-628	atagctgttgtgtcacttcctcATGCTGACATATTTACTAGAGGgtaaagttaacaaccTTCTAGTAAGAGTGGCAGTCGAagggaagggctcatctgacttctggaaacct	112	1	+	129013465	129013576	miR-628-3p	TCTAGTAAGAGTGGCAGTCGA	21	new	TCTAGTAAGAGTGGCAGTCGA	21	7	TCTAGTAAGAGTGGCAGTCGA	21	12	TCTAGTAAGAGTGGCAGTCGAAG	23	3	TTCTAGTAAGAGTGGCAGTCGA	22	5	TTCTAGTAAGAGTGGCAGTCGA	22	6	TCTAGTAAGAGTGGCAGTCGAAA	23	4	TTCTAGTAAGAGTGGCAGTCGA	22	4	TCTAGTAAGAGTGGCAGTCGA	21	3	TTCTAGTAAGAGTGGCAGTCGA	22	14
365	mir-628	atagctgttgtgtcacttcctcATGCTGACATATTTACTAGAGGgtaaagttaacaaccTTCTAGTAAGAGTGGCAGTCGAagggaagggctcatctgacttctggaaacct	112	1	+	129013465	129013576	miR-628-5p	ATGCTGACATATTTACTAGAGG	22	yes	ATGCTGACATATTTACTAGAGG	22	11	ATGCTGACATATTTACTAGAGG	22	23	ATGCTGACATATTTACTAGAGG	22	10	ATGCTGACATATTTACTAGAGG	22	47	ATGCTGACATATTTACTAGAGG	22	29	ATGCTGACATATTTACTAGAGG	22	25	ATGCTGACATATTTACTAGAGG	22	28	ATGCTGACATATTTACTAGAGG	22	9	ATGCTGACATATTTACTAGAGG	22	43
366	mir-652	cgccacgaatggctatgcactgcaCAACCCTAGGAGAGGGTGCCATtcacatagactataattgAATGGCGCCACTAGGGTTGTGCagtgcacaacctgcaca	103	scaffold	-	52746	52848	miR-652-3p	AATGGCGCCACTAGGGTTGTGT	22	new	AATGGCGCCACTAGGGTTGTGT	22	347	AATGGCGCCACTAGGGTTGTGT	22	631	AATGGCGCCACTAGGGTTGTGT	22	205	AATGGCGCCACTAGGGTTGTGT	22	258	AATGGCGCCACTAGGGTTGTGT	22	169	AATGGCGCCACTAGGGTTGTGT	22	158	AATGGCGCCACTAGGGTTGTGT	22	96	AATGGCGCCACTAGGGTTGTGT	22	81	AATGGCGCCACTAGGGTTGTGT	22	183
367	mir-652	cgccacgaatggctatgcactgcaCAACCCTAGGAGAGGGTGCCATtcacatagactataattgAATGGCGCCACTAGGGTTGTGCagtgcacaacctgcaca	103	scaffold	-	52746	52848	miR-652-5p	ACAACCCTAGGAGAGGGTGCCATT	24	diff	ACAACCCTAGGAGAGGGTGCCATT	24	10	ACAACCCTAGGAGAGGGTGCCATT	24	24				ACAACCCTAGGAGAGGGTGCCAT	23	7	ACAACCCTAGGAGAGGGTGCCAT	23	4										ACAACCCTAGGAGAGGGTGCCATT	24	3
368	mir-664	gaacattgaaaCAGGCTAGGAGAAGTGATTGGATagaaaatggtattcTATTCATTTATCTCCCAGCCTACAaaaagaaa	80	10	+	11890513	11890592	miR-664-3p	TATTCATTTATCTCCCAGCCTACA	24	yes	TATTCATTTATCTCCCAGCCTAC	23	7	TATTCATTTATCTCCCAGCCTACA	24	18	TATTCATTTATCTCCCAGCCTACA	24	12	TATTCATTTATCTCCCAGCCTACA	24	85	TATTCATTTATCTCCCAGCCTACA	24	47	TATTCATTTATCTCCCAGCCTACA	24	47	TATTCATTTATCTCCCAGCCTACA	24	24	TATTCATTTATCTCCCAGCCTACA	24	13	TATTCATTTATCTCCCAGCCTACA	24	20
369	mir-664	gaacattgaaaCAGGCTAGGAGAAGTGATTGGATagaaaatggtattcTATTCATTTATCTCCCAGCCTACAaaaagaaa	80	10	+	11890513	11890592	miR-664-5p	CAGGCTAGGAGAAGTGATTGGAT	23	yes	CAGGCTAGGAGAAGTGATTGGA	22	17	CAGGCTAGGAGAAGTGATTGGAT	23	27	CAGGCTAGGAGAAGTGATTGGAT	23	25	CAGGCTAGGAGAAGTGATTGGAT	23	250	CAGGCTAGGAGAAGTGATTGGAT	23	118	CAGGCTAGGAGAAGTGATTGGAT	23	68	CAGGCTAGGAGAAGTGATTGGAT	23	65	CAGGCTAGGAGAAGTGATTGGAT	23	25	CAGGCTAGGAGAAGTGATTGGAT	23	29
370	mir-671	ggtgaactggcaggccaggaagaggAGGAAGCCCTGGAGGGGCTGGAGGTGATggatgttttccTCCGGTTCTCAGGGCTCCACCttttccgggccgtggagccagggctggtgcaga	118	18	-	6286670	6286787	miR-671-3p	TCCGGTTCTCAGGGCTCCACC	21	yes	TCCGGTTCTCAGGGCTCCACC	21	28	TCCGGTTCTCAGGGCTCCACC	21	11	TCCGGTTCTCAGGGCTCCACC	21	23	TCCGGTTCTCAGGGCTCCACC	21	32	TCCGGTTCTCAGGGCTCCACC	21	14	TCCGGTTCTCAGGGCTCCACC	21	19	TCCGGTTCTCAGGGCTCCACC	21	13	TCCGGTTCTCAGGGCTCCACC	21	6	TCCGGTTCTCAGGGCTCCACC	21	13
371	mir-671	ggtgaactggcaggccaggaagaggAGGAAGCCCTGGAGGGGCTGGAGGTGATggatgttttccTCCGGTTCTCAGGGCTCCACCttttccgggccgtggagccagggctggtgcaga	118	18	-	6286670	6286787	miR-671-5p	AGGAAGCCCTGGAGGGGCTGGAGG	24	yes	AGGAAGCCCTGGAGGGGCTGGAGG	24	15	AGGAAGCCCTGGAGGGGCTGGAGG	24	18							AGGAAGCCCTGGAGGGGCTGGAGT	24	4										AGGAAGCCCTGGAGGGGCTGGAGG	24	3
372	mir-676-1	agacttcacatcagttcctgacctgaacgcgtgactcttcaatctcaggactcgcataattagcagaatgCCGTCCTAAGGTTGTTGAGTTCtgcgtttctgggcatttc	110	X	+	63280903	63281012	miR-676-1-3p	CCGTCCTAAGGTTGTTGAGTT	21	yes	CCGTCCTAAGGTTGTTGAGTT	21	1161	CCGTCCTAAGGTTGTTGAGTTT	22	649	CCGTCCTAAGGTTGTTGAGTT	21	352	CCGTCCTAAGGTTGTTGAGTT	21	84	CCGTCCTAAGGTTGTTGAGTT	21	58	CCGTCCTAAGGTTGTTGAGTT	21	43	CCGTCCTAAGGTTGTTGAGTTT	22	17	CCGTCCTAAGGTTGTTGAGTTT	22	18	CCGTCCTAAGGTTGTTGAGTT	21	20
373	mir-676-1	agacttcacatcagttcctgacctgaacgcgtgaCTCTTCAATCTCAGGACTCGCAtaattagcagaatgCCGTCCTAAGGTTGTTGAGTTCtgcgtttctgggcatttc	110	X	+	63280903	63281012	miR-676-1-5p	CTCTTCAATCTCAGGACTCGCA	22	yes	CTCTTCAATCTCAGGACTCGCA	22	3
374	mir-708	ctgtgtgtgatgtggtaactgccctcAAGGAGCTTACAATCTAGCTGGgggtgaatgacttgcacatgaacgCAACTAGACTGTGAGCTTCTAGAgggcagggaccttacccta	114	9	-	15120464	15120577	miR-708-3p	CAACTAGACTGTGAGCTTCTAGA	23	yes	CAACTAGACTGTGAGCTTCTAG	22	22	CAACTAGACTGTGAGCTTCT	20	11	CAACTAGACTGTGAGCTTCTAGT	23	4	CAACTAGACTGTGAGCTTCT	20	13	CAACTAGACTGTGAGCTTCTAGA	23	3	CAACTAGACTGTGAGCTTCT	20	8
375	mir-708	ctgtgtgtgatgtggtaactgccctcAAGGAGCTTACAATCTAGCTGGgggtgaatgacttgcacatgaacgCAACTAGACTGTGAGCTTCTAGAgggcagggaccttacccta	114	9	-	15120464	15120577	miR-708-5p	AAGGAGCTTACAATCTAGCTGG	22	diff	AAGGAGCTTACAATCTAGCTGG	22	192	AAGGAGCTTACAATCTAGCTGG	22	250	AAGGAGCTTACAATCTAGCTGG	22	32	AAGGAGCTTACAATCTAGCT	20	34	AAGGAGCTTACAATCTAGCT	20	14	AAGGAGCTTACAATCTAGCT	20	13	AAGGAGCTTACAATCTAGCTGG	22	5				AAGGAGCTTACAATCTAGCTGGG	23	4
376	mir-7-1	tggacagccagccccatcTGGAAGACTAGTGATTTTGTTGTTgtctcactgcgctcaacaacaagtcccagtctgccgcatggtgccggccac	93	1	-	212651385	212651477	miR-7-1-5p	TGGAAGACTAGTGATTTTGTTGTT	24	yes	TGGAAGACTAGTGATTTTGTTGTT	24	684	TGGAAGACTAGTGATTTTGTTGTT	24	817	TGGAAGACTAGTGATTTTGTTGTT	24	683	TGGAAGACTAGTGATTTTGTTGTT	24	1020	TGGAAGACTAGTGATTTTGTTGTT	24	810	TGGAAGACTAGTGATTTTGTTGTT	24	412	TGGAAGACTAGTGATTTTGTTGTT	24	361	TGGAAGACTAGTGATTTTGTTGTT	24	194	TGGAAGACTAGTGATTTTGTTGTT	24	572
377	mir-7-2	ttatacagagcctgtagaaaatatagaagattcagtggatgttggtctagttctgtgTGGAAGACTAGTGATTTTGTTGTTtttagataactaaatcgaCAACAAATCACAGTCTGCCATAtggcacaggccatgcctctacaggac	147	10	+	35113306	35113452	miR-7-2-3p	CAACAAATCACAGTCTGCCATA	22	new	CAACAAATCACAGTCTGCCATA	22	48	CAACAAATCACAGTCTGCCATA	22	136	CAACAAATCACAGTCTGCCATA	22	140	CAACAAATCACAGTCTGCCATA	22	104	CAACAAATCACAGTCTGCCATA	22	86	CAACAAATCACAGTCTGCCATA	22	71	CAACAAATCACAGTCTGCCATA	22	34	CAACAAATCACAGTCTGCCATA	22	14	CAACAAATCACAGTCTGCCATA	22	41
378	mir-7-2	ttatacagagcctgtagaaaatatagaagattcagtggatgttggtctagttctgtgTGGAAGACTAGTGATTTTGTTGTTtttagataactaaatcgaCAACAAATCACAGTCTGCCATAtggcacaggccatgcctctacaggac	147	10	+	35113306	35113452	miR-7-2-5p	TGGAAGACTAGTGATTTTGTTGTT	24	yes	TGGAAGACTAGTGATTTTGTTGTT	24	684	TGGAAGACTAGTGATTTTGTTGTT	24	817	TGGAAGACTAGTGATTTTGTTGTT	24	683	TGGAAGACTAGTGATTTTGTTGTT	24	1020	TGGAAGACTAGTGATTTTGTTGTT	24	810	TGGAAGACTAGTGATTTTGTTGTT	24	412	TGGAAGACTAGTGATTTTGTTGTT	24	361	TGGAAGACTAGTGATTTTGTTGTT	24	194	TGGAAGACTAGTGATTTTGTTGTT	24	572
379	mir-744	ggttgggcagggTGCGGGGCTAGGGCTAACAGCagtcttactgaaggtttcctggaaaccacgcacatgCTGTTGCCACTAACCTCAACCTtactcggtc	100	12	+	59358197	59358296	miR-744-3p	CTGTTGCCACTAACCTCAACCT	22	new	CTGTTGCCACTAACCTCAACCT	22	12	CTGTTGCCACTAACCTCAACCT	22	12	CTGTTGCCACTAACCTCAACCT	22	3	CTGTTGCCACTAACCTCAACCT	22	3				CTGTTGCCACTAACCTCAACCT	22	4							CTGTTGCCACTAACCTCAACCT	22	3
380	mir-744	ggttgggcagggTGCGGGGCTAGGGCTAACAGCagtcttactgaaggtttcctggaaaccacgcacatgCTGTTGCCACTAACCTCAACCTtactcggtc	100	12	+	59358197	59358296	miR-744-5p	TGCGGGGCTAGGGCTAACAGC	21	diff	TGCGGGGCTAGGGCTAACAGC	21	299	TGCGGGGCTAGGGCTAACAGC	21	103	TGCGGGGCTAGGGCTAACAGC	21	63	TGCGGGGCTAGGGCTAACAGC	21	71	TGCGGGGCTAGGGCTAACAGC	21	25	TGCGGGGCTAGGGCTAACAGC	21	29	TGCGGGGCTAGGGCTAACAGC	21	6	TGCGGGGCTAGGGCTAACAGC	21	9	TGCGGGGCTAGGGCTAACAGC	21	17
381	mir-769	attcctgcgctctgaccTGAGACCTCTGGGTTCTGAGCTgtgatgttgcttccaagCTGGGATCTCTGGGGTCTTGGTTcagggtcggggcctctgggttctgagc	106	6	+	47579820	47579925	miR-769-3p	CTGGGATCTCTGGGGTCTTGGTT	23	yes	TGGGATCTCTGGGGTCTTGGTT	22	35	TGGGATCTCTGGGGTCTTGGTT	22	17	CTGGGATCTCTGGGGTCTTGGTT	23	5	CTGGGATCTCTGGGGTCTTGGT	22	12	CTGGGATCTCTGGGGTCTTGGT	22	4	CTGGGATCTCTGGGGTCTTGGT	22	4
382	mir-769	attcctgcgctctgaccTGAGACCTCTGGGTTCTGAGCTgtgatgttgcttccaagCTGGGATCTCTGGGGTCTTGGTTcagggtcggggcctctgggttctgagc	106	6	+	47579820	47579925	miR-769-5p	TGAGACCTCTGGGTTCTGAGCT	22	diff	TGAGACCTCTGGGTTCTGAGCT	22	919	TGAGACCTCTGGGTTCTGAGCT	22	341	TGAGACCTCTGGGTTCTGAGCT	22	258	TGAGACCTCTGGGTTCTGAGCT	22	1335	TGAGACCTCTGGGTTCTGAGCT	22	745	TGAGACCTCTGGGTTCTGAGCT	22	651	TGAGACCTCTGGGTTCTGAGCT	22	248	TGAGACCTCTGGGTTCTGAGCT	22	115	TGAGACCTCTGGGTTCTGAGCT	22	245
383	mir-874	gctccttcggatgaatttttggtgttagccctgCGGCCCCACGCACCAGGGTAAGagagactctcgcttcCTGCCCTGGCCCGAGGGACCGACtggctgggcctgccttctg	112	2	-	145381089	145381200	miR-874-3p	CTGCCCTGGCCCGAGGGACCGAC	23	yes	CTGCCCTGGCCCGAGGGACCGAC	23	110	CTGCCCTGGCCCGAGGGACCGAC	23	44	CTGCCCTGGCCCGAGGGACCGAC	23	120	CTGCCCTGGCCCGAGGGACCGAC	23	35	CTGCCCTGGCCCGAGGGACCGAC	23	26	CTGCCCTGGCCCGAGGGACCGACT	24	29	CTGCCCTGGCCCGAGGGACCGAC	23	15	CTGCCCTGGCCCGAGGGACCGAC	23	6	CTGCCCTGGCCCGAGGGACCGACT	24	14
384	mir-874	gctccttcggatgaatttttggtgttagccctgCGGCCCCACGCACCAGGGTAAGagagactctcgcttcCTGCCCTGGCCCGAGGGACCGACtggctgggcctgccttctg	112	2	-	145381089	145381200	miR-874-5p	CGGCCCCACGCACCAGGGTAAGA	23	new	CGGCCCCACGCACCAGGGTAAG	22	8	CGGCCCCACGCACCAGGGTAAGA	23	3													CGGCCCCACGCACCAGGGTAAG	22	3
385	mir-885	cgctctcTCCATTACACTACCCTGCCTCTtctccacgagAGGCAGCGGGGTGTAGTGGATAgagcacgggt	71	scaffold	-	42294	42364	miR-885-3p	AGGCAGCGGGGTGTAGTGGATA	22	diff				AGGCAGCGGGGTGTAGTGGATA	22	3	AGGCAGCGGGGTGTAGTGGATA	22	10	AGGCAGCGGGGTGTAGTGGATA	22	16	AGGCAGCGGGGTGTAGTGGATA	22	16	AGGCAGCGGGGTGTAGTGGATA	22	13	AGGCAGCGGGGTGTAGTGGATA	22	5	AGGCAGCGGGGTGTAGTGGATA	22	6	AGGCAGCGGGGTGTAGTGGATA	22	5
386	mir-885	cgctctcTCCATTACACTACCCTGCCTCTtctccacgagAGGCAGCGGGGTGTAGTGGATAgagcacgggt	71	scaffold	-	42294	42364	miR-885-5p	TCCATTACACTACCCTGCCTCT	22	yes	TCCATTACACTACCCTGCCTCT	22	5	TCCATTACACTACCCTGCCTCT	22	21	TCCATTACACTACCCTGCCTCT	22	184	TCCATTACACTACCCTGCCTCT	22	1027	TCCATTACACTACCCTGCCTCT	22	959	TCCATTACACTACCCTGCCTCT	22	821	TCCATTACACTACCCTGCCTCT	22	521	TCCATTACACTACCCTGCCTCT	22	316	TCCATTACACTACCCTGCCTCT	22	856
387	mir-9-1	cggggttggttgttaTCTTTGGTTATCTAGCTGTATgagtggtgtggagtcttcATAAAGCTAGATAACCGAAAGTAAaaataacccca	89	4	-	102543210	102543298	miR-9-1-3p	ATAAAGCTAGATAACCGAAAGT	22	new	ATAAAGCTAGATAACCGAAAGT	22	51	TAAAGCTAGATAACCGAAAGT	21	6	ATAAAGCTAGATAACCGAAAGT	22	13							ATAAAGCTAGATAACCGAAAG	21	3
388	mir-9-1	cggggttggttgttaTCTTTGGTTATCTAGCTGTATGagtggtgtggagtcttcataaagctagataaccgaaagtaaaaataacccca	89	4	-	102543210	102543298	miR-9-1-5p	TCTTTGGTTATCTAGCTGTATGA	23	yes	TCTTTGGTTATCTAGCTGTATGA	23	361	TCTTTGGTTATCTAGCTGTATGA	23	66	TCTTTGGTTATCTAGCTGTATGA	23	91	TCTTTGGTTATCTAGCTGTATGA	23	18	TCTTTGGTTATCTAGCTGTATGA	23	18	TCTTTGGTTATCTAGCTGTATGA	23	10				TCTTTGGTTATCTAGCTGTATG	22	3
389	mir-9-2	ggaagcgagttgttaTCTTTGGTTATCTAGCTGTATgagtgtattggtcttcATAAAGCTAGATAACCGAAAGTAAaaactccttca	87	2	-	98744572	98744658	miR-9-2-3p	ATAAAGCTAGATAACCGAAAGT	22	new	ATAAAGCTAGATAACCGAAAGT	22	51	TAAAGCTAGATAACCGAAAGT	21	6	ATAAAGCTAGATAACCGAAAGT	22	13							ATAAAGCTAGATAACCGAAAG	21	3
390	mir-9-2	ggaagcgagttgttaTCTTTGGTTATCTAGCTGTATGagtgtattggtcttcataaagctagataaccgaaagtaaaaactccttca	87	2	-	98744572	98744658	miR-9-2-5p	TCTTTGGTTATCTAGCTGTATGA	23	yes	TCTTTGGTTATCTAGCTGTATGA	23	361	TCTTTGGTTATCTAGCTGTATGA	23	66	TCTTTGGTTATCTAGCTGTATGA	23	91	TCTTTGGTTATCTAGCTGTATGA	23	18	TCTTTGGTTATCTAGCTGTATGA	23	18	TCTTTGGTTATCTAGCTGTATGA	23	10				TCTTTGGTTATCTAGCTGTATG	22	3
391	mir-92a-1	ggaaaatcaaacccctttctacacaggttgggatcggttgcaatgctgtgtttctgtatggTATTGCACTTGTCCCGGCCTGTtgagtttggtggggat	99	11	+	66610748	66610846	miR-92a-1-3p	TATTGCACTTGTCCCGGCCTGT	22	yes	TATTGCACTTGTCCCGGCCTGT	22	30659	TATTGCACTTGTCCCGGCCTGT	22	27552	TATTGCACTTGTCCCGGCCTGT	22	12780	TATTGCACTTGTCCCGGCCTGT	22	17286	TATTGCACTTGTCCCGGCCTGT	22	10950	TATTGCACTTGTCCCGGCCTGT	22	9319	TATTGCACTTGTCCCGGCCTGT	22	4034	TATTGCACTTGTCCCGGCCTGT	22	1947	TATTGCACTTGTCCCGGCCTGT	22	5209
392	mir-92a-1	ggaaaatcaaacccctttctacacAGGTTGGGATCGGTTGCAATGCTgtgtttctgtatggTATTGCACTTGTCCCGGCCTGTtgagtttggtggggat	99	11	+	66610748	66610846	miR-92a-1-5p	AGGTTGGGATCGGTTGCAATGCT	23	new	AGGTTGGGATCGGTTGCAATGCT	23	12	AGGTTGGGATCGGTTGCAATGCT	23	14	AGGTTGGGATCGGTTGCAATGCT	23	4
393	mir-92a-2	ctttcatccgtgggtggggatttgttgcattacttgtggtgtgtataaagTATTGCACTTGTCCCGGCCTGTggaagaaa	80	X	-	126199512	126199591	miR-92a-2-3p	TATTGCACTTGTCCCGGCCTGT	22	yes	TATTGCACTTGTCCCGGCCTGT	22	30659	TATTGCACTTGTCCCGGCCTGT	22	27552	TATTGCACTTGTCCCGGCCTGT	22	12780	TATTGCACTTGTCCCGGCCTGT	22	17286	TATTGCACTTGTCCCGGCCTGT	22	10950	TATTGCACTTGTCCCGGCCTGT	22	9319	TATTGCACTTGTCCCGGCCTGT	22	4034	TATTGCACTTGTCCCGGCCTGT	22	1947	TATTGCACTTGTCCCGGCCTGT	22	5209
394	mir-92b	agcgggatcccgggccccgggcgggcgggagggacgggacgcggtgcagtgttgttctttcccctgccaaTATTGCACTCGTCCCGGCCTCCggcccccccggccccccggcctccc	117	4	-	103407085	103407201	miR-92b-3p	TATTGCACTCGTCCCGGCCTCC	22	yes	TATTGCACTCGTCCCGGCCTCC	22	225	TATTGCACTCGTCCCGGCCTCC	22	56	TATTGCACTCGTCCCGGCCTCC	22	25	TATTGCACTCGTCCCGGCCTCC	22	128	TATTGCACTCGTCCCGGCCTCC	22	80	TATTGCACTCGTCCCGGCCTCC	22	50	TATTGCACTCGTCCCGGCCTCC	22	32	TATTGCACTCGTCCCGGCCTCC	22	18	TATTGCACTCGTCCCGGCCTCC	22	25
395	mir-9-3	ggaggcccgtttctcTCTTTGGTTATCTAGCTGTATGAgtgccacagagccgtcATAAAGCTAGATAACCGAAAGTagaaatgactctca	90	7	+	59924188	59924277	miR-9-3-3p	ATAAAGCTAGATAACCGAAAGT	22	new	ATAAAGCTAGATAACCGAAAGT	22	51	TAAAGCTAGATAACCGAAAGT	21	6	ATAAAGCTAGATAACCGAAAGT	22	13							ATAAAGCTAGATAACCGAAAG	21	3
396	mir-935	ggcgggggcgcaggcggcagtggcgggagcggcccctcggccatcctccgtctgccCAGTTACCGCTTCCGCTACCGCcgccgctcccgct	91	6	+	53057496	53057586	miR-935-3p	CAGTTACCGCTTCCGCTACCGC	22	diff	CAGTTACCGCTTCCGCTACCGC	22	5	CCAGTTACCGCTTCCGCTACCGC	23	4	CAGTTACCGCTTCCGCTACCGC	22	11	CAGTTACCGCTTCCGCTACCGC	22	23	CAGTTACCGCTTCCGCTACCGC	22	20	CAGTTACCGCTTCCGCTACCGC	22	19	CAGTTACCGCTTCCGCTACCGC	22	18	CCAGTTACCGCTTCCGCTACCGC	23	11	CAGTTACCGCTTCCGCTACCGC	22	26
397	mir-9-3	ggaggcccgtttctcTCTTTGGTTATCTAGCTGTATGagtgccacagagccgtcataaagctagataaccgaaagtagaaatgactctca	90	7	+	59924188	59924277	miR-9-3-5p	TCTTTGGTTATCTAGCTGTATGA	23	yes	TCTTTGGTTATCTAGCTGTATGA	23	361	TCTTTGGTTATCTAGCTGTATGA	23	66	TCTTTGGTTATCTAGCTGTATGA	23	91	TCTTTGGTTATCTAGCTGTATGA	23	18	TCTTTGGTTATCTAGCTGTATGA	23	18	TCTTTGGTTATCTAGCTGTATGA	23	10				TCTTTGGTTATCTAGCTGTATG	22	3
398	mir-95	aacacagtgggcgCTCAATAAATGTTTGTTGaattgagatgcgttaaaTTCAACGGGTATTTATTGAGCacccactctgtg	81	8	+	4277238	4277318	miR-95-3p	TTCAACGGGTATTTATTGAGC	21	diff	TTCAACGGGTATTTATTGAGC	21	1465	TTCAACGGGTATTTATTGAGC	21	271	TTCAACGGGTATTTATTGAGC	21	36	TTCAACGGGTATTTATTGAGC	21	7	TTCAACGGGTATTTATTGAGC	21	3	TTCAACGGGTATTTATTGAGC	21	6
399	mir-98	aggattctgctcatgccggggTGAGGTAGTAAGTTGTATTGTTgtggggtagggattttaggccccaattagaagataaCTATACAACTTACTACTTTCCCtggggtgtagcatgttca	119	X	-	51800843	51800961	miR-98-3p	CTATACAACTTACTACTTTCCT	22	new	CTATACAACTTACTACTTTCCT	22	32	CTATACAACTTACTACTTTCCT	22	33	CTATACAACTTACTACTTTCCT	22	3	CTATACAACTTACTACTTTCCT	22	11	CTATACAACTTACTACTTTCCT	22	13	CTATACAACTTACTACTTTCC	21	6	CTATACAACTTACTACTTTCCT	22	4	CTATACAACTTACTACTTTCCT	22	3	CTATACAACTTACTACTTTCC	21	5
400	mir-98	aggattctgctcatgccggggTGAGGTAGTAAGTTGTATTGTTgtggggtagggattttaggccccaattagaagataaCTATACAACTTACTACTTTCCCtggggtgtagcatgttca	119	X	-	51800843	51800961	miR-98-5p	TGAGGTAGTAAGTTGTATTGTT	22	yes	TGAGGTAGTAAGTTGTATTGTT	22	7736	TGAGGTAGTAAGTTGTATTGTT	22	5011	TGAGGTAGTAAGTTGTATTGTT	22	2090	TGAGGTAGTAAGTTGTATTGTT	22	4759	TGAGGTAGTAAGTTGTATTGTT	22	3379	TGAGGTAGTAAGTTGTATTGTT	22	2432	TGAGGTAGTAAGTTGTATTGTT	22	1546	TGAGGTAGTAAGTTGTATTGTT	22	754	TGAGGTAGTAAGTTGTATTGTT	22	2085
401	mir-99a	cccattggcataAACCCGTAGATCCGATCTTGTggtgaagtggaccgcaCAAGCTCGCTTCTATGGGTCTGTgtcagtgtg	81	13	+	191558609	191558689	miR-99a-3p	CAAGCTCGCTTCTATGGGTCTGT	23	new	CAAGCTCGCTTCTATGGGTCTGT	23	358	CAAGCTCGCTTCTATGGGTCTGT	23	176	CAAGCTCGCTTCTATGGGTCTGT	23	54	CAAGCTCGCTTCTATGGGTCTGT	23	87	CAAGCTCGCTTCTATGGGTCTGT	23	56	CAAGCTCGCTTCTATGGGTCTGT	23	43	CAAGCTCGCTTCTATGGGTCTGT	23	17				CAAGCTCGCTTCTATGGGTCTGT	23	15
402	mir-99a	cccattggcataAACCCGTAGATCCGATCTTGTggtgaagtggaccgcaCAAGCTCGCTTCTATGGGTCTGTgtcagtgtg	81	13	+	191558609	191558689	miR-99a-5p	AACCCGTAGATCCGATCTTGT	21	diff	AACCCGTAGATCCGATCTTGT	21	68385	AACCCGTAGATCCGATCTTGT	21	85664	AACCCGTAGATCCGATCTTGT	21	80696	AACCCGTAGATCCGATCTTGT	21	14050	AACCCGTAGATCCGATCTTGT	21	17289	AACCCGTAGATCCGATCTTGT	21	17969	AACCCGTAGATCCGATCTTGT	21	4383	AACCCGTAGATCCGATCTTGT	21	5063	AACCCGTAGATCCGATCTTGT	21	6478
403	mir-99b	ggcaccCACCCGTAGAACCGACCTTGCGgggccttcgccgcacaCAAGCTCGTGTCTGTGGGTCCGTGtc	70	6	+	51858217	51858286	miR-99b-3p	CAAGCTCGTGTCTGTGGGTCCGT	23	new	CAAGCTCGTGTCTGTGGGTCCGT	23	16	CAAGCTCGTGTCTGTGGGTCCGT	23	15	CAAGCTCGTGTCTGTGGGTCCGA	23	4	CAAGCTCGTGTCTGTGGGTCCG	22	4	CAAGCTCGTGTCTGTGGGTCCGTT	24	3	CAAGCTCGTGTCTGTGGGTCCT	22	4
404	mir-99b	ggcaccCACCCGTAGAACCGACCTTGCGgggccttcgccgcacaCAAGCTCGTGTCTGTGGGTCCGTGtc	70	6	+	51858217	51858286	miR-99b-5p	CACCCGTAGAACCGACCTTGCG	22	yes	CACCCGTAGAACCGACCTTGCG	22	13212	CACCCGTAGAACCGACCTTGCG	22	5889	CACCCGTAGAACCGACCTTGCG	22	6844	CACCCGTAGAACCGACCTTGCG	22	24801	CACCCGTAGAACCGACCTTGCG	22	30259	CACCCGTAGAACCGACCTTGCG	22	21084	CACCCGTAGAACCGACCTTGCG	22	6123	CACCCGTAGAACCGACCTTGCG	22	6717	CACCCGTAGAACCGACCTTGCG	22	10704
