# Supplementary material for: Deciphering the microRNA transcriptome of skeletal muscle during porcine development
Source: PeerJ. 2016 Jan 7;4:e1504. doi: 10.7717/peerj.1504 (PMC4715453; doi:10.7717/peerj.1504)
Supplement: Table S4 [file peerj-04-1504-s008.xlsx]

## Sheet: Sheet1
Table S4 Putative new miRNA group identified in this study.
ID	Pre-miRNA name	Pre-miRNA sequence	Length (nt)	Genomic location of pre-miRNA based on Sscrofa10 genome assembly				new miR name	consensus sequence	Length(nt)	E90d			0d			30d			180d-1			180d-2			180d-3			7y-1			7y-2			7y-3
											Counts of high-quality reads:5042191			Counts of high-quality reads:4469677			Counts of high-quality reads:3476614			Counts of high-quality reads:12259667			Counts of high-quality reads:10435597			Counts of high-quality reads:9024703			Counts of high-quality reads:6239845			Counts of high-quality reads:3720989			Counts of high-quality reads:9389375
				Chromosome	Strand	Start	End				Most abundant sequences	Length(nt)	#copy of the miRNA	Most abundant sequences	Length(nt)	#copy of the miRNA	Most abundant sequences	Length(nt)	#copy of the miRNA	Most abundant sequences	Length(nt)	#copy of the miRNA	Most abundant sequences	Length(nt)	#copy of the miRNA	Most abundant sequences	Length(nt)	#copy of the miRNA	Most abundant sequences	Length(nt)	#copy of the miRNA	Most abundant sequences	Length(nt)	#copy of the miRNA	Most abundant sequences	Length(nt)	#copy of the miRNA
1	PN-1	ttttgcctagagacccagcctgcctggccatatttatctgttgttagagaagtttaaaggcacaggattaagacAAGGCTGGGCCAGGCAAGCC	94	3	-	100545230	100545489	PN-100545230-3p	AAGGCTGGGCCAGGCAAACC	20										AAGGCTGGGCCAGGCAAACC	20	3
2	PN-2	taaccatactagtgccctgatcatagacttctgacctccaggactgagggaaataaacaaactcAAGGACTGGAGAACAGACTTGtggttgccaagagggagggagagggact	113	9	+	101188723	101188983	PN-101188723-3p	AAGGACTGGAGAACAGACTTG	21																AAGGACTGGAGAACAGACTTG	21	3
3	PN-3	TTCCCCTTTCTAAAAGCACTCAGAGGgccttttgcttgtgacccTTTGAGCCGCCAAGAAAGGGCAcagtaaaaac	76	7	-	102131307	102131568	PN-102131307-3p	TCTGAGCCGCCAAGAAAGGGCA	22										TCTGAGCCGCCAAGAAAGGGCA	22	4
4	PN-4	ttcccctttctaaaagcacTCAGAGGGCCTTTTGCTTGTGACCcTTTGAGCCGCCAAGAAAGGGCacagtaaaaacaccactttttg	87	7	-	102131308	102131568	PN-102131308-3p	TCTGAGCCGCCAAGAAAGGGC	21																TCTGAGCCGCCAAGAAAGGGC	21	6
5	PN-5	actggggtgagagtgggaggggtgaggactgcccggcgttggcggagTCGGCGCCCCACCCTCTCTAGCgcacccccag	79	4	+	102661843	102662104	PN-102661843-3p	TCGGCGCCCCACCCTCTCTAGC	22													TCGGCGCCCCACCCTCTCTAGC	22	3
6	PN-6	ttgtggggatatagctcAGTGGTAGAGCATGCTGtgcatgtttgaggtcctgggtttgatccccagca	68	9	-	102929136	102929392	PN-102929136-5p	AGTGGTAGAGCATGCTT	17										AGTGGTAGAGCATGCTT	17	3
7	PN-7	ccagcatgtttgaaatggcccacaggattagagcactgcattaagatctgaatctttattGATGTGGTGATGTGGTGCTCtcctgggcttgggcctaagccatgccag	108	scaffold	-	106324432	106324691	PN-106324432-3p	GATGTGGTGATGTGGCGCTC	20																GATGTGGTGATGTGGCGCTC	20	3
8	PN-8	ttaactgctaggccaCGGGGGAACTCCCAGACCAGCTtccactcccttcaagaAGCTGGTCTGGGAGTTCCCGGGtggcctagtagtgac	90	3	+	10664312	10664573	PN-10664312-5p	CGGGGGAACTCCCAGACCAGCT	22																						CGGGGGAACTCCCAGACCAGCT	22	3
9	PN-9	ttaactgctaggccacgGGGGAACTCCCAGACCAGCTTCcactcccttcaagaAGCTGGTCTGGGAGTTCCCGGGtggcctagtagtgac	90	3	+	10664314	10664575	PN-10664314-3p	AGCTGGTCTGGGAGTTCCCGGG	22				AGCTGGTCTGGGAGTTCCCGGGT	23	7	AGCTGGTCTGGGAGTTCCCGGG	22	4							AGCTGGTCTGGGAGTTCCCGGA	22	3
10	PN-10	ttaactgctaggccacgGGGGAACTCCCAGACCAGCTTCcactcccttcaagaAGCTGGTCTGGGAGTTCCCGGGtggcctagtagtgac	90	3	+	10664314	10664575	PN-10664314-5p	GGGGAACTCCCAGACCAGCTTC	22	GGGGAACTCCCAGACCAGCTT	21	10	GGGGAACTCCCAGACCAGCTTC	22	11	GGGGAACTCCCAGACCAGCTTC	22	5							GGGGAACTCCCAGACCAGCTTC	22	4
11	PN-11	gtcactactaggccaccCGGGAACTCCCAGACCAGCTTCttgaagggagtggaagctggtctgggagttcccccgtggcctagcagttaa	90	3	-	10664348	10664609	PN-10664348-5p	GGGGAACTCCCAGACCAGCTTC	22	GGGGAACTCCCAGACCAGCTTC	22	6	GGGGAACTCCCAGACCAGCTTC	22	11	GGGGAACTCCCAGACCAGCTTC	22	5
12	PN-12	gtcactactaggccacCCGGGAACTCCCAGACCAGCTTcttgaagggagtggaaGCTGGTCTGGGAGTTCCCCcgtggcctagcagttaa	90	3	-	10664349	10664610	PN-10664349-5p	CCGGGAACTCCCAGACCAGCTT	22										CCGGGAACTCCCAGACCAGCTT	22	13	CCGGGAACTCCCAGACCAGCTT	22	5
13	PN-13	ttaactgctaggccacgGGGGAACTCCCAGACCAGCTTccactcccttcaagaAGCTGGTCTGGGAGTTCCCGGGTggcctagtagtgac	90	3	+	10664350	10664612	PN-10664350-3p	AGCTGGTCTGGGAGTTCCCGGGT	23										AGCTGGTCTGGGAGTTCCCGGGT	23	7	AGCTGGTCTGGGAGTTCCCGGGT	23	4
14	PN-14	gtcactactaggccacCCGGGAACTCCCAGACCAGCTtcttgaagggagtggaagctggtctgggagttcccccgtggcctagcagttaa	90	3	-	10664350	10664610	PN-10664350-5p	CCGGGAACTCCCAGACCAGCT	21										GGGGAACTCCCAGACCAGCTT	21	5	GGGGAACTCCCAGACCAGCTTC	22	4	CCGGGAACTCCCAGACCAGCT	21	5	CCGGGAACTCCCAGACCAGCT	21	4
15	PN-15	TGCCTGATTGTACATACTGTGTttgactgttttcaagtatgttggatgtagtgttctttgattgtatcgatttttgttttgcagttttgtgaaatgttttataatgtccctgCCTGGGACCTGTTAGAAAGCActttatttt	142	2	+	108921682	108921942	PN-108921682-3p	CCTGGGACCTGTTAGAAAGCA	21																						CCTGGGACCTGTTAGAAAGCA	21	3
16	PN-16	gttgaatacttcttactggtgagtttgtagggttggagagagaaattgttcatctgtcaaaacaatagtgatgttttctCCAGATCTCTAGCCTAACAAACTcccgtgttcctt	114	4	+	108993397	108993659	PN-108993397-3p	CCAGATCTCTAGCCTAACAAACT	23																CCAGATCTCTAGCCTAACAAACT	23	4				CCAGATCTCTAGCCTAACAAACT	23	3	CCAGATCTCTAGCCTAACAAACT	23	37
17	PN-17	ctCCATTCCTTCGTCTGTGCACTagaaaaataacagtaccTAGGGCACAGGATGGGATGAGGagt	65	5	+	109259351	109259611	PN-109259351-3p	TAGGGCACAGGATGGGATGAGG	22							TAGGGCACAGGATGGGATGAGG	22	5
18	PN-18	ctCCATTCCTTCGTCTGTGCACTagaaaaataacagtacctagggcacaggatgggatgagg	62	5	+	109259351	109259611	PN-109259351-5p	CCATTCCTTCGTCTGTGCACT	21	CCATTCCTTCGTCTGTGCACT	21	29	CCATTCCTTCGTCTGTGCACT	21	12	CCATTCCTTCGTCTGTGCACT	21	30	CCATTCCTTCGTCTGTGCACT	21	49	CCATTCCTTCGTCTGTGCACT	21	37	CCATTCCTTCGTCTGTGCACT	21	24	CCATTCCTTCGTCTGTGCACT	21	3
19	PN-19	cagggtcgggccaggctgtgctcaaactgcatgtttccCTCGCAGCCTCCAGGGTCTGtgactaac	66	4	+	109926846	109927105	PN-109926846-3p	CTCGCAGCCTCCAGGGTCTG	20																						CTCGCAGCCTCCAGGGTCTG	20	3
20	PN-20	ctggccgcggcgcgcggcacgtgcggcgacccgccctgtgcgccatGGCGCGCCGGCCCCGGGTCccccacgccgcccctttagcgccgcggcggc	96	scaffold	-	1117784	1118042	PN-1117784-3p	GGCGCGCCGGGCCCGGGTC	19				GGCGCGCCGGGCCCGGGTC	19	5
21	PN-21	tttatcttgtctcagctgttgcAGATGAGAATGCGCAACTTGGAaacagttgcgcattctcatcgcttgcgctgtaattcaaggtcac	88	15	+	112494308	112494569	PN-112494308-5p	AGATGAGAATGCGCAACTTGGA	22										AGATGAGAATGCGCAACTTGGA	22	3
22	PN-22	aacagagAAGGGAGGTGGCGACTGCGGgagtcccagggacttcctgaaggcgtcaagttcccttttcttta	71	2	+	11308430	11308689	PN-11308430-5p	AAGGGAGGTGGCGACTGCGG	20													AAGGGAGGTGGCGACTGCGG	20	3
23	PN-23	actgcagaGAGCTCAAAGAGAGCAAACtgccacaggtgccatgcttaccaacaatgactgcctacttgcccagctcacctttagctctctgctct	95	9	-	113376769	113377027	PN-113376769-5p	GAGCTGAAAGAGAGCAAAC	19				GAGCTGAAAGAGAGCAAAC	19	4	GAGCTGAAAGAGAGCAAAC	19	3
24	PN-24	aacagagAAGGGAGGTGGCGACTGCGGgagtcccagggacttcctgaaggcgtcaagttcccttttcttta	71	2	-	11394143	11394402	PN-11394143-5p	AAGGGAGGTGGCGACTGCGG	20													AAGGGAGGTGGCGACTGCGG	20	3
25	PN-25	ccagcttcaaaaggcactgaaggtagctttcaggggaacagatcccatggaaagaaactgtttaaagaggtctcacTCTGAAGGATACCCCAGTGcacttgggaagtggg	110	scaffold	+	114976447	114976705	PN-114976447-3p	TCTGAAGGATACCCGAGTG	19																									TCTGAAGGATACCCGAGTG	19	3
26	PN-26	cattctgGGAGAGGGTGTAAATCTTGCacagggactgtagcatgttcacaccaggtctccaagataa	67	8	-	117383932	117384191	PN-117383932-5p	GGAGAGGGTGTAAATCTCGC	20																GGAGAGGGTGTAAATCTCGC	20	4
27	PN-27	cattctGGGAGAGGGTGTAAATCTTgcacagggactgtagcatgttcacaccaggtctccaagataa	67	8	-	117383934	117384192	PN-117383934-5p	GGAGAGGGTGTAAATCTC	18							GGGAGAGGGTGTAAATCTC	19	3	GGAGAGGGTGTAAATCTC	18	31
28	PN-28	cattctgGGAGAGGGTGTAAATCTtgcacagggactgtagcatgttcacaccaggtctccaagataa	67	8	-	117383935	117384192	PN-117383935-5p	GGAGAGGGTGTAAATCT	17				GGAGAGGGTGTAAATCT	17	7
29	PN-29	atcacaggCACCAAACCAGGAGTCTAGGTCttaggagctctagctgcccagactccttgttcggcacctgtaat	74	8	-	117395136	117395397	PN-117395136-5p	CACCAAACCAGGAGTCTAGGTC	22										CACCAAACCAGGAGTCTAGGTC	22	20	CACCAAACCAGGAGTCTAGGTC	22	6	CACCAAACCAGGAGTCTAGGTC	22	10	CACCAAACCAGGAGTCTAGGTC	22	3				CACCAAACCAGGAGTCTAGGTC	22	8
30	PN-30	atcacaggCACCAAACCAGGAGTCTAGGTcttaggagctctagctgcccagactccttgttcggcacctgtaat	74	8	-	117395137	117395397	PN-117395137-5p	CACCAAACCAGGAGTCTAGGT	21	CACCAAACCAGGAGTCTAGGT	21	6	CACCAAACCAGGAGTCTAGGT	21	9
31	PN-31	gtgggtcacctggagggagcagcaggggacgcaaggggcaagtggctgtggcctgactctgCTTCTCTGTTACTTCCCTCAGGtctctagt	91	scaffold	-	11744	12005	PN-11744-3p	CTTCTCTGTTACTTCCCTCAGT	22	CTTCTCTGTTACTTCCCTCAGT	22	86	CTTCTCTGTTACTTCCCTCAGT	22	35				CTTCTCTGTTACTTCCCTCAGT	22	4	CTTCTCTGTTACTTCCCTCAGT	22	3										CTTCTCTGTTACTTCCCTCAGT	22	3
32	PN-32	caagactttggcatgctaactagttatgtgacccctgggtgtccttcAACTTCTTAGAGGGACAAGtggtcttcagccacctgagatggagGAATAACAGGTCTATGATGCCCttagatgtccagggttcat	132	scaffold	-	1177	1435	PN-1177-5p	AACTTCTTAGAGGGACAAG	19							AACTTCTTAGAGGGACAAG	19	15
33	PN-33	cttctggacatagttccctgTGCTGTGCAGTAGGACCCACTgaatagataagataagcggtgggtcctactgcacagcatagggaactatgtccagtat	99	7	-	119071111	119071371	PN-119071111-5p	TGCTGTGCAGTAGGACCCACT	21													TGCTGTGCAGTAGGACCCACT	21	4
34	PN-34	tgtgcataaaatcatataataCTTGGACTTTCGTGCCTGGCTtctttcatttaacagtcatttcaaggttcatctgtgttgtagcttgtgtcag	94	1	+	119181918	119182178	PN-119181918-5p	CTTGGACTTTCGTGCCTGGCT	21													CTTGGACTTTCGTGCCTGGCT	21	3
35	PN-35	tgtgcataaaatcatataataCTTGGACTTTCGTGCCTGGCTtctttcatttaacagtcatttcaaggttcatctgtgttgtagcttgtgtcag	94	1	+	119367521	119367781	PN-119367521-5p	CTTGGACTTTCGTGCCTGGCT	21													CTTGGACTTTCGTGCCTGGCT	21	3
36	PN-36	tgggcatcgtggtggcggggcggGTGCCTGCGGTCCTAGGCGcgcccagagccttctcagaactgggctgcctggccgctgccgcccctcccgccgccggaactgctgg	109	3	-	119658113	119658371	PN-119658113-5p	GTGCCTGCGGTCCTAGGCG	19	GTGCCTGCGGTCCTAGGCG	19	3
37	PN-37	tccgcagccctgggtcactcaccaggcagcagttccTGGGGAGCATGGCCTAGGGCTGctgc	62	scaffold	-	12068	12329	PN-12068-3p	TGGGGAGCATGGCCTAGGGCTG	22													TGGGGAGCATGGCCTAGGGCTG	22	3
38	PN-38	gcaaggtgagtaggacggaggtcagggcaaggggtagaggctgaaccTCTGACCCTGGCCCCTGACCCTActcgcctact	80	14	+	121669915	121670177	PN-121669915-3p	TCTGACCCTGGCCCCTGACCCTATT	25	TCTGACCCTGGCCCCTGACCCTT	23	12							TCTGACCCTGGCCCCTGACC	20	15	TCTGACCCTGGCCCCTGACCCTATT	25	5
39	PN-39	ttccggccgactcccaccccgacgcgCCGGGTACTGAGCTGGCCCGAGctgggcacagtgagggcctcggggcagctcagtacaggacccgtcagggaggtcagaggtccgagc	114	17	+	12191120	12191381	PN-12191120-5p	CCGGGTACTGAGCTGGCCCGAG	22										CCGGGTACTGAGCTGGCCCGAG	22	4
40	PN-40	tcttacacagctttccagaggtttccagcttataggatattcatatggtagtTCTGTGAACTAGAAACCTCTGGaaagtggtgtacat	88	8	-	122371794	122372055	PN-122371794-3p	TCTGTGAACTAGAAACCTCTGG	22	TCTGTGAACTAGAAACCTCTGG	22	22	TCTGTGAACTAGAAACCTCTGG	22	12	TCTGTGAACTAGAAACCTCTGG	22	6	TCTGTGAACTAGAAACCTCTGG	22	143	TCTGTGAACTAGAAACCTCTGG	22	79	TCTGTGAACTAGAAACCTCTGG	22	29	TCTGTGAACTAGAAACCTCTGG	22	8	TCTGTGAACTAGAAACCTCTGG	22	4	TCTGTGAACTAGAAACCTCTGG	22	32
41	PN-41	ggagtgaaccttcatcctagcgctgtagagacactgctgacAGCGCTGGGACAAAGGTTCATTTt	65	14	-	123416704	123416966	PN-123416704-3p	AGCGCTGGGACAAAGGTTCATTT	23				AGCGCTGGGACAAAGGTTCATTT	23	3
42	PN-42	gtgggtcagagaggaaggatgtgatttgagcagatggttcTCATTCTCCTTCTTTGACCAGA	62	scaffold	-	123700	123961	PN-123700-3p	TCATTCTCCTTCTTTGACCAGT	22	TCATTCTCCTTCTTTGACCAGT	22	5	TCATTCTCCTTCTTTGACCAGT	22	7	TCATTCTCCTTCTTTGACCAGT	22	4	TCATTCTCCTTCTTTGACCAGT	22	7	TCATTCTCCTTCTTTGACCAGT	22	11	TCATTCTCCTTCTTTGACCAGT	22	3	TCATTCTCCTTCTTTGACCAGT	22	3				TCATTCTCCTTCTTTGACCAGT	22	3
43	PN-43	ttgacaggtcacttaatgctctttGACTATCTAGAGGAAGCAgccattctaggcgatcaaattccatactagaaagcaggccagagacaagtgccttgtgtt	102	1	-	123962726	123962985	PN-123962726-5p	TTGACTATCTAGAGGAAGTA	20	TTGACTATCTAGAGGAAGTA	20	5	GACTATCTAGAGGAAGTA	18	8				TGACTATCTAGAGGAAGTA	19	4
44	PN-44	ATGTAGGCAGAGAACTGCTTAGTTTCtgaaatatcactcatctccaaggcatgttactgtgtggctcaacctattagtatccaagctaTGCCTGAATTCTGAAAAGTAAGCatactttttgagcttactttgaagattactcagggaatgagcttggatacatt	164	15	-	124874040	124874302	PN-124874040-3p	TGCCTGAATTCTGAAAAGTAAGC	23										TGCCTGAATTCTGAAAAGTAAGC	23	93
45	PN-45	ttagtatccaagctaTGCCTGAATTCTGAAAAGTAAGCatactttttgagcttactttgaagattactcagggaatgagcttggatacatt	91	15	-	124874040	124874302	PN-124874040-5p	TGCCTGAATTCTGAAAAGTAAGC	23				TGCCTGAATTCTGAAAAGTAAGC	23	5	TGCCTGAATTCTGAAAAGTAAGC	23	4				TGCCTGAATTCTGAAAAGTAAGC	23	46	TGCCTGAATTCTGAAAAGTAAGC	23	50	TGCCTGAATTCTGAAAAGTAAGC	23	33				TGCCTGAATTCTGAAAAGTAAGC	23	41
46	PN-46	ttagtatccaagctaTGCCTGAATTCTGAAAAGTAAGcatactttttgagcttactttgaagattactcagggaatgagcttggatacatt	91	15	-	124874041	124874302	PN-124874041-5p	TGCCTGAATTCTGAAAAGTAAG	22																						TGCCTGAATTCTGAAAAGTAAG	22	10
47	PN-47	acacatgtcactgctgtggcacgggttcgatccctggtgtgggcacttttgcattccgtgaCCACCAGGGATCAAACCTGTGCCacagcagagacctgagc	101	scaffold	+	12631	12893	PN-12631-3p	CCACCAGGGATCAAACCTGTGCC	23				CCACCAGGGATCAAACCTGTGCC	23	5	CCACCAGGGATCAAACCTGTGCC	23	4				CCACCAGGGATCAAACCTGT	20	4
48	PN-48	taagtgacttgaggaaggtagcttggctgaaatattgatgtAGCAAGGCTGAAACTTAAgattcaccct	69	1	-	126551583	126551840	PN-126551583-3p	TCGCAAGGCTGAAACTTAA	19										TCGCAAGGCTGAAACTTAA	19	5							CGCAAGGCTGAAACTTAA	18	3
49	PN-49	atgtatttttatcaattgtactagttagtaagcaaaatgctGTTAGTGATGATTTATAAAATtaaac	67	9	-	127781110	127781370	PN-127781110-3p	GTTAGTGATGATTTATAAAAT	21	GTTAGTGATGATTTATAAAAT	21	5
50	PN-50	ggccgcccggccccgCCCCCGTCCGGCCCCGCCCCCgccgtgcgccccgccccggcttgtgggggagggggagaaggggaggggcaggcgccc	93	17	-	12830298	12830558	PN-12830298-5p	CCCCCGTCCGGGCCCGCCCCC	21				CCCCCGTCCGGGCCCGCCCCC	21	5
51	PN-51	agcagctcaagaaatggcaaaaaaaagacataccaTTTGCCATGACTTGAGCTCTTT	57	15	-	130628325	130628586	PN-130628325-3p	TTTGCCATGACTTGAGCTCTTT	22	TTTGCCATGACTTGAGCTCTTT	22	3
52	PN-52	gagggtgcttcactgcggttgataattcatccgaacatGAACCTCAGAGGGGGTACCAcc	60	15	+	130802923	130803182	PN-130802923-3p	GAACCTCAGAGGGGGCACCA	20				GAACCTCAGAGGGGGCACCA	20	5
53	PN-53	ctcgctctggggaccctgcccggagcagttcCGCGCGGGCGCCCGGGGACccagggcacc	60	scaffold	-	1311190	1311448	PN-1311190-3p	CGCGCGGTCGCCCGGGGAC	19	CGCGCGGTCGCCCGGGGAC	19	27	CGCGCGGTCGCCCGGGGAC	19	51	CGCGCGGTCGCCCGGGGAC	19	40	CGCGCGGTCGCCCGGGGAC	19	233	CGCGCGGTCGCCCGGGGAC	19	205	CGCGCGGTCGCCCGGGGAC	19	304	CGCGCGGTCGCCCGGGGAC	19	15	CGCGCGGTCGCCCGGGGAC	19	34	CGCGCGGTCGCCCGGGGAC	19	88
54	PN-54	tctggcattgctgcaagctgcggtgtaggttgcagatgtggctcagattctgtgttgctgtggCTCTGGCTTAGTCTGCAACTACatctcgagtttgacctctgcccca	109	4	+	131748981	131749242	PN-131748981-3p	CTCTGGCTTAGTCTGCAACTAC	22										CTCTGGCTTAGTCTGCAACTAC	22	6
55	PN-55	gtGTTGGATGAGCCCTCGGAGGactccatttgttttgatgatggattcttacgctccatcatcgtctcaaatgagtcttcagagggttctatcatg	96	7	+	132079068	132079327	PN-132079068-5p	GTTGGATGAGCCCTCGGAGG	20	GTTGGATGAGCCCTCGGAGG	20	5
56	PN-56	cttgAGGGGCCTTAGCCTCTGCCCaggactctctcgtgaccaggaggctgaggcccctcaca	62	7	+	132092789	132093048	PN-132092789-5p	AGGGGCCTTAGCCTCTGCCC	20	AGGGGCCTTAGCCTCTGCCC	20	7	AGGGGCCTTAGCCTCTGCCC	20	4
57	PN-57	caaagggccgtgtgtgtgtgtgtcataattgatgccagaggtgtaatccctgggtgacagtgcagaaggaatCTGCATGGACTGTAAGCTccctgtggcttatttatactgaccgcacaccgcgctctaag	131	12	-	13239723	13239980	PN-13239723-3p	CTGCATGGACTGTAAGCT	18										CTGCATGGACTGTAAGCT	18	4
58	PN-58	ctgacatgcttatgaaaatgtggcttcccaggccgcacttctagatcctgatttaactgaTCAGAAGTGGGTCCAGGAATCTgcattttaatgctgtgat	100	4	+	132441443	132441704	PN-132441443-3p	TCAGAAGTGGGTCCAGGAATCT	22				TCAGAAGTGGGTCCAGGAATCT	22	3
59	PN-59	ttATCTGAACTAGAACCTGTTatagcaagttatggacctgaacaagcacatttatatgttaattggaatttggcatgtgtgtgaagtgttgatgaggttctcaagatgccacagaattctggttaagaaca	131	scaffold	+	132520145	132520403	PN-132520145-5p	ATCTGAACTGGAACCTGTT	19										ATCTGAACTGGAACCTGTT	19	3
60	PN-60	caaagggccgtgtgtgtgtgtgtcataattgatgccagaggtgtaatccctgggtgacagtgcagaaggaatCTGCATGGACTGTAAGCTccctgtggcttatttatactgaccgcacaccgcgctctaag	131	12	-	13333850	13334107	PN-13333850-3p	CTGCATGGACTGTAAGCT	18										CTGCATGGACTGTAAGCT	18	4
61	PN-61	cACGCGCTGCCTTTGAGCCCCCGttgcgcctgcgcgtggcgccgggggtcaggctgcagcgccagagcacgcgcttgcgcataactggggctgtctgttcacccggcggcggcccttttAACCGCGAGCAACATTG	136	8	+	133590719	133590980	PN-133590719-3p	CCCTTTTAACCGCGAGCAACATTG	24				CCCTTTTAACCGCGAGCAACATTG	24	6							AACCGCGAGCAACATTG	17	3										AACCGCGAGCAACATTG	17	3
62	PN-62	cACGCGCTGCCTTTGAGCCCCCGttgcgcctgcgcgtggcgccgggggtcaggctgcagcgccag	65	8	+	133590719	133590980	PN-133590719-5p	ACGCGCTGCCTTTGAGCCCCCG	22				ACGCGCTGCCTTTGAGCCCCCGTT	24	40	ACGCGCTGCCTTTGAGCCCCCGTT	24	6	ACGCGCTGCCTTTGAGCCCCCG	22	113	ACGCGCTGCCTTTGAGCCCCCG	22	70	ACGCGCTGCCTTTGAGCCCCCG	22	48	ACGCGCTGCCTTTGAGCCCCCG	22	27	ACGCGCTGCCTTTGAGCCCCCG	22	14	ACGCGCTGCCTTTGAGCCCCCG	22	25
63	PN-63	caCGCGCTGCCTTTGAGCCCCCGTTgcgcctgcgcgtggcgccgggggtcaggctgcagcgccagagcacgcgcttgcgcataactggggctgtctgttcacccggcggcggCCCTTTTAACCGCGAGCAACATTG	136	8	+	133590720	133590982	PN-133590720-5p	CGCGCTGCCTTTGAGCCCCCGTT	23	CGCGCTGCCTTTGAGCCCCCGTT	23	24
64	PN-64	gctgcgtccACAGGCACGGCTGGTTTGAGCattttaactgaattgCCAAACCAGTTGTGCCTGTAGAcacaac	73	14	+	133619219	133619479	PN-133619219-5p	ACAGGCACGGCTGGTTTGAGC	21							ACAGGCACGGCTGGTTTGAGC	21	8				ACAGGCACGGCTGGTTTGAGC	21	4
65	PN-65	gctgcgtccacaggcacggctggtttgagcattttaactgaattgCCAAACCAGTTGTGCCTGTAGAcacaac	73	14	+	133619255	133619516	PN-133619255-3p	CCAAACCAGTTGTGCCTGTAGT	22	CCAAACCAGTTGTGCCTGTAGT	22	3
66	PN-66	ctccccaatgcctccccaCTAGAATAAAGCTCCATGAGGAcaggaatctttggggttgtttttgttggttggttggttgggttt	84	15	-	134136102	134136363	PN-134136102-5p	CTAGAATAAAGCTCCTTGAGGA	22																			CTAGAATAAAGCTCCTTGAGGA	22	3
67	PN-67	gcaggtgggccagggcagcaggtgggagcaagccgacccgcattcccgggaaaggttcacgtcTCACCGTGGCCCTGATCCCACTagg	88	15	-	134294514	134294775	PN-134294514-3p	TCACCGTGGCCCTGATCCCACT	22				TCACCGTGGCCCTGATCCCACT	22	3
68	PN-68	cgggtggcggcctTGCGGGGAGCCGAGGCGACCAGCgcagccggctcagtgcaccggcgCCGGCCCTCGAGTTCCCCGCGAgctgccgccgcaga	95	scaffold	-	134382757	134383018	PN-134382757-3p	CCGGCCCTCGAGTTCCCCGCGA	22				CCGGCCCTCGAGTTCCCCGCGA	22	3
69	PN-69	ccttcccagCCCCTCCCTTCCGCTGCATCCCgtgggtcaaggacaaggatgcaggggagggggtggcgggagag	74	scaffold	-	1351754	1352015	PN-1351754-5p	CCCCTCCCTTCCGCTGCATCCC	22				CCCCTCCCTTCCGCTGCATCCC	22	4
70	PN-70	acatTCTAAACCATCCTCTGCTACCAgacctgtccgtaatagggtgatgttttagaaatc	60	15	+	13628633	13628894	PN-13628633-5p	TCGAAACCATCCTCTGCTACCA	22	TCGAAACCATCCTCTGCTACCA	22	35							TCGAAACCATCCTCTGCTACCA	22	21	TCGAAACCATCCTCTGCTACCA	22	16
71	PN-71	acattctAAACCATCCTCTGCTACCAgacctgtccgtaatagggtgatgttttagaaatc	60	15	+	13628636	13628894	PN-13628636-5p	AAACCATCCTCTGCTACCA	19				AAACCATCCTCTGCTACCA	19	12																			AAACCATCCTCTGCTACCA	19	3
72	PN-72	acattctaAACCATCCTCTGCTACCAgacctgtccgtaatagggtgatgttttagaaatc	60	15	+	13628637	13628894	PN-13628637-5p	AACCATCCTCTGCTACCA	18																AACCATCCTCTGCTACCA	18	20
73	PN-73	ctgatgggtatataggtatatatacaggcatatatatatgcctatatacttgtatATATCTGCCTGTATATATGCCTatatacctgtata	90	13	-	136740114	136740375	PN-136740114-3p	ATATCTGCCTGTATATATGCCT	22				ATATCTGCCTGTATATATGCCT	22	4	ATATCTGCCTGTATATATGCCT	22	7	ATATCTGCCTGTATATATGCCT	22	22	ATATCTGCCTGTATATATGCCT	22	46	ATATCTGCCTGTATATATGCCT	22	19				ATATCTGCCTGTATATATGCCT	22	3	ATATCTGCCTGTATATATGCCT	22	8
74	PN-74	gggtagggccgccacatggagccattcagcgtgcagtgcttttcacaagaaggtgtcaattcaggtggactaaaatatgAATGGCGCTTTTTTGTGAAGAgtaatggacaccatgtaaggcacaggtggtggccctgggg	140	scaffold	-	137139894	137140154	PN-137139894-3p	AATGGCGCTTTTTTGTGAAGA	21	AATGGCGCTTTTTTGTGAAGA	21	3
75	PN-75	ccgggtcagcaccttgagctatgctgtgtgcggtgctccacttcaagaagtgccatccatgtggctagaaataTGATTGGCACCTCTTTGAGTGACgtaacacacaacaggtacaacatcagtgctgaccgta	133	scaffold	-	137160634	137160896	PN-137160634-3p	TGATTGGCACCTCTTTGAGTGAC	23	TGATTGGCACCTCTTTGAGTGAC	23	22	TGATTGGCACCTCTTTGAGTGAC	23	5
76	PN-76	cattctgtgtgcggtacctcATTCCAGGAAGTGCCATTCACgtggctaaaaataTGATTGGCACCTCTTGGAGTGAAGtaatgtgcaacaggtac	95	scaffold	-	137236991	137237254	PN-137236991-3p	TGATTGGCACCTCTTGGAGTGAAT	24	TGATTGGCACCTCTTGGAGTGAAT	24	3
77	PN-77	tacttgtgggtttcacatctGTGGATTCACTCAACTTGGGTTtgcaaacaatacatgaaccagggttgactgaatcctgggatgtggaacccgtggatt	99	8	-	137797564	137797825	PN-137797564-5p	GTGGATTCACTCAACTTGGGTT	22				GTGGATTCACTCAACTTGGGTT	22	3
78	PN-78	tacttgtgggtttcacatctGTGGATTCACTCAACTTGGGTttgcaaacaatacatgaaccagggttgactgaatcctgggatgtggaacccgtggatt	99	8	-	137797565	137797825	PN-137797565-5p	GTGGATTCACTCAACTTGGGT	21							GTGGATTCACTCAACTTGGGT	21	3
79	PN-79	gtcgggtgaaagcggtcaggttcagaaaagcgtgtgtttgTTTCCTGTCCCTCTTCACCCAGA	63	8	+	1382946	1383208	PN-1382946-3p	TTTCCTGTCCCTCTTCACCCAGT	23										TTTCCTGTCCCTCTTCACCCAGT	23	3
80	PN-80	ttttattccTCAGTTGGTTATTGTGGTGtatcacactgattgatttgcgaatattg	56	1	+	138897917	138898175	PN-138897917-5p	TCAGGTGGTTATTGTGGTG	19				TCAGGTGGTTATTGTGGTG	19	6	TCAGGTGGTTATTGTGGT	18	5	TCAGGTGGTTATTGTGGTG	19	6							TCAGGTGGTTATTGTGGTG	19	5
81	PN-81	ttcgatccctgtcccAGGAACTTCTACATGCTCTGGGTgtgtagggccccacccatggcatatggaggttcccaggctaggggtcaaa	88	13	-	14131409	14131671	PN-14131409-5p	AGGAACTTCTACATGCTCTGGGA	23										AGGAACTTCTACATGCTCTGGGA	23	3
82	PN-82	ccacagccgtCCGTCCGTGCCGGCGGCCCctgctccatccatgcagggctcgccctgctgggatccggctgcag	74	3	-	141628181	141628439	PN-141628181-5p	CCGGCCGTGCCGGCGGCCC	19				CCGGCCGTGCCGGCGGCCC	19	5
83	PN-83	aCTTGAAATCGCTGTGAAGtgagtttgatggactcagacaaggccgaatggcctgctggcatttttcttatttcccaccgacccatttcctg	92	2	-	141885413	141885669	PN-141885413-5p	ATTGAAATCGCTGTGAAG	18																ATTGAAATCGCTGTGAAG	18	4
84	PN-84	ccagagcagggctggccggggtctcagggtggggctgtagcaggggcctggctgtccctgaggaaggtaggtgCGCTCCCCGTGCCTCCGGGtaacggcgcagcccgggctgggcacgtccgcctgctgcttcccaggcctgcaggtccctctctgctttctcctcccctgcattctctctcccgctcctgctcctg	197	scaffold	-	141988531	141988789	PN-141988531-5p	CGCTCCCCGTGCCTCCCGG	19																CGCTCCCCGTGCCTCCCGG	19	3
85	PN-85	ctcttaacctgctgagccACAACGGGAACTGCCAGGATTCTagtttttaaaatgcagatttcaggagttcccgtcgtggcttggtggttaacaa	94	2	+	142095955	142096217	PN-142095955-5p	ACAACGGGAACTGCCAGGATTCT	23																ACAACGGGAACTGCCAGGATTCT	23	3
86	PN-86	CCGAGAAAAGCTTCTCGttttcctctcccaggccccacagagtgaccaggggACAGGGAAGAGAGCAAGTAGGCctgaggactccaagcctacttcctcctccctgtgtctcacccaca	119	1	-	143853724	143853985	PN-143853724-3p	ACAGGGAAGAGAGCAAGTAGGC	22																ACAGGGAAGAGAGCAAGTAGGC	22	3
87	PN-87	caaagaaattttttatgcaatcaaacttaattactttgccCGTAATTTAGGAATGGCTGTAtggaaatctggg	73	1	-	14392523	14392783	PN-14392523-3p	CGTAATTTAGGAATGGCTGTA	21																CGTAATTTAGGAATGGCTGTA	21	3
88	PN-88	cgcgtgcTCATGCCGGCTCTTGGCTCAGGtgttcggcatgatcttcacgtgctgcctgtacaagagcctgaagctggagcactac	85	2	-	145354	145615	PN-145354-5p	TCATGCCGGCTCTTGGCTCAGT	22	TCATGCCGGCTCTTGGCTCAGT	22	5
89	PN-89	tgtgaggcggcctgagAGGAGGAGCAGAGCCCAGATCTTCgtgctgtgaAGCTGGACTCCGTCTCTTCCTTTctcactgtcttttt	86	8	+	145570328	145570590	PN-145570328-3p	AGCTGGACTCCGTCTCTTCCTTT	23										AGCTGGACTCCGTCTCTTCCTTT	23	5
90	PN-90	agacgggccgtggtgagtcgcGAGGGACGGGAGCTGGGCccagagcccggcccgaacctgccctaaccaggcctggcc	78	14	-	145885289	145885546	PN-145885289-5p	GAGGGACGGGAGCGGGGC	18										GAGGGACGGGAGCGGGGC	18	4
91	PN-91	gcggtcgtgaccGTGGGCGGGCGGGGCCGCGaggcctggcggagccgagccccccgccccgccccgcccccggccggcacc	81	scaffold	-	14763500	14763758	PN-14763500-5p	GTGGGCGGGCGGGGCCGGG	19																GTGGGCGGGCGGGGCCGGG	19	6
92	PN-92	agagcccggctggccggggcggggactcgtatggaaggagacgctgctggtgacctgttcTCTCCTTGCGAGTCTCTGCTGCCTggcgtctcgggccaa	99	9	+	147940046	147940309	PN-147940046-3p	TCTCCTTGCGAGTCTCTGCTGCCT	24													TCTCCTTGCGAGTCTCTGCTGCCT	24	18	TCTCCTTGCGAGTCTCTGCTGCCT	24	10
93	PN-93	agagcccggctggccggggcggggactcgtatggaaggagacgctgctggtgacctgttcTCTCCTTGCGAGTCTCTGCTGCCTggcgtctcgggccaa	99	9	+	148162711	148162974	PN-148162711-3p	TCTCCTTGCGAGTCTCTGCTGCCT	24													TCTCCTTGCGAGTCTCTGCTGCCT	24	18	TCTCCTTGCGAGTCTCTGCTGCCT	24	10
94	PN-94	gACGCGCTGCCTTTGAGCCCCCGTTgcgcctgcgcgtggcgccgggggtcaggctgcagcgccagagcacgcgcttgcgcataactggggccgtctgttcccgcggcggcggCCCTTTTAACCGCGAGCAACATTGc	137	12	-	14862190	14862453	PN-14862190-3p	CCCTTTTAACCGCGAGCAACATTG	24				CCCTTTTAACCGCGAGCAACATTG	24	6
95	PN-95	gACGCGCTGCCTTTGAGCCCCCGTTgcgcctgcgcgtggcgccgggggtcaggctgcagcgccagagcacgcgcttgcgcataactggggccgtctgttcccgcggcggcggCCCTTTTAACCGCGAGCAACATTG	136	12	-	14862190	14862453	PN-14862190-5p	ACGCGCTGCCTTTGAGCCCCCGTT	24	CGCGCTGCCTTTGAGCCCCCGTT	23	24	ACGCGCTGCCTTTGAGCCCCCGTT	24	40	ACGCGCTGCCTTTGAGCCCCCGTT	24	6
96	PN-96	gACGCGCTGCCTTTGAGCCCCCGttgcgcctgcgcgtggcgccgggggtcaggctgcagcgccagagcacgcgcttgcgcataactggggccgtctgttcccgcggcggcggcccttttAACCGCGAGCAACATTG	136	12	-	14862192	14862453	PN-14862192-3p	AACCGCGAGCAACATTG	17													AACCGCGAGCAACATTG	17	3										AACCGCGAGCAACATTG	17	3
97	PN-97	gACGCGCTGCCTTTGAGCCCCCGttgcgcctgcgcgtggcgccgggggtcaggctgcagcgccagagcacgcgcttgcgcataactggggccgtctgttcccgcggcggcggcccttttAACCGCGAGCAACATTG	136	12	-	14862192	14862453	PN-14862192-5p	ACGCGCTGCCTTTGAGCCCCCG	22													ACGCGCTGCCTTTGAGCCCCCG	22	70	ACGCGCTGCCTTTGAGCCCCCG	22	48							ACGCGCTGCCTTTGAGCCCCCG	22	25
98	PN-98	ggggaccggctgcactcctgttcaggtcaggaGCAGAATGTCCTGGACCCagaggggaaaatgccctccttggcccctgaaggtttctgcttatagactttagcagctgcacccaagccagtctat	126	13	-	149811410	149811669	PN-149811410-5p	GCAGACTGTCCTGGACCC	18										GCAGACTGTCCTGGACCC	18	3
99	PN-99	ggggaccggctgcactcctgttcaggtcaggAGCAGAATGTCCTGGACCCagaggggaaaatgccctccttggcccctgaaggtttctgcttatagactttagcagctgcacccaagccagtctat	126	13	-	149811411	149811669	PN-149811411-5p	AGCAGACTGTCCTGGACCC	19																									AGCAGACTGTCCTGGACCC	19	5
100	PN-100	cttgcagcaaggtggggtgctccagaggcgctgcctccttcctgggTGCTCTGCAGTGCCCCACCTTGCtgcttg	75	2	+	149836588	149836850	PN-149836588-3p	TGCTCTGCAGTGCCCCACCTTGT	23				TGCTCTGCAGTGCCCCACCTTGT	23	3
101	PN-101	CAACCGTGATGTTCTTTGTCTGAGTttgctggcctggctttctgactggaaggtagaaaatcataactttagcagaaggactaaaggcaagaagactgggggaggtgagatcaacacatt	120	1	-	150184101	150184365	PN-150184101-5p	CAACCGTGATGTTCTTTGTCTGAGT	25				CAACCGTGATGTTCTTTGTCTGAGT	25	5
102	PN-102	tgattctgccttagcatggctcccatgagaccagcagtgatGGTTCCATGTGATAAATGCTAGGCTGgaggtt	73	9	-	150636098	150636363	PN-150636098-3p	GGTTCCATGTGATAAATGCTAGGCTG	26																GGTTCCATGTGATAAATGCTAGGCTG	26	3
103	PN-103	aaggtggggtgccttggggaagggggtggggagaagggcacacgcctcaggccggggtctgactctgtgcaccTTTCCCCTCGCCCATCCCCAGAgcacgcacggt	106	scaffold	-	15077	15338	PN-15077-3p	TTTCCCCTCGCCCATCCCCAGT	22				TTTCCCCTCGCCCATCCCCAGT	22	5	TTTCCCCTCGCCCATCCCCAGT	22	3				TTTCCCCTCGCCCATCCCCAGT	22	3	TTTCCCCTCGCCCATCCCCAGT	22	3
104	PN-104	actgcCCAGGAGGTACTGCTGAAAGCTcgtttggctaaatgcttaatttcagacctggaaagctgctttcattgctgtcagccgatctcccatggctcc	99	12	+	15106444	15106705	PN-15106444-5p	CCAGGAGGTACTGCTGAAAGCT	22										CCAGGAGGTACTGCTGAAAGCT	22	3
105	PN-105	caagaagaaaggggaAAAAAAGACGGATGACCTTGCTgtttacatttagaaaggaTAAGCAGCAAGGTTGTCTGTCTttttttcctctctgttcttcagc	100	2	-	151102625	151102886	PN-151102625-3p	TAAGCAGCAAGGTTGTCTGTCT	22																									TAAGCAGCAAGGTTGTCTGTCT	22	35
106	PN-106	caagaagaaaggggaAAAAAAGACGGATGACCTTGCTgtttacatttagaaaggaTAAGCAGCAAGGTTGTCTGTCTttttttcctctctgttcttcagc	100	2	-	151102625	151102886	PN-151102625-5p	AAAAAAGACGGATGACCTTGCT	22																									AAAAAAGACGGATGACCTTGCT	22	34
107	PN-107	caagaagaaaggggaaaaaaagACGGATGACCTTGCTGTTTACAtttagaaaggaTAAGCAGCAAGGTTGTCTGTCTttttttcctctctgttcttcagc	100	2	-	151102658	151102919	PN-151102658-3p	TAAGCAGCAAGGTTGTCTGTCT	22																						TAAGCAGCAAGGTTGTCTGTCT	22	3
108	PN-108	caagaagaaaggggaaaaaaagACGGATGACCTTGCTGTTTACAtttagaaaggaTAAGCAGCAAGGTTGTCTGTCTttttttcctctctgttcttcagc	100	2	-	151102658	151102919	PN-151102658-5p	ACGGATGACCTTGCTGTTTACA	22																						ACGGATGACCTTGCTGTTTACA	22	14
109	PN-109	caagaagaaaggggaaaaaaAGACGGATGACCTTGCTGTTTacatttagaaaggaTAAGCAGCAAGGTTGTCTGTCTttttttcctctctgttcttcagc	100	2	-	151102661	151102921	PN-151102661-3p	TAAGCAGCAAGGTTGTCTGTCT	22	TAAGCAGCAAGGTTGTCTGTCT	22	5	TAAGCAGCAAGGTTGTCTGTCT	22	4	TAAGCAGCAAGGTTGTCTGTCT	22	5
110	PN-110	caagaagaaaggggaaaaaaAGACGGATGACCTTGCTGTTTacatttagaaaggaTAAGCAGCAAGGTTGTCTGTCTttttttcctctctgttcttcagc	100	2	-	151102661	151102921	PN-151102661-5p	AGACGGATGACCTTGCTGTTT	21	AGACGGATGACCTTGCTGTTT	21	20	AGACGGATGACCTTGCTGTTT	21	49	AGACGGATGACCTTGCTGTTT	21	29
111	PN-111	caagaagaaaggggaAAAAAAGACGGATGACCTTGCTgtttacatttagaaaggaTAAGCAGCAAGGTTGTCTGTCTttttttcctctctgttcttcagc	100	2	-	151102665	151102926	PN-151102665-3p	TAAGCAGCAAGGTTGTCTGTCT	22										TAAGCAGCAAGGTTGTCTGTCT	22	68	TAAGCAGCAAGGTTGTCTGTCT	22	59	TAAGCAGCAAGGTTGTCTGTCT	22	35	TAAGCAGCAAGGTTGTCTGTCT	22	14
112	PN-112	caagaagaaaggggaAAAAAAGACGGATGACCTTGCTgtttacatttagaaaggaTAAGCAGCAAGGTTGTCTGTCTttttttcctctctgttcttcagc	100	2	-	151102665	151102926	PN-151102665-5p	AAAAAAGACGGATGACCTTGCT	22										AAAAAAGACGGATGACCTTGCT	22	87	AAAAAAGACGGATGACCTTGCT	22	63	AAAAAAGACGGATGACCTTGCT	22	61	AAAAAAGACGGATGACCTTGCT	22	22
113	PN-113	cttgccTAAAATCGTCGTAGCCTCATCTAtggaaatagaggagctaaatttgattctaagcctc	64	9	-	15117942	15118204	PN-15117942-5p	TAAAATCGTCGTAGCCTCATCTA	23										TAAAATCGTCGTAGCCTCATCTA	23	3
114	PN-114	cagagcggcggggactgagcatggagcggaggccttcatctgtcgccTCACGTCCATGGTCAGCACCGTGgctgctggg	79	15	+	151712394	151712656	PN-151712394-3p	TCACGTCCATGGTCAGCACCGTT	23				TCACGTCCATGGTCAGCACCGTT	23	4
115	PN-115	taaagtttcagaaggaaTTTCGGGAAACACTGTTTAAACggttaacagtatgtttaaacaatgtttccccaaattccttctgaaactagc	90	7	+	15340142	15340403	PN-15340142-5p	TTTCGGGAAACACTGTTTAAAC	22										TTTCGGGAAACACTGTTTAAAC	22	20	TTTCGGGAAACACTGTTTAAAC	22	18	TTTCGGGAAACACTGTTTAAAC	22	15							TTTCGGGAAACACTGTTTAAAC	22	4
116	PN-116	taaagtttcagaaggaatTTCGGGAAACACTGTTTAAACggttaacagtatgtttaaacaatgtttccccaaattccttctgaaactagc	90	7	+	15340143	15340403	PN-15340143-5p	TTCGGGAAACACTGTTTAAAC	21																			TTCGGGAAACACTGTTTAAAC	21	5
117	PN-117	GCTGGGCTGTGATGGGAAGcaccagctgaggacagcttgctcagagccgtcactgctccccactgggcatcagccactctcattactggTGGCACACCTGAGCACCTgcccgtgtctccggatcccggccaggtgctccaggagcctgc	149	scaffold	-	15463730	15463987	PN-15463730-3p	TGGCACACCTGAACACCT	18										TGGCACACCTGAACACCT	18	3
118	PN-118	AAACCTGCCCTCTCTGACAGTCCTgtgccatcatgtgctgtaagggACTGAAGGCTGGGCAGGCAGA	67	1	+	154993941	154994204	PN-154993941-5p	AAACCTGCCCTCTCTGACAGTCCT	24										AAACCTGCCCTCTCTGACAGTCCT	24	17	AAACCTGCCCTCTCTGACAGTCCT	24	4	AAACCTGCCCTCTCTGACAGTCCT	24	12							AAACCTGCCCTCTCTGACAGTCCT	24	5
119	PN-119	aaACCTGCCCTCTCTGACAGTCCTgtgccatcatgtgctgtaagggactgaaggctgggcaggcag	66	1	+	154993943	154994204	PN-154993943-5p	ACCTGCCCTCTCTGACAGTCCT	22																						ACCTGCCCTCTCTGACAGTCCT	22	3
120	PN-120	cctgctcctcctgTCCCCACTCTCCTTGCCCTGCTCAGTTCCGGGGCTGGAGAGGGGGTCAggatgggccaa	72	scaffold	-	157405294	157405555	PN-157405294-5p	TCCCCACTCTCCTTGCCCTGCT	22				TCCCCACTCTCCTTGCCCTGCT	22	3				TCCCCACTCTCCTTGCCCTGCT	22	5
121	PN-121	acggtgggtggggcgggcgggtggcgtcaaggaggggggccctggctgcagctccctgaCTGACCTGCCACCCCACCCACAGC	83	2	-	157496	157759	PN-157496-3p	CTGACCTGCCACCCCACCCACAGT	24										CTGACCTGCCACCCCACCCACAGT	24	3													CTGACCTGCCACCCCACCCACAGT	24	4
122	PN-122	gttgctgtgagctgtggtgtaggttgcagacgcagcttggatctggcattgcTGTGATCGTGGCCTAGGCCAgcagctccagctcc	86	7	+	15776565	15776824	PN-15776565-3p	TGTGATCGTGGCCTAGGCCA	20																TGTGATCGTGGCCTAGGCCA	20	4
123	PN-123	cgcgctgcgggcgcggggcgcggggctgggggggagccgcgggcccgctcacCGCCCCCTCCCTGTCCCGCAGGccaacgtctgcagcacc	91	2	-	158709	158970	PN-158709-3p	CGCCCCCTCCCTGTCCCGCAGT	22				CGCCCCCTCCCTGTCCCGCAGT	22	4
124	PN-124	acaagCCAAGGAGTCTAACACAtgagggaaagaaaatgacccttacttttgttggaaattcttttgttgtt	71	scaffold	-	15896	16154	PN-15896-5p	CCAAGGAGTCTAACACG	17																CCAAGGAGTCTAACACG	17	3
125	PN-125	agtccacaggtgcccctatccacctgtcccacgtgacanncanggccatgtgggtcttctggGCCCTGACTGTCACGTGGGACAggtggataggggcacctgtggtac	108	5	+	16196850	16197111	PN-16196850-3p	GCCCTGACTGTCACGTGGGACA	22													GCCCTGACTGTCACGTGGGACA	22	3
126	PN-126	gtaccgcagccggcacatagtacttgctcagtaaagtgtatcgagtctcgggtgCAACGTGCTGACTGCTGCAgggct	78	4	-	16238938	16239196	PN-16238938-3p	CAACGTGCTGACTGCGGCA	19																									CAACGTGCTGACTGCGGCA	19	3
127	PN-127	nnngcccacAGCCAGGGCTGCAGGCACTGACAttcacccatggtattgTGGTGCCTGACGTCTTGGCAGTgggcatg	77	scaffold	-	1631	1892	PN-1631-3p	TGGTGCCTGACGTCTTGGCAGT	22	TGGTGCCTGACGTCTTGGCAGT	22	14212	TGGTGCCTGACGTCTTGGCAGT	22	5947	TGGTGCCTGACGTCTTGGCAGT	22	1549	TGGTGCCTGACGTCTTGGCAGT	22	140													TGGTGCCTGACGTCTTGGCAGT	22	6
128	PN-128	nnngcccacAGCCAGGGCTGCAGGCACTGACattcacccatggtattgTGGTGCCTGACGTCTTGGCAGTgggcatg	77	scaffold	-	1631	1892	PN-1631-5p	AGCCAGGGCTGCAGGCACTGAC	22	AGCCAGGGCTGCAGGCACTGAC	22	103	AGCCAGGGCTGCAGGCACTGACA	23	44	AGCCAGGGCTGCAGGCACTGAC	22	11	AGCCAGGGCTGCAGGCACTGAAA	23	9
129	PN-129	nnngcccacAGCCAGGGCTGCAGGCACTGACattcacccatggtatTGTGGTGCCTGACGTCTTGGCAgtgggcatg	77	scaffold	-	1633	1894	PN-1633-3p	TGTGGTGCCTGACGTCTTGGCA	22													TGTGGTGCCTGACGTCTTGGCA	22	106	TGTGGTGCCTGACGTCTTGGCA	22	136	TGTGGTGCCTGACGTCTTGGCA	22	8
130	PN-130	nnngcccacAGCCAGGGCTGCAGGCACTGACAttcacccatggtatTGTGGTGCCTGACGTCTTGGCAgtgggcatg	77	scaffold	-	1633	1894	PN-1633-5p	AGCCAGGGCTGCAGGCACTGAAA	23													AGCCAGGGCTGCAGGCACTGAAA	23	6	AGCCAGGGCTGCAGGCACTGACA	23	6
131	PN-131	ggtgGCGTAGCAGTTTGGGATCtggtgttgtcactggagtggcttggatcactgccatggcata	64	2	+	16620374	16620631	PN-16620374-5p	GCGTAGCAGTTTGGGATC	18													GCGTAGCAGTTTGGGATC	18	3
132	PN-132	atagaataagcagaaggcatttccagtcctctgggtgtggaagagtaacggtacctacATTCAGAGAACTGTAAACGCCTgtctgtttcattcatt	96	3	-	16644632	16644893	PN-16644632-3p	TTCAGAGAACTGTAAACGCCT	21										TTCAGAGAACTGTAAACGCCT	21	10	TTCAGAGAACTGTAAACGCCT	21	7	TTCAGAGAACTGTAAACGCCT	21	6	ATTCAGAGAACTGTAAACGCCT	22	5				TTCAGAGAACTGTAAACGCCT	21	3
133	PN-133	gacttgctagttcacataccttccctgagggcaaggcctaacCGGGGGAGGGGGTGTAAATCagcaaaca	70	2	-	16698133	16698392	PN-16698133-3p	CGGGGGAGAGGGTGTAAATC	20				CGGGGGAGAGGGTGTAAATC	20	3
134	PN-134	gacttgctagttcacataccttccctgagggcaaggcctaaCCGGGGGAGGGGGTGTAAAtcagcaaaca	70	2	-	16698135	16698393	PN-16698135-3p	CCGGGGGAGAGGGTGTAAA	19	CCGGGGGAGAGGGTGTAAA	19	3
135	PN-135	TGCCTGATTGTACATACTGTGTttgactgttttcaagtatgttggatgtagtgttctttgattgtatcgatttttgttttgcagttttgtgaaatgttttataatgtccctgCCTGGGACCTGTTAGAAAGCActttatttt	142	scaffold	-	16846	17106	PN-16846-3p	CCTGGGACCTGTTAGAAAGCA	21																						CCTGGGACCTGTTAGAAAGCA	21	3
136	PN-136	atttatatcttccttatatatatatatatatatatatacacacacacacacatagatatacacattctttatatataatccattatgtatatatgtgtgTGAGTGTGTGTGTGTGAGTGTATatatgtatatagatatatatatctatatacat	154	13	-	17110560	17110822	PN-17110560-3p	TGAGTGTGTGTGTGTGAGTGTAA	23	TGAGTGTGTGTGTGTGAGTGTAA	23	3
137	PN-137	aaagccagaaatgcctgcatcataaaaaggggactatttgcagctgaacaatttatttTGTAGCTTCATAATGAGTCctttgatcaggtatagggcaga	99	1	-	171911928	171912186	PN-171911928-3p	TGTAGCTTCATATTGAGTC	19																TGTAGCTTCATATTGAGTC	19	3
138	PN-138	gcATTTTTGGTGCCTGGCAGCagcaggtccccaaactgggtctgtgtagctaggttgaagaaatcc	66	13	+	172721704	172721962	PN-172721704-5p	ATTTTTGGTGACTGGCAGC	19													ATTTTTGGTGACTGGCAGC	19	3
139	PN-139	ccgggtaccccagatgtggggatgtctgttgtggagcagGGGTCCCAGCTGGGGTGCCAag	61	1	-	173927076	173927335	PN-173927076-3p	GGGTCCCATCTGGGGTGCCA	20	GGGTCCCATCTGGGGTGCCA	20	10	GGGTCCCATCTGGGGTGCCA	20	15	GGGTCCCATCTGGGGTGCCA	20	13
140	PN-140	aggaaatagtaaattatgtggattccacacagttcccaaggctatgacaaagattttacctctgaaattcatGAGCCATGGTCTGTAGGGAGATTCGAtggaattacaatttaga	115	13	+	17435364	17435629	PN-17435364-3p	GAGCCATGGTCTGTAGGGAGATTCGA	26																									GAGCCATGGTCTGTAGGGAGATTCGA	26	3
141	PN-141	ccaggtgaggggcggacgcaaagccctgactgtgtggtcggggcagcatgtccaggggcacgtctgcgcgtggccgggctTGTCCTGCCACCGCTCTGAGCctcggaccctctcgggcgcggggctgtggcgggtctggtcctgcacgttgcccctgggggtgccctgtgcacccggagcaggcggggcggggccctccctcgtccca	208	scaffold	+	1759158	1759418	PN-1759158-5p	TGTCCTGCCACCGCTCTGAGC	21										TGTCCTGCCACCGCTCTGAGC	21	3
142	PN-142	ttaatgcctagattattcgtcaatgatctaacaaggttttcagagtaacattttagggatctataaagccatatcttagtctcctttgtctctgttttctctctttgtatttagattttCATTGCACTTGTCTCGGGATaaa	142	1	-	176858671	176858930	PN-176858671-3p	CATTGCACTTGTCTCGGAAT	20	CATTGCACTTGTCTCGGAAT	20	9
143	PN-143	cctggtacctaaggcggaaaaTGCACAGGTTTTGAGGCCagaaaaactggattaaaccctgtctccaccgcaaactacctat	82	1	+	180791299	180791556	PN-180791299-5p	TGCACAGGTTTTGAGGCC	18													TGCACAGGTTTTGAGGCC	18	3
144	PN-144	cgtgactgccactgcttttgctgctcCTGCCGTTGGGTCTGGGGTGTgttttcttcccctggaaaCACCCCAGACCCAATGGCAAGAagagcgaaagtcctgaagttccc	110	1	-	182942352	182942613	PN-182942352-3p	CACCCCAGACCCAATGGCAAGA	22													CACCCCAGACCCAATGGCAAGA	22	4
145	PN-145	cgtgactgccactgcttttgctgctcCTGCCGTTGGGTCTGGGGTGTgttttcttcccctggaaaCACCCCAGACCCAATGGCAAGAagagcgaaagtcctgaagttccc	110	1	-	182942352	182942613	PN-182942352-5p	TTGCCGTTGGGTCTGGGGTGT	21													TTGCCGTTGGGTCTGGGGTGT	21	3
146	PN-146	ggactttcgctcttcTTGCCATTGGGTCTGGGGTGTttccaggggaagaaaacacaccccagacccaacggcaggagcagcaaaagcag	89	1	+	182942354	182942614	PN-182942354-5p	TTGCCGTTGGGTCTGGGGTGT	21							TTGCCGTTGGGTCTGGGGTGT	21	3				TTGCCGTTGGGTCTGGGGTGT	21	3
147	PN-147	actgcttttgctgctcCTGCCGTTGGGTCTGGGGTGTGTtttcttcccctggaaacaccccagacccaatggcaagaagagcgaaagtcct	91	1	-	182942390	182942652	PN-182942390-5p	TTGCCGTTGGGTCTGGGGTGTGT	23										TTGCCGTTGGGTCTGGGGTGTGT	23	3
148	PN-148	actgcttttgctgctcCTGCCGTTGGGTCTGGGGTGTGttttcttcccctggaaaCACCCCAGACCCAATGGCAAGAagagcgaaagtcct	91	1	-	182942391	182942652	PN-182942391-5p	TTGCCGTTGGGTCTGGGGTGTG	22																TTGCCGTTGGGTCTGGGGTGTG	22	3
149	PN-149	actgcttttgctgctcCTGCCGTTGGGTCTGGGGTGTgttttcttcccctggaaacaccccagacccaatggcaagaagagcgaaagtcct	91	1	-	182942392	182942652	PN-182942392-5p	TTGCCGTTGGGTCTGGGGTGT	21							TTGCCGTTGGGTCTGGGGTGT	21	3
150	PN-150	tcatggcattgctttgtcatttctatggaatcctTTCCTTGTAGAACTGAATTTGTctctggtcagct	68	13	-	183678628	183678889	PN-183678628-3p	TACCTTGTAGAACTGAATTTGT	22																			TACCTTGTAGAACTGAATTTGT	22	5	TACCTTGTAGAACTGAATTTGT	22	3
151	PN-151	gctgggtggaaCTTCGCACTGGCCCAGGGAacacaggcacaaggctgatgccccttccaggctcaggaccctcccaga	78	12	-	18432254	18432512	PN-18432254-5p	CTTCGGACTGGCCCAGGGA	19																									CTTCGGACTGGCCCAGGGA	19	3
152	PN-152	cttggtaatgtctgcggCACCTGCCCTCTGCACGTGGGCtgtgaggatgggtagcccagggcaggggtcaggaaccctgggcttacttct	90	18	-	18582865	18583126	PN-18582865-5p	CACCTGCCCTCTGCACGTGGGC	22										CACCTGCCCTCTGCACGTGGGC	22	7										CACCTGCCCTCTGCACGTGGGC	22	3
153	PN-153	cttggtaatgtctgcggCACCTGCCCTCTGCACGTGGGctgtgaggatgggtagcccagggcaggggtcaggaaccctgggcttacttct	90	18	-	18582866	18583126	PN-18582866-5p	CACCTGCCCTCTGCACGTGGG	21													CACCTGCCCTCTGCACGTGGG	21	4				CACCTGCCCTCTGCACGTGGG	21	8				CACCTGCCCTCTGCACGTGGG	21	5
154	PN-154	ttattaaaaatacagattcttgggccccacccccggaaactgtgaatcagtaagtagATCTGGGGTAGGGCCTGGGAATttgtatttttaaaca	94	16	-	18650541	18650802	PN-18650541-3p	ATCTGGGGTAGGGCCTGGGAAT	22	ATCTGGGGTAGGGCCTGGGAAT	22	3	ATCTGGGGTAGGGCCTGGGAAT	22	4
155	PN-155	agctcaggtcactgctgacaagggaggtggcgacagtggtacttatccagagcgtatgtgtggttgaggCTACTCTGTCCCCACCTCCAGGgtcccctgatgt	103	12	+	18750268	18750529	PN-18750268-3p	CTACTCTGTCCCCACCTCCAGT	22	CTACTCTGTCCCCACCTCCAGT	22	32	CTACTCTGTCCCCACCTCCAGT	22	43	CTACTCTGTCCCCACCTCCAGT	22	14	CTACTCTGTCCCCACCTCCAGT	22	18	CTACTCTGTCCCCACCTCCAGT	22	19	CTACTCTGTCCCCACCTCCAGT	22	13	CTACTCTGTCCCCACCTCCAGT	22	10				CTACTCTGTCCCCACCTCCAGT	22	12
156	PN-156	attatggtaaaatagatgaacaccaacataaaaagaaagggTTGGGCTCATCTCTGTTCCCatctt	66	1	+	187724595	187724854	PN-187724595-3p	TCGGGCTCATCTCTGTTCCC	20																									TCGGGCTCATCTCTGTTCCC	20	3
157	PN-157	cccaccaggctgcgcccacctgaagggcaagaccagcgtcctatttatctgcggtccctaagggcccgctagagggcctggcacattgtaagtcctagaggtgccccttgaattGGCCCATGGGGGCCCGGGCAgagggatagccgctgatagctgaccttttggaagggacggaatggtgct	183	2	-	18873406	18873665	PN-18873406-3p	GGCCCACGGGGGCCCGGGCA	20				GGCCCACGGGGGCCCGGGCA	20	3
158	PN-158	tgcatgtgtgacaggtATTCTGTTAGAAAAATGCAAGAatgctataaaatcttgtgtttttctaacgggaatactagtcacatgtttt	88	13	-	190079423	190079684	PN-190079423-5p	ATTCTGTTAGAAAAATGCAAGA	22										ATTCTGTTAGAAAAATGCAAGA	22	9	ATTCTGTTAGAAAAATGCAAGA	22	11	ATTCTGTTAGAAAAATGCAAGA	22	3	ATTCTGTTAGAAAAATGCAAGA	22	4				ATTCTGTTAGAAAAATGCAAGA	22	6
159	PN-159	aaagagagagatcatgagtcatctaaagaactatttaaTGGCTGTGTTGATTTTCATcata	61	13	-	194131330	194131588	PN-194131330-3p	TGGCTGTGATGATTTTCAT	19	TGGCTGTGATGATTTTCAT	19	16	TGGCTGTGATGATTTTCAT	19	42	TGGCTGTGATGATTTTCAT	19	11	TGGCTGTGATGATTTTCAT	19	6	TGGCTGTGATGATTTTCAT	19	6	TGGCTGTGATGATTTTCAT	19	6							TGGCTGTGATGATTTTCAT	19	7
160	PN-160	actgtgtcccgatctcccggaaattgcgggtgcccggtccccttccagtgctgcgctccggcacccgcgcggcCCCCGGGCAGGTCGCGCCcc	93	2	-	19684419	19684676	PN-19684419-3p	CCCCGGGCGGGTCGCGCC	18	CCCCGGGCGGGTCGCGCC	18	84				CCCCGGGCGGGTCGCGCC	18	94
161	PN-161	aaagtgagttgcaaaaagaccaagtaatatatactctcattagTATAGGCAAATCCATAGAGacagagagtagaccgatgggtgcttagggctgattgggagtggggtagaaggtgctgagtgactacaaa	131	1	-	197461205	197461463	PN-197461205-5p	TATAGGCAAATCCGTAGAG	19													TATAGGCAAATCCGTAGAG	19	7
162	PN-162	aggtCTCCGAGTTTGAAGAAGAGtgtcatgttcttgttttgtcaccaactgcatcaggtaaaggtgtcaaatcatacaagtttatttaacctcatctgtaaaatggagagac	112	1	-	201635913	201636171	PN-201635913-5p	CTCCGAGTTAGAAGAAGAG	19				CTCCGAGTTAGAAGAAGAG	19	4	CTCCGAGTTAGAAGAAGAG	19	5
163	PN-163	ggcgctctgggctgggATGCTGAGAGAGACAAATGCCTcctgcgggtcctcagggtcacgttggtggcatgtctttctctgcaggagttaggatgcagg	99	scaffold	+	22105	22366	PN-22105-5p	ATGCTGAGAGAGACAAATGCCT	22										ATGCTGAGAGAGACAAATGCCT	22	10	ATGCTGAGAGAGACAAATGCCT	22	3
164	PN-164	ccaccctgttTGGAAAAAAGAAGTATGGATggatggctgctgtcagtctcttccaggcttatttttctacagacagggatt	81	scaffold	-	22532684	22532943	PN-22532684-5p	TGGAAAAAAGAAGTATGTAT	20				TGGAAAAAAGAAGTATGTAT	20	4
165	PN-165	gtcTCCCACATGGTCTAGCGGTTAGGATTCCTggttttcacccaggcggcccgggtTCGACTCCCGGTGTGGGAACG	77	scaffold	+	22627710	22627970	PN-22627710-3p	TCGACTCCCGGTGTGGGAACC	21	TCGACTCCCGGTGTGGGAACC	21	12													TCGACTCCCGGTGTGGGAACC	21	4							TCGACTCCCGGTGTGGGAACC	21	4
166	PN-166	gtcTCCCACATGGTCTAGCGGTTAGGattcctggttttcacccaggcggcccgggtTCGACTCCCGGTGTGGGAACG	77	scaffold	+	22627710	22627970	PN-22627710-5p	TCCCACATAGTCTAGCGGTTAGG	23	TCCCACATAGTCTAGCGGTTAGG	23	8
167	PN-167	aaactggaggtggtggagggcaggagggggcaggagggggcaggaggatgggtgcaaaccgagaccccctctCCCCGCCCGGCTCCCTCCAagatctccacctccaatcaggcc	114	5	-	22964522	22964780	PN-22964522-3p	CCCCGCGCGGCTCCCTCCA	19	CCCCGCGCGGCTCCCTCCA	19	10	CCCCGCGCGGCTCCCTCCA	19	8
168	PN-168	aaaggggatccctttacctccaagtcggttctcgggtgtgaggggtggtcgcggggtATTCCCGGCCAACGCACCAaatgaaaaggccaggagaaggaaaatccccctc	109	12	+	23443309	23443567	PN-23443309-3p	ATTCCCGGCCAACGCACCA	19	ATTCCCGGCCAACGCACCA	19	24	ATTCCCGGCCAACGCACCA	19	22	ATTCCCGGCCAACGCACCA	19	10	ATTCCCGGCCAACGCACCA	19	43	ATTCCCGGCCAACGCACCA	19	28	ATTCCCGGCCAACGCACCA	19	48	ATTCCCGGCCAACGCACCA	19	10	ATTCCCGGCCAACGCACCA	19	24	ATTCCCGGCCAACGCACCA	19	26
169	PN-169	gcagttcccatatggtctagcggttaggattcctggttttcacccaggcggccCGGGTTCGACTCCCGGTATGGGAACacg	81	scaffold	+	24073	24337	PN-24073-3p	CGGGTTCGACTCCCGGTATGGGAAC	25	CGGGTTCGACTCCCGGTATGGGAAC	25	10				CGGGTTCGACTCCCGGTATGGGAAC	25	5
170	PN-170	gcagttcccatatggtctagcggttaggattcctggttttcacccaggcggcccggGTTCGACTCCCGGTATGGGAACAcgattgcttt	89	scaffold	+	24076	24338	PN-24076-3p	GTTCGACTCCCGGTATGGGAACC	23				GTTCGACTCCCGGTATGGGAACC	23	10
171	PN-171	cctcgTTCAAGTAACCCAGGATAGGCTGtgcaggtcccaaggggcctattcttggttacttgcacgcgg	69	13	-	24885174	24885436	PN-24885174-5p	TTCAAGTAACCCAGGATAGGCTT	23	TTCAAGTAACCCAGGATAGGCTT	23	314	TTCAAGTAACCCAGGATAGGCTT	23	333	TTCAAGTAACCCAGGATAGGCTT	23	68	TTCAAGTAACCCAGGATAGGCTT	23	58	TTCAAGTAACCCAGGATAGGCTT	23	43	TTCAAGTAACCCAGGATAGGCTT	23	27							TTCAAGTAACCCAGGATAGGCTT	23	14
172	PN-172	cctcgTTCAAGTAACCCAGGATAGGCTgtgcaggtcccaaggggcctattcttggttacttgcacgcgg	69	13	-	24885175	24885436	PN-24885175-5p	TTCAAGNAACCCAGGATAGGCT	22																			TTCAAGNAACCCAGGATAGGCT	22	55	TTCAAGNAACCCAGGATAGGCT	22	14
173	PN-173	ttcaaagttagttttttaaaagataaaatttttaaAAGAAAATGGCTCAGAAAACTgactttcat	65	1	+	250424488	250424748	PN-250424488-3p	AAGAAAATAGCTCAGAAAACT	21										AAGAAAATAGCTCAGAAAACT	21	3													AAGAAAATAGCTCAGAAAACT	21	3
174	PN-174	aaatgCTTGGCAGCTAGTAAGCACTCaataaatgtttgctacatatctagtttaagtagtg	61	1	+	250764177	250764437	PN-250764177-5p	CTTGGCAGCTAGTCAGCACTC	21																						CTTGGCAGCTAGTCAGCACTC	21	3
175	PN-175	aCCCACTTCTGACACATCTCTctccaggaaataaagaaagggaggtgtcggtgatagtgatt	62	1	-	260297070	260297329	PN-260297070-5p	CCCACTTCTGACACATCTTT	20				CCCACTTCTGACACATCTTT	20	6	CCCACTTCTGACACATCTTT	20	4
176	PN-176	aaaggcattcccaacaggCTGAGACAATTCCATTCAGTGTgttccacataaatacactgaatggaattgtctcagcctgttggggttgctgtg	93	scaffold	+	26036817	26037078	PN-26036817-5p	CTGAGACAATTCCATTCAGTGT	22							CTGAGACAATTCCATTCAGTGT	22	5
177	PN-177	acagcaaccccaacaggCTGAGACAATTCCATTCAGTGTatttatgtggaacacactgaatggaattgtctcagcctgttgggaatgcctt	91	scaffold	-	26036852	26037113	PN-26036852-5p	CTGAGACAATTCCATTCAGTGT	22							CTGAGACAATTCCATTCAGTGT	22	5
178	PN-178	GAGAGGGTGTAAAGCTCtccaggtgattctcatgtctagctgtggttaactatcacagccagcatcagaatcaactggaaggtttgtt	88	13	-	2675055	2675316	PN-2675055-5p	GAGAGGGTGTAAATCTC	17																GAGAGGGTGTAAATCTC	17	20
179	PN-179	tgaagatatggggttagagaggaaaaaacacacagttttgctTCGTGGATCTCACTGTCTAGT	63	1	+	269502526	269502786	PN-269502526-3p	TCGAGGATCTCACTGTCTAGT	21																			TCGAGGATCTCACTGTCTAGT	21	3
180	PN-180	tgagagtACTGGGGGCTGTAGGCTTTttaaaaaaaggggggctcctgaggaattcttt	58	1	+	271202609	271202867	PN-271202609-5p	ACCGGGGGCTGTAGGCTTT	19				ACCGGGGGCTGTAGGCTTT	19	6
181	PN-181	aaacctccagaatataacatacagattatcttctaccaaacaacaaaatttcattagTAGTGAGGCCCTCTGAttttaatcactggaggagt	92	16	-	27318203	27318459	PN-27318203-3p	TAGTGAGGCCCTCGGA	16																TAGTGAGGCCCTCGGA	16	30
182	PN-182	gaccacccATGAGAAGGAAAGTAGAAGTCaaattttaaaaatgatcaaacattcatttttaaattccttttacctctcccttttattgtgtct	93	18	-	27473099	27473359	PN-27473099-5p	ATGAGAAGGAAAGTAGAAGTC	21										ATGAGAAGGAAAGTAGAAGTC	21	4
183	PN-183	ctctgagctactttgctgtattcctgaaattcgtatgaatcagttcaattgaTACGAATTTCAGGAATACAGCAaagtggttcattc	87	scaffold	-	27752625	27752886	PN-27752625-3p	TACGAATTTCAGGAATACAGCA	22													TACGAATTTCAGGAATACAGCA	22	4
184	PN-184	ctctgagctactttgctgtattcctgaaattcgtatgaatcagttcaattgaTACGAATTTCAGGAATACAGCaaagtggttcattc	87	scaffold	-	27752626	27752886	PN-27752626-3p	TACGAATTTCAGGAATACAGC	21							TACGAATTTCAGGAATACAGC	21	4										TACGAATTTCAGGAATACAGC	21	6
185	PN-185	accactttgctgtattcctgaaattcgtatcaattgaactgattcaTACGAATTTCAGGAATACAGCaaagtagc	75	scaffold	+	27752664	27752924	PN-27752664-3p	TACGAATTTCAGGAATACAGCA	22							TACGAATTTCAGGAATACAGC	21	4				TACGAATTTCAGGAATACAGCA	22	4				TACGAATTTCAGGAATACAGC	21	6
186	PN-186	ctggctcaCCCCCCACAACCACGTTTCccacctgctccctgggcgaccgcccttcccgccgccgcccctcggagccagtgcatcgacaagttgtgccgggtgagtgtg	108	scaffold	-	2840923	2841181	PN-2840923-5p	CCCCCACAACCACGTTTT	18	CCCCCACAACCACGTTTT	18	41	CCCCCCACAACCACGTA	17	8	CCCCCCACAACCACGTTTT	19	3
187	PN-187	CAGAGACAAGGGGAAAGGGTcttttcctttctgttccagatcttggcaactttaggggaaaagggaggtgtgggaagatctggtcatgccctattaaaagggaaagattttcctctgaactgtctgaa	128	9	-	28916485	28916744	PN-28916485-5p	CAGAGACAAGGGGACAGGGT	20													CAGAGACAAGGGGACAGGGT	20	3
188	PN-188	aTAGCACTTGTGTTTGTTTTTGTttcatttgtggacaaagacttagatacaagtgcaaa	59	9	+	29684034	29684295	PN-29684034-5p	TAGCACTTGTGTTTGTTTTTGT	22																TAGCACTTGTGTTTGTTTTTGT	22	5	TAGCACTTGTGTTTGTTTTTGT	22	5				TAGCACTTGTGTTTGTTTTTGT	22	4
189	PN-189	ttgggggcgacggctcgggacgtccagactcaactctcggccagagctatagacTCGAGAATTGCGTTTGGACAATcaagagccgcggcccggg	94	7	+	29752630	29752891	PN-29752630-3p	TCGAGAATTGCGTTTGGACAAT	22													TCGAGAATTGCGTTTGGACAAT	22	3	TCGAGAATTGCGTTTGGACAAT	22	8	TCGAGAATTGCGTTTGGACAAT	22	4				TCGAGAATTGCGTTTGGACAAT	22	7
190	PN-190	agcttttgaaaaattcctggtgcctgggtcccctccccagaggttcaaatttaattgcTCTGAGATGTGACCTGGGCATCcggatttttaaagtcc	96	5	-	30185188	30185449	PN-30185188-3p	TCTGAGATGTGACCTGGGCATC	22							TCTGAGATGTGACCTGGGCATC	22	3	TCTGAGATGTGACCTGGGCATC	22	125	TCTGAGATGTGACCTGGGCATC	22	102	TCTGAGATGTGACCTGGGCATC	22	111	TCTGAGATGTGACCTGGGCATC	22	58	TCTGAGATGTGACCTGGGCATC	22	30	TCTGAGATGTGACCTGGGCATC	22	25
191	PN-191	agcttttgaaaaattcctggtgcctgggtcccctccccagaggttcaaatttaattgcTCTGAGATGTGACCTGGGCATccggatttttaaagtcc	96	5	-	30185189	30185449	PN-30185189-3p	TCTGAGATGTGACCTGGGCAT	21	TCTGAGATGTGACCTGGGCAT	21	3
192	PN-192	ctcccaCTCCTGACTCCAGGTGCTGTGATctttctgggggagagaaaaataggcctgggggtgggggggttc	72	7	-	31422552	31422814	PN-31422552-5p	CTCCTGACTCCAGGTCCTGTGAT	23				CTCCTGACTCCAGGTCCTGTGAT	23	5	CTCCTGACTCCAGGTCCTGTGAT	23	3
193	PN-193	gttgttttagagtgccgagtctctggctcagcccccatttccgttggctggtttcaagatgGAAATGAAGTCGTTAGTGGGCCTaaatgccagtccagcttttcagagaatgtctGTACTTTGAACCTGAGCTTCTtggagtcctctgacacaggcacatacacatgtgtggccgccaacgtggctgggtcagacgagtgctcagccatcct	212	scaffold	-	31817	32077	PN-31817-3p	AATGTCTGTACTTTGAACCTGAGCTTCT	28										ACTTTGAACCTGAGCTTCT	19	6	GTACTTTGAACCTGAGCTTCT	21	7	AATGTCTGTACTTTGAACCTGAGCTTCT	28	4							GTACTTTGAACCTGAGCTTCT	21	6
194	PN-194	gttgttttagagtgccgagtctctggctcagcccccatttccgttggctggtttcaagatgGAAATGAAGTCGTTAGTGGGCCTaaatgccagtccagcttttcagagaatgtctGTACTTTGAACCTGAGCTTCTtggagtcctctgacacaggcacatacacatgtgtggccgccaacgtggctgggtcagacgagtgctcagccatcct	212	scaffold	-	31817	32077	PN-31817-5p	GAGAATGTCTGTACTTTGAACC	22										GAGAATGTCTGTACTTTGAACC	22	4													GAAATGAAGTCGTTAGTGGGCCT	23	3
195	PN-195	gcacagtctgctgtTTTTTTCTCTGAATGAAGACTATTTAAtggaagctgtattcatgtggagatcaaagaaaacactggagtgata	87	13	-	3207633	3207899	PN-3207633-5p	TTTTTTCTCTGAATGAAGACTATTTAA	27																TTTTTTCTCTGAATGAAGACTATTTAA	27	3
196	PN-196	aaagacAGTATTGGAGTTAGACTCagtattaccactttctaactcagtatttccat	56	5	-	32138899	32139156	PN-32138899-5p	AGTATTGGAGTTAGACTC	18													AGTATTGGAGTTAGACTC	18	3
197	PN-197	gggaggcccctggcgTCCCGTCCCGTGGTCTCCCCgcgaggggcggtgCGGGGCAGGGGTCCGCCGGCCTtgt	73	14	+	32286945	32287204	PN-32286945-5p	TCCCGTCCCGTGGTCTCCCC	20													TCCCGTCCCGTGGTCTCCCC	20	9	TCCCGTCCCGTGGTCTCCCCG	21	4
198	PN-198	tagaataagtgggaggcccctggcgtCCCGTCCCGTGGTCTCCCCGCGAGGGGCggtgcggggcaggggtccgccggccttgt	83	14	+	32286946	32287205	PN-32286946-3p	CCCGTGGTCTCCCCGCGAGGGGC	23							CCCGTGGTCTCCCCGCGAGGGGC	23	3
199	PN-199	tagaataagtgggaggcccctggcgtCCCGTCCCGTGGTCTCCCCGCGAGGGGCggtgcggggcaggggtccgccggccttgt	83	14	+	32286946	32287205	PN-32286946-5p	CCCGTCCCGTGGTCTCCCCG	20	CCCGTCCCGTGGTCTCCCCG	20	201	CCCGTCCCGTGGTCTCCCCGC	21	225	CCCGTCCCGTGGTCTCCCCG	20	51
200	PN-200	tagaataagtgggaggcccctggcgtccCGTCCCGTGGTCTCCCCGCGAGGGGCggtgcggggcaggggtccgccggccttgt	83	14	+	32286948	32287205	PN-32286948-3p	CCGTGGTCTCCCCGCGAGGGGC	22										CCGTGGTCTCCCCGCGAGGGGC	22	4
201	PN-201	tagaataagtgggaggcccctggcgtccCGTCCCGTGGTCTCCCCGCGAGGGGCggtgcggggcaggggtccgccggccttgt	83	14	+	32286948	32287205	PN-32286948-5p	CGTCCCGTGGTCTCCCCG	18										CGTCCCGTGGTCTCCCCG	18	17
202	PN-202	gcctgCCCGCCCGTCACCCGCGCGgaggccgctgcgtgggtgcgcccgtgtgcatgt	57	8	+	3335108	3335366	PN-3335108-5p	CCCGCCCGTCGCCCGCGCG	19	CCCGCCCGTCGCCCGCGCG	19	43	CCCGCCCGTCGCCCGCGCG	19	54	CCCGCCCGTCGCCCGCGCG	19	14	CCCGCCCGTCGCCCGCGCG	19	9	CCCGCCCGTCGCCCGCGCG	19	5
203	PN-203	gcaGGGGCAGGCGGGGGACCGCgggcgccgggaccctcggagaccgtggcggccgccaccctggccctgc	70	7	-	33381395	33381653	PN-33381395-5p	GGGGCCGGCGGGGGACCGC	19							GGGGCCGGCGGGGGACCGC	19	6
204	PN-204	ttccggccgactcccaccccgacgcgCCGGGTACTGAGCTGGCCCGAGctgggcacagtgagggcctcggggcagctcagtacaggacccgtcagggaggtcagaggtccgagc	114	scaffold	+	3357	3618	PN-3357-5p	CCGGGTACTGAGCTGGCCCGAG	22										CCGGGTACTGAGCTGGCCCGAG	22	4
205	PN-205	acaggatttagcttatttaaagtgtttgatttgcattcaatTGATGTAGGATGAGTCCaca	61	17	-	34129344	34129600	PN-34129344-3p	TGATGTAGGATGAATCC	17													TGATGTAGGATGAATCC	17	5										TGATGTAGGATGAATCC	17	6
206	PN-206	ggattggcattgctgcaaggcacagtgtaggtcacagatgcaacttggatcctgcattgcTGTGGCTGTGGCATATGCCAACAg	84	15	-	34288979	34289241	PN-34288979-3p	TGTGGCTGTGGCATATGCCAACT	23				TGTGGCTGTGGCATATGCCAACT	23	3
207	PN-207	catgtattttcaagcttctttgaaagcaggtcttctgtgccctactatatggagagagagtttttagtcaaaactttttgataTGTAACCATCCCCGACTTGCtcattttgcaaagatctaaaatataaa	130	18	+	34860483	34860742	PN-34860483-3p	TGTAACCATCCCCGACTGGC	20										TGTAACCATCCCCGACTGGC	20	10	TGTAACCATCCCCGACTGGC	20	12	TGTAACCATCCCCGACTGGC	20	11							TGTAACCATCCCCGACTGGC	20	5
208	PN-208	tgatgtgggggatcTCGGGGATTGCAATTAATCtgaagcagcgtgccattaattgcttatttttcaggaagactgtaattgcctctttctgttcctcacagaa	103	14	+	35031369	35031627	PN-35031369-5p	CGGGGATTGCAATTATTC	18	CGGGGATTGCAATTATTC	18	5	TCGGGGATTGCAATTATTC	19	6	TCGGGGATTGCAATTATTC	19	6	CGGGGATTGCAATTATTC	18	24	CGGGGATTGCAATTATTC	18	13	CGGGGATTGCAATTATTC	18	37
209	PN-209	gcagttcccatatggtctagcggttaggattcctggttttcacccaggcggccCGGGTTCGACTCCCGGTATGGGAACacg	81	15	+	35901728	35901992	PN-35901728-3p	CGGGTTCGACTCCCGGTATGGGAAC	25	CGGGTTCGACTCCCGGTATGGGAAC	25	10				CGGGTTCGACTCCCGGTATGGGAAC	25	5
210	PN-210	gcagttcccatatggtctagcggttaggattcctggttttcacccaggcggcccggGTTCGACTCCCGGTATGGGAACAcgattgcttt	89	15	+	35901731	35901993	PN-35901731-3p	GTTCGACTCCCGGTATGGGAACC	23				GTTCGACTCCCGGTATGGGAACC	23	10
211	PN-211	aatggctgtggaagggggAGGGAGACGGCAGACAAGAGCGtgaagcccccccagCCCTGTCTCACTGTCTCCTTCccccacacaagccctt	91	14	-	36090738	36090998	PN-36090738-3p	CCCTGTCTCACTGTCTCCTTC	21										CCCTGTCTCACTGTCTCCTTC	21	3
212	PN-212	ggaccattgcaaacacACGGCTGTTCTGTTGTTTTggttcccgaatttagacttggaCCTGAAAAACGAAGAGCTGCGTgtggcaatgggtt	92	3	-	36204022	36204283	PN-36204022-3p	CCTGAAAAACGAAGAGCTGCGT	22																									CCTGAAAAACGAAGAGCTGCGT	22	5
213	PN-213	agcttttgaaaaattcctggtgcctgggtcccctccccagaggttcaaatttaattgcTCTGAGATGTGACCTGGGCATCcggatttttaaagtcc	96	scaffold	-	36616	36877	PN-36616-3p	TCTGAGATGTGACCTGGGCATC	22							TCTGAGATGTGACCTGGGCATC	22	3	TCTGAGATGTGACCTGGGCATC	22	125	TCTGAGATGTGACCTGGGCATC	22	102	TCTGAGATGTGACCTGGGCATC	22	111	TCTGAGATGTGACCTGGGCATC	22	58	TCTGAGATGTGACCTGGGCATC	22	30	TCTGAGATGTGACCTGGGCATC	22	25
214	PN-214	agcttttgaaaaattcctggtgcctgggtcccctccccagaggttcaaatttaattgcTCTGAGATGTGACCTGGGCATccggatttttaaagtcc	96	scaffold	-	36617	36877	PN-36617-3p	TCTGAGATGTGACCTGGGCAT	21	TCTGAGATGTGACCTGGGCAT	21	3
215	PN-215	tgcCTGGCCAGGGGTTGGTGCCgtctggtgagcaggcctagtttggcattgattggctagagg	63	16	-	36749850	36750108	PN-36749850-5p	CTGGCCGGGGGTTGGTGCC	19				CTGGCCGGGGGTTGGTGCC	19	4
216	PN-216	tcagttcatcggagtgacgcagatcTGTCATGCTGGGGAGTGTAGTGAacgtcgtcatgcttctcactgctccccccggtgtccggctctgtgtcgctgctgaagcaggacatt	114	7	+	37088294	37088556	PN-37088294-5p	TGTCATGCTGGGGAGTGTAGTGA	23				TGTCATGCTGGGGAGTGTAGTGA	23	3				TGTCATGCTGGGGAGTGTAGTGA	23	3	TGTCATGCTGGGGAGTGTAGTGA	23	3
217	PN-217	gacaacaccagattcttaactccctgagcaaagccagggatcagcccacatcctcatggagactatgtcaggttcctgctgagcTACAACGAGAACTCCAAGAATTTatgtctttaacaaagtcctgggagttcccgttgtggctcagtagtaatgaatcctgctggtatccatgaggatgcgggtttgatccctggccttgcttagtgagttaaggatctggtgt	226	t12	+	37264716	37264978	PN-37264716-5p	TACAACGAGAACTCCAAGAATTT	23													TACAACGAGAACTCCAAGAATTT	23	3	TACAACGAGAACTCCAAGAATTT	23	3	TACAACGAGAACTCCAAGAATTT	23	3				TACAACGAGAACTCCAAGAATTT	23	3
218	PN-218	cttgatggatgAGACAGCAGGACGGTGGGCggacatctctgcccagcccccgccccgcctcactcccatctgc	73	scaffold	-	386281	386539	PN-386281-5p	AGACAGCAGGACGGTGGCC	19				AGACAGCAGGACGGTGGCC	19	5
219	PN-219	gatgtgctttgggagcgcgccagagcctggACGGACGTTCCCACGAGGGAGCaggtggcgagggccccgcgcggttcctcctgggaacggcccatcaggagtggtgagaactgtgtacgtg	121	3	+	39218778	39219039	PN-39218778-5p	ACGGACGTTCCCACGAGGGAGT	22																ACGGACGTTCCCACGAGGGAGT	22	3
220	PN-220	cgggtggctcctacctggcaccatcccaggagcctgtctttcTTGGGATCATGTCACTGGGACCacagg	69	3	-	39272378	39272639	PN-39272378-3p	TTGGGATCATGTCACTGGGACT	22										TTGGGATCATGTCACTGGGACT	22	3
221	PN-221	gatgtgctttgggagcgcgccagagcctggACGGACGTTCCCACGAGGGAGCaggtggcgagggccccgcgcggttcctcctgggaacggcccatcaggagtggtgagaactgtgtacgtg	121	3	+	39464576	39464837	PN-39464576-5p	ACGGACGTTCCCACGAGGGAGT	22																ACGGACGTTCCCACGAGGGAGT	22	3
222	PN-222	ttatcctgtacaccACCCGAAAGATGGTGAGCTagagtgtccgtgcctactgaagcttctcaaaatcatgcatgggtgacaggaaag	87	12	-	39469396	39469654	PN-39469396-5p	ACCCGAAAGATGGTGAACT	19	ACCCGAAAGATGGTGAACT	19	17	ACCCGAAAGATGGTGAACT	19	21	ACCCGAAAGATGGTGAACT	19	29				ACCCGAAAGATGGTGAAC	18	5
223	PN-223	gcTCAGGCTCAAGGACACAGCGACCTtggcgagggaccaactgctgtgctttctgcctgcag	62	scaffold	-	39535532	39535795	PN-39535532-5p	TCAGGCTCAAGGACACAGCGACCT	24										TCAGGCTCAAGGACACAGCGACCT	24	9				TCAGGCTCAAGGACACAGCGACCT	24	10							TCAGGCTCAAGGACACAGCGACCT	24	3
224	PN-224	tacctggagcccagctggaaatgttctagccaaaaaagtttgccaagaaccattgtgtcttttTTTTTTGCTGGAACATTTCTGGTtgtgctttggcct	99	7	+	39611458	39611720	PN-39611458-3p	TTTTTTGCTGGAACATTTCTGGA	23	TTTTTTGCTGGAACATTTCTGGA	23	6
225	PN-225	ctgTTGCGGGGCACGTAGCGTGTGTgtgttaggtacacacgagcgtgtcctgcaatct	58	8	+	4005283	4005544	PN-4005283-5p	TTGCGGGGCACGTAGCGTGTGA	22	TTGCGGGGCACGTAGCGTGTGA	22	3
226	PN-226	ggagctggcaagcccggCGCTGGGGCGCGCCGGGTTcaggtgcacaggccccggggcgccgggggcagaaggggtcccggggccagtgcccgggggtctggggccgcggggcgcggggccggcgcc	126	2	+	4010172	4010430	PN-4010172-5p	CGCGGGGGCGCGCCGGGTT	19	CGCGGGGGCGCGCCGGGTT	19	40	CGCGGGGGCGCGCCGGGTT	19	14	CGCGGGGGCGCGCCGGGTT	19	12	CGCGGGGGCGCGCCGGGTT	19	5
227	PN-227	ttcgccagttagtaggcgggtgctcgatgctagatgttatttattaccattgtctgtgcccaTCTAGCATCGAGCACCCACccacttcctgcaaa	95	7	+	4037041	4037299	PN-4037041-3p	TCTAGCATCGAGCACCCGC	19													TCTAGCATCGAGCACCCGC	19	4
228	PN-228	ggaccattgcaaacacACGGCTGTTCTGTTGTTTTggttcccgaatttagacttggaCCTGAAAAACGAAGAGCTGCGTgtggcaatgggtt	92	scaffold	-	4039	4300	PN-4039-3p	CCTGAAAAACGAAGAGCTGCGT	22																									CCTGAAAAACGAAGAGCTGCGT	22	5
229	PN-229	cttggccgtttctgcTGCACAACAGAGCGAGCCAGCTgggagcgngacacccTGACTCACTCTGTTGTGCAGCagaaagtggtcaca	87	scaffold	-	4056272	4056532	PN-4056272-3p	CTGACTCACTCTGTTGTGCAGC	22	CTGACTCACTCTGTTGTGCAGC	22	3							CTGACTCACTCTGTTGTGCAGC	22	6	CTGACTCACTCTGTTGTGCAGC	22	5										TGACTCACTCTGTTGTGCAGC	21	4
230	PN-230	cttggccgtttctgcTGCACAACAGAGCGAGCCAGCTgggagcgngacaccCTGACTCACTCTGTTGTGCAGCagaaagtggtcaca	87	scaffold	-	4056308	4056569	PN-4056308-5p	TGCACAACAGAGCGAGCCAGCT	22				TGCACAACAGAGCGAGCCAGCT	22	3
231	PN-231	ctgtggattttagagaaagatagttttgtgaattattagaactggtattctggaagctatattaaagtcggtgacctcggagcataaaaaaccctctgagtgattttaatctagaCAAACCAGTCAAAATAACCATAAatatcacttattgatccaaaaccttgatcaacggaacaagttaccctagggataacagcgcgatcctattctagagttcctattgacaatagggtttacgacctcgatgttggatcagg	257	16	-	40675019	40675280	PN-40675019-3p	CAGTCAAAATAACCATAA	18				CAGTCAAAATAACCATAA	18	38	CAGTCAAAATAACCATAA	18	10
232	PN-232	ctgtggattttagagaaagatagttttgtgaattattagaactggtattctggaagctatattaaagtcggtgacctcggagcataaaaaaccctctgagtgattttaatctagaCAAACCAGTCAAAATAACCATAAatatcacttattgatccaaaaccttgatcaacggaacaagttaccctagggataacagcgcgatcctattctagagttcctattgacaatagggtttacgacctcgatgttggatcagg	257	16	-	40675019	40675280	PN-40675019-5p	CAAACCAGTCAAAATAACCATA	22				CAAACCAGTCAAAATAACCATA	22	88	CAAACCAGTCAAAATAACCATA	22	49
233	PN-233	gactgggctggtgccaggcctgaggctgccgcccaggctcagggCTCAGACCTCAGGCTTGGAGCCtcccgagg	74	scaffold	-	4132	4393	PN-4132-3p	CTCAGACCTCAGGCTTGGAGCT	22													CTCAGACCTCAGGCTTGGAGCT	22	3
234	PN-234	tgaggggcagggagaggccagcgagtagagaagccctcagaccgtgaagctggGTTCTCACCTCGCTGGTGTCCccccgccctgccccaac	91	18	-	41460971	41461231	PN-41460971-3p	GTTCTCACCTCGCTGGTGTCC	21													GTTCTCACCTCGCTGGTGTCC	21	3
235	PN-235	tgaggggcagggagaggccagcgagtagagaagccctcagaccgtgaagctggGTTCTCACCTCGCTGGTGTCCccccgccctgccccaac	91	18	-	41548245	41548505	PN-41548245-3p	GTTCTCACCTCGCTGGTGTCC	21													GTTCTCACCTCGCTGGTGTCC	21	3
236	PN-236	tgagGCAACATTTTCAAATCAATaatatatttgaaaagtatgttatgtgttttaaaactgttccttg	67	5	-	42000958	42001216	PN-42000958-5p	GCAACATTTTCAAATCAAG	19																AGGCAACATTTTCAAATCAAG	21	3							GCAACATTTTCAAATCAAG	19	4
237	PN-237	cgtagcttcagctgaccgtctacatcacagacatagctctgatcccgagttgcTCTGGCTGTGGTGTAGACCGTCagctgtagctccc	88	scaffold	-	4244961	4245222	PN-4244961-3p	TCTGGCTGTGGTGTAGACCGTC	22	TCTGGCTGTGGTGTAGACCGTC	22	5
238	PN-238	actgGAAGGAATCCCAGTGCACTGttgaaatacacaggactctagggagattccctccttt	61	9	-	43177575	43177834	PN-43177575-5p	GAGGGAATCCCAGTGCACTG	20										GAGGGAATCCCAGTGCACTG	20	3
239	PN-239	catcccaggaaatccatatgaatgtctgtcaagctacacgacaggtcactcaccacctgtgTATAAAGGACAAACTCTCTGTggaccagtattgggttt	99	8	-	4321448	4321708	PN-4321448-3p	TATAAAGGACAAGCTCTCTGT	21	TATAAAGGACAAGCTCTCTGT	21	5	TATAAAGGACAAGCTCTCTGT	21	5
240	PN-240	ttagggctgcacctgcagtgaagttcccagacgaggggTCCACTGTAGCTGACAGCCTACA	61	2	+	43767827	43768089	PN-43767827-3p	TCCACTGTAGCTGACAGCCTACT	23													TCCACTGTAGCTGACAGCCTACT	23	11	TCCACTGTAGCTGACAGCCTACT	23	8							TCCACTGTAGCTGACAGCCTACT	23	5
241	PN-241	caGAGGGGCACACACATGAGCAGTggttccactttgcactgccctcttgtctgtgtccctagc	63	7	+	43938296	43938557	PN-43938296-5p	GAGGGGCACACACATGAGCAGT	22										GAGGGGCACACACATGAGCAGT	22	3
242	PN-242	caGAGGGGCACACACATGAGCAGTggttccactttgcactgccctcttgtctgtgtccctagc	63	7	-	44027716	44027977	PN-44027716-5p	GAGGGGCACACACATGAGCAGT	22										GAGGGGCACACACATGAGCAGT	22	3
243	PN-243	catttggtgaaatggcagccatcttagCACTCCTCCCCTGTGTGCCAGGtcctgggctagaagctggcacaggggggtggggagcggggactggtagtgcatagcagccagcac	114	5	-	4411802	4412063	PN-4411802-5p	CACTCCTCCCCTGTGTGCCAGG	22				CACTCCTCCCCTGTGTGCCAGG	22	3	CACTCCTCCCCTGTGTGCCAGG	22	3	CACTCCTCCCCTGTGTGCCAGG	22	3
244	PN-244	gtacctccccactgggtgctcactgggataaatgtgcctgggataatgctcagtgcccactggctattcttatcactccttcaTTGAGCAGCTACTATGGGCtggacc	108	13	+	44480607	44480865	PN-44480607-3p	TTGAGCAGCTACTATGGGC	19																TTGAGCAGCTACTATGGGC	19	3
245	PN-245	agctagatgtAGTCCTGTAGTTAGTCACTGAAATGCtggaagagggttaagaggaagggtgAAGGGAAGGGCTCTTGGCTATTATCtccatatctagacagttttagtttataaccataggtctatatgtg	131	17	+	44761097	44761362	PN-44761097-5p	AGTCCTGTAGTTAGTCACTGAAATGC	26																AGTCCTGTAGTTAGTCACTGAAATGC	26	3
246	PN-246	tcttgggagtTCCCTGGTCTAGTGGTTAGGATTTGGtgtgctcactgctgcagcctaggtttaagccctggtctgggaactgagatcccacat	93	12	-	44808832	44809097	PN-44808832-5p	TCCCTGGTCTAGTGGTTAGGATTCGG	26				TCCCTGGTCTAGTGGTTAGGATTCGG	26	25	TCCCTGGTCTAGTGGTTAGGATTCGG	26	37				TCCCTGGTCTAGTGGTTAGGATTCGG	26	7	TCCCTGGTCTAGTGGTTAGGATTCGG	26	4
247	PN-247	tcttgggagtTCCCTGGTCTAGTGGTTAGGATTTGgtgtgctcactgctgcagcctaggtttaagccctggtctgggaactgagatcccacat	93	12	-	44808833	44809097	PN-44808833-5p	TCCCTGGTCTAGTGGTTAGGATTCG	25										TCCCTGGTCTAGTGGTTAGGATTCG	25	12													TCCCTGGTCTAGTGGTTAGGATTCG	25	5
248	PN-248	tcttgggagtTCCCTGGTCTAGTGGTTAGGATTtggtgtgctcactgctgcagcctaggtttaagccctggtctgggaactgagatcccacat	93	12	-	44808835	44809097	PN-44808835-5p	TCCCTGGTCTAGTGGTTAGGATT	23	TCCCTGGTCTAGTGGTTAGGATT	23	105
249	PN-249	gccggaatggccttgaagtagggagcgacggcgagggggggagggggagagcgtggcgcccacccagggtcccctcgcagcccctctcccccaGCCCTCGGCGTCCCGTCCCgccacggcccctcctcc	129	7	-	44896676	44896934	PN-44896676-3p	GCCCCCGGCGTCCCGTCCC	19				GCCCCCGGCGTCCCGTCCC	19	3
250	PN-250	atagaattttacatatttacagtgggccctctgtatgcacctgggttccgcgtctatggttcagttgagtgtggtttgtgtactctgtttaggatctgcgattggttgaatctgtggATGCGGAACCTGTGGATAtggagggctgaccaaaatacttaaacatccgc	167	scaffold	-	45711	45971	PN-45711-3p	ATGCGGAACCTGCGGATA	18																ATGCGGAACCTGCGGATA	18	59				ATGCGGAACCTGCGGATA	18	12
251	PN-251	atagaattttacatatttacagtgggccctctgtatgcacctgggttccgcgtctatggttcagttgagtgtggtttgtgtactctgtttaggatctgcgattggttgaatctgtggATGCGGAACCTGTGGATAtggagggctgaccaaaatacttaaacatccgc	167	scaffold	-	45712	45971	PN-45712-3p	ATGCGGAACCTGCGGATA	18	ATGCGGAACCTGCGGATA	18	7							ATGCGGAACCTGCGGATA	18	120							ATGCGGAACCTGCGGATA	18	29				ATGCGGAACCTGCGGATA	18	30
252	PN-252	atagaattttacatatttacagtgggccctctgtatgcacctgggttccgcgtctatggttcagttgagtgtggtttgtgtactctgtttaggatctgcgattggttgaatctgtggATGCGGAACCTGTGGATAtggagggctgaccaaaatacttaaacatccgc	167	scaffold	-	45714	45972	PN-45714-3p	ATGCGGAACCTGCGGATA	18													ATGCGGAACCTGCGGATA	18	57
253	PN-253	tccgaggtgggggactgggcagtgggtggggcttgggtccccagctctgacTTGGGCCTGGGTCTCTCCTAGGcttggctcccccgtctctgcacc	96	3	-	4599731	4599992	PN-4599731-3p	TTGGGCCTGGGTCTCTCCTAGT	22													TTGGGCCTGGGTCTCTCCTAGT	22	3
254	PN-254	tgacggggtaggtcgcagctggcggaggcacagggcgcgttggctggacgtggagcagctaccccctgccaagcgctcagctTCCGAGACTGAGCTGCCCCGcgt	105	scaffold	+	47376	47635	PN-47376-3p	TCCTAGACTGAGCTGCCCCG	20																			TCCTAGACTGAGCTGCCCCG	20	3
255	PN-255	atCCTTGAGATTTGTCCAGAAGtttccaacatcaatgaatgtgatcttggagttttgtcttagtcattcaggctc	75	3	-	47762212	47762471	PN-47762212-5p	CCTTGAGATCTGTCCAGAAG	20																CCTTGAGATCTGTCCAGAAG	20	3
256	PN-256	gagtggggggcaaggccaggggtgggcccttctgatggccaCTGATGGCCTCTGTCCCCCAGAt	64	scaffold	-	48069247	48069508	PN-48069247-3p	CTGATGGCCTCTGTCCCCCAGT	22	CTGATGGCCTCTGTCCCCCAGT	22	11	CTGATGGCCTCTGTCCCCCAGT	22	5				CTGATGGCCTCTGTCCCCCAGT	22	6	CTGATGGCCTCTGTCCCCCAGA	22	3	CTGATGGCCTCTGTCCCCCAGT	22	3							CTGATGGCCTCTGTCCCCCAGT	22	6
257	PN-257	ttaaagatggcagggccatcttacctcaaggcattgattaattaattgttgatttaattaaTTATTAAATAATGCCTTGAGGTaggatgacccttaatgcctcttaaa	108	scaffold	+	48146	48407	PN-48146-3p	TTATTAAATAATGCCTTGAGGT	22													TTATTAAATAATGCCTTGAGGT	22	3
258	PN-258	CACTCTGCCCTCTTCCAGTACCTGCtgtgggcctactgtgtgACAGGTACTAGGAAAAGAGCAGAaagc	69	2	+	4840427	4840689	PN-4840427-3p	ACAGGTACTAGGAAAAGAGCAGA	23										ACAGGTACTAGGAAAAGAGCAGA	23	8	ACAGGTACTAGGAAAAGAGCAGA	23	5	ACAGGTACTAGGAAAAGAGCAGA	23	4
259	PN-259	agctcagatctggtgttgctgttgctgtggctgtggcatacgCCGGCAACTGCAGATCTGATTC	64	scaffold	-	48613019	48613280	PN-48613019-3p	CCGGCAACTGCAGATCTGATTC	22										CCGGCAACTGCAGATCTGATTC	22	11	CCGGCAACTGCAGATCTGATTC	22	4
260	PN-260	ctggctccccctctctaatccttgctacctgggtgagagtgctttctgaatgcaGTGCACCTGGGCAAGGATTCTGAGagagggagcatt	90	scaffold	+	48639689	48639952	PN-48639689-3p	GTGCACCTGGGCAAGGATTCTGAA	24	GTGCACCTGGGCAAGGATTCTGT	23	84	GTGCACCTGGGCAAGGATTCTGT	23	31	GTGCACCTGGGCAAGGATTCTGT	23	19	GTGCACCTGGGCAAGGATTCTGAA	24	49	GTGCACCTGGGCAAGGATTCTGAA	24	58	GTGCACCTGGGCAAGGATTCTGAA	24	45	GTGCACCTGGGCAAGGATTCTGAA	24	4				GTGCACCTGGGCAAGGATTCTGAA	24	5
261	PN-261	CACTCTGCCCTCTTCCAGTACCTGCtgtgggcctactgtgtgACAGGTACTAGGAAAAGAGCAGAaagc	69	2	-	4935267	4935529	PN-4935267-3p	ACAGGTACTAGGAAAAGAGCAGA	23										ACAGGTACTAGGAAAAGAGCAGA	23	8	ACAGGTACTAGGAAAAGAGCAGA	23	5	ACAGGTACTAGGAAAAGAGCAGA	23	4
262	PN-262	aaatggcgaacttgaaaactgaactgaggaaggccttgtgctctctgatatgtgaggaaatgaacaTCTTAGGGGCTGAGGAGCCtggaattcagaagggagccaaaa	108	scaffold	-	49369	49627	PN-49369-3p	TCTTAGGGGCTGAGGAGCC	19																									TCTTAGGGGCTGAGGAGCC	19	3
263	PN-263	ttggcgagggagaaatgctaaactcttcatacaagcatacgTTTGGTCTTTTCTCCTTGGCAGAc	65	12	-	49755976	49756238	PN-49755976-3p	TTTGGTCTTTTCTCCTTGGCAGT	23	TTTGGTCTTTTCTCCTTGGCAGT	23	7	TTTGGTCTTTTCTCCTTGGCAGT	23	6	TTTGGTCTTTTCTCCTTGGCAGT	23	10	TTTGGTCTTTTCTCCTTGGCAGT	23	21	TTTGGTCTTTTCTCCTTGGCAGT	23	21	TTTGGTCTTTTCTCCTTGGCAGT	23	14	TTTGGTCTTTTCTCCTTGGCAGT	23	16	TTTGGTCTTTTCTCCTTGGCAGT	23	7	TTTGGTCTTTTCTCCTTGGCAGT	23	15
264	PN-264	tgaggcggggaggggtggcaagggggccgtgtgggcacagagggcaggcctCACCCACCCCCTTCCCTCCAGC	73	12	-	49787217	49787478	PN-49787217-3p	CACCCACCCCCTTCCCTCCAGT	22																CACCCACCCCCTTCCCTCCAGT	22	3
265	PN-265	cacttctgatcccttgtgtattccaaaataaagatctggcactggcagagcaaAAGTTTTGGTTGCAAGAAACagaaatt	80	1	-	49864357	49864616	PN-49864357-3p	AAGTTTTGGTTGCAAGGAAC	20																AAGTTTTGGTTGCAAGGAAC	20	3
266	PN-266	tctgagaaaggaccctgaggtttataaggaagatgatgcaatgtggacagacggcaagtcaacctatgtgggcacCTGCCCTTTGTAAACACCtgtcacctgtgtatgagcttttcctctttcttcct	128	scaffold	-	4991957	4992214	PN-4991957-3p	CCTGCCCTTTGTACACACC	19	CCTGCCCTTTGTACACACC	19	10	CCTGCCCTTTGTACACACC	19	23	CCTGCCCTTTGTACACACC	19	18	CCTGCCCTTTGTACACACC	19	20	CCTGCCCTTTGTACACACC	19	14	CCTGCCCTTTGTACACACC	19	25							CTGCCCTTTGTACACACC	18	8
267	PN-267	acacatgtcactgctgtggCACGGGTTCGATCCCTGGTGTGGGCacttttgcattccgtgaCCACCAGGGATCAAACCTGTGCCAcagcagagacctgagc	101	12	-	50307971	50308234	PN-50307971-3p	CCACCAGGGATCAAACCTGTGCCT	24				CCACCAGGGATCAAACCTGTGCCT	24	4
268	PN-268	ccagggtggccatgagctgcagtgtaggtcatagactcagcttggatctggtgttgcTGTGTCTGTGACATCTGCTGGCAgctatagctcccatt	95	2	-	50496360	50496622	PN-50496360-3p	TGTGTCTGTGACATCTGCTGGCA	23										TGTGTCTGTGACATCTGCTGGCA	23	4				TGTGTCTGTGACATCTGCTGGCA	23	5
269	PN-269	ccaggtgggtcctctcatctcatggcccaccttccccatccaccgtcggtgtgGAGAAGGTCCCAAGAGTTGgcctggatgacgcctca	89	scaffold	-	5057	5315	PN-5057-3p	GAGAAGGTCCCAAGGGTTG	19										GAGAAGGTCCCAAGGGTTG	19	3
270	PN-270	tggggaagACAGAATATACTAGAAATCatctttctgtttgtctgttttgtcttccttg	58	18	+	50872020	50872278	PN-50872020-5p	ACGGAATATACTAGAAATC	19																ACGGAATATACTAGAAATC	19	3
271	PN-271	atactgttccctaccataccatgcttcatgctgtaagacttttagaatctgaattataaacaagggtgatacagctcattaaggggaattttggaaattaggaggggtgttgtcacttgTTATGATAATGGTGGGAAGGTTTtggcatttaatggatggggagcaggga	169	13	+	5098220	5098482	PN-5098220-3p	TTATGATAATGGTGGGAAGGTTT	23																									TTATGATAATGGTGGGAAGGTTT	23	3
272	PN-272	tgtgcttcccagtcttggcttcatttggggctccagcgactagttatctgttgctacgtaacaaacCACCAAGATGTAGAAGCCTa	86	scaffold	+	51428616	51428874	PN-51428616-3p	CACCAAGATGTAGAGGCCT	19										CACCAAGATGTAGAGGCCT	19	3
273	PN-273	gcctacctggaggaagtgggctgaggaaggggatgcagagctggtccagatgtgctcTTCCCTGCCCTCTTCCTCCAGGtatcg	84	scaffold	-	51475331	51475592	PN-51475331-3p	TTCCCTGCCCTCTTCCTCCAGT	22										TTCCCTGCCCTCTTCCTCCAGT	22	3
274	PN-274	taactactcggtgttgcttctacagtggctgtggcttgaccccatatggaagctggggaacttccatatgccacAGGTGCGGCCACTTGTTTggagttcccattgtggcgc	111	scaffold	+	51970646	51970903	PN-51970646-3p	AGGTGCGGCCACTTGTTT	18																						AGGTGCGGCCACTTGTTT	18	3
275	PN-275	ggcgggCCAAGACTGCTTCCCGAGGCCacatgcttctttatatccccatacggattacttgactatggaatgtaaggaagtgtgtgatctcgttaagcgcctctccgcggccccaa	116	7	+	52426315	52426575	PN-52426315-5p	CCAAGACTGCTTCCCGAGGCC	21	CCAAGACTGCTTCCCGAGGCC	21	22	CCAAGACTGCTTCCCGAGGCC	21	13	CCAAGACTGCTTCCCGAGGCC	21	14	CCAAGACTGCTTCCCGAGGCC	21	32	CCAAGACTGCTTCCCGAGGCC	21	35	CGGGCCAAGACTGCTTCCCGAGGCC	25	7				CCAAGACTGCTTCCCGAGGCC	21	5	CCAAGACTGCTTCCCGAGGCC	21	7
276	PN-276	ggcgggcCAAGACTGCTTCCCGAGGCCacatgcttctttatatccccatacggattacttgactatggaatgtaaggaagtgtgtgatctcgttaagcgcctctccgcggccccaa	116	7	+	52426316	52426575	PN-52426316-5p	CAAGACTGCTTCCCGAGGCC	20																			CAAGACTGCTTCCCGAGGCC	20	8
277	PN-277	tgagtagggccactccatcgCACAACTCTGGGAAGTACCATTTagatatgctatattgtgAATGGTGCTCCAGGGTTGTACAgtgtggtagccttgcctt	100	scaffold	+	53138199	53138461	PN-53138199-3p	AATGGTGCTCCAGGGTTGTAC	21										AATGGTGCTCCAGGGTTGTAC	21	7	AATGGTGCTCCAGGGTTGTAC	21	5										AATGGTGCTCCAGGGTTGTACA	22	3
278	PN-278	tgagtagggccactccatcgCACAACTCTGGGAAGTACCATTTagatatgctatattgtgAATGGTGCTCCAGGGTTGTACagtgtggtagccttgcctt	100	scaffold	+	53138199	53138461	PN-53138199-5p	CACAACTCTGGGAAGTACCATTT	23	CACAACTCTGGGAAGTACCATTT	23	25	CACAACTCTGGGAAGTACCATTT	23	25	CACAACTCTGGGAAGTACCATTT	23	7	CACAACTCTGGGAAGTACCATTT	23	14	CACAACTCTGGGAAGTACCATTT	23	11	CACAACTCTGGGAAGTACCATTT	23	10	CACAACTCTGGGAAGTACCATTT	23	5	CACAACTCTGGGAAGTACCATTT	23	5	CACAACTCTGGGAAGTACCATTT	23	7
279	PN-279	tgagtcctgagacatcgctTCTGGTCCAGACACTGTGGAGCtgaagagaccaacactTCTCAGTGTTTGAACCAGAAGCtctgtctgcagaacaat	96	scaffold	+	53295	53556	PN-53295-3p	TCTCAGTGTTTGAACCAGAAGC	22				TCTCAGTGTTTGAACCAGAAGC	22	4
280	PN-280	tgagtcctgagacatcgctTCTGGTCCAGACACTGTGGAGCtgaagagaccaacactTCTCAGTGTTTGAACCAGAAGCtctgtctgcagaacaat	96	scaffold	+	53295	53556	PN-53295-5p	TCTGGTCCAGACACTGTGGAGC	22				TCTGGTCCAGACACTGTGGAGC	22	11
281	PN-281	gcgtcctgagaattctaagactccccaccgtgcggtgatgCGGAGGCCTAAGGATGGACTCgaggaagg	69	scaffold	+	53422835	53423095	PN-53422835-3p	CGGAGGCCTAAGGATGGACTC	21																									CGGAGGCCTAAGGATGGACTC	21	3
282	PN-282	ggcgcccacagCGCGCGGCCGCCCGGGGAatgagtcctcgggaacgtctgcgcctgggcctc	62	2	-	5365914	5366172	PN-5365914-5p	CGCGCGGTCGCCCGGGGA	18	GCGCGCGGTCGCCCGGGGA	19	6	GCGCGCGGTCGCCCGGGGA	19	8	CGCGCGGTCGCCCGGGGA	18	34	CGCGCGGTCGCCCGGGGA	18	17													CGCGCGGTCGCCCGGGGA	18	15
283	PN-283	gcaatatacggtcggccctccATGTCCGCGGGTTCCCTATCCcgggttggttgagttcgcggATGCGGAACCTGCGGATACGGagggctgattgtactc	99	5	+	5388442	5388702	PN-5388442-3p	ATGCGGAACCTGCGGATACGG	21	ATGCGGAACCTGCGGATACGG	21	392	ATGCGGAACCTGCGGATACGG	21	505	ATGCGGAACCTGCGGATACGG	21	505	ATGCGGAACCTGCGGATACGG	21	2343	ATGCGGAACCTGCGGATACGG	21	1580	ATGCGGAACCTGCGGATACGG	21	1318	ATGCGGAACCTGCGGATACGG	21	816	ATGCGGAACCTGCGGATACGG	21	282	ATGCGGAACCTGCGGATACGG	21	670
284	PN-284	gcaatatacggtcggccctccATGTCCGCGGGTTCCCTATCCcgggttggttgagttcgcggATGCGGAACCTGCGGATACGGagggctgattgtactc	99	5	+	5388442	5388702	PN-5388442-5p	ATGTCCGCGGGTTCCCTATCC	21	ATGTCCGCGGGTTCCCTATCC	21	193	ATGTCCGCGGGTTCCCTATCC	21	401	ATGTCCGCGGGTTCCCTATCC	21	469	ATGTCCGCGGGTTCCCTATCC	21	778	ATGTCCGCGGGTTCCCTATCC	21	630	ATGTCCGCGGGTTCCCTATCC	21	446	ATGTCCGCGGGTTCCCTATCC	21	202	ATGTCCGCGGGTTCCCTATCC	21	119	ATGTCCGCGGGTTCCCTATCC	21	166
285	PN-285	agaggaagaggcgtggacaccatagcaggtgctgttcccttttgcgcTGTAGGTCTTTGCCTCTGACCcct	71	5	+	5388728	5388988	PN-5388728-3p	TGTAGGTCTTTGCCTCTGACC	21													TGTAGGTCTTTGCCTCTGACC	21	3
286	PN-286	GTTTGACTGACTTTGTTTttcacttcttttgcttcattttagttttgcttgaactttagctgtgtagagattaaatacagagtcaattatgg	92	15	-	54384830	54385088	PN-54384830-5p	GTTTGACTGACTGTGTTT	18	GTTTGACTGACTGTGTTTT	19	18	GTTTGACTGACTGTGTTT	18	18	GTTTGACTGACTGTGTTT	18	5							GTTTGACTGACTGTGTTT	18	5
287	PN-287	CAGAACGCATTCCTGACTATTGCTACTAAaggaagggattcccctccgcaaacggcatggtacagactatgggaaaccaatttttttggttttgtctttccccctctactgTGAACAGTGATTTAGGGCtgtttttcaaccttggcaaacatcccagctaatcacgtgttcaaaa	175	18	-	55338076	55338333	PN-55338076-3p	TGAACAGTCATTTAGGGC	18																									TGAACAGTCATTTAGGGC	18	3
288	PN-288	actttTTCTTTCCATGCTCTGCCCTttggcactcctgtttgtttttatttggtccagtttccactctgggaataaggaaggccaaggagcatggccttgattagagaacaa	111	scaffold	+	5539460	5539719	PN-5539460-5p	TTCTTTCCAAGCTCTGCCCT	20																									TTCTTTCCAAGCTCTGCCCT	20	3
289	PN-289	cctttctccaaggaagtcccttagacacagaggaatgctgtggcacctgttgaatgtcAAGGTTTCCTTAGGTGAACtt	79	scaffold	-	55	313	PN-55-3p	AAGGTTTCCGTAGGTGAAC	19				AAGGTTTCCGTAGGTGAAC	19	3
290	PN-290	ccagatcccagtatATATAGACAGCAGGACCaagtttctgtcccatggagcttacagtctaatgtttgaagtgaactggaaatcaat	87	5	-	56285440	56285698	PN-56285440-5p	ATATAGACAGCAGGACG	17	ATATAGACAGCAGGACG	17	6
291	PN-291	tctgttgctgccttctTATCCCCATGGAGTCTGTTGCCctgggagccctggctccgaagcgtctgtcggggaagcaggctctggggattaacgaagactgtgacgcg	107	12	+	56329408	56329669	PN-56329408-5p	TATCCCCATGGAGTCTGTTGCCC	23				TATCCCCATGGAGTCTGTTGCC	22	3				TATCCCCATGGAGTCTGTTGCCC	23	5	TATCCCCATGGAGTCTGTTGCCC	23	4	TATCCCCATGGAGTCTGTTGCCC	23	3
292	PN-292	ctcgcactcttggggggacgtgggagcccgaggtcgcgggggccacggcatttccTTACCTCTCCTCCCACGTCCTGCcacgtgtgcatt	90	scaffold	-	56637234	56637496	PN-56637234-3p	TTACCTCTCCTCCCACGTCCTGT	23													TTACCTCTCCTCCCACGTCCTGT	23	3
293	PN-293	gcgatcctggaggagctctcacttctggcgctaaggaagtggttaCAGTGCCAGGTGGGGAGTTtgactggggtgtcacacctgttaaacagtaacacaggtgtcctaaggtgagctCAGGGAGGACAGAAACCTCCcatggagcagaagggcaaaagcttcctttgatcttgattttcagtac	184	8	-	57212584	57212842	PN-57212584-3p	CAGGGAGGACAGAAACCTCC	20							CAGGGAGGACAGAAACCTCC	20	11
294	PN-294	gcgatcctggaggagctctcacttctggcgctaaggaagtggttaCAGTGCCAGGTGGGGAGTTtgactggggtgtcacacctgttaaacagtaacacaggtgtcctaaggtgagctCAGGGAGGACAGAAACCTCCcatggagcagaagggcaaaagcttcctttgatcttgattttcagtac	184	8	-	57212584	57212842	PN-57212584-5p	CAGTGCCAGGTGGGGAGTT	19							CAGTGCCAGGTGGGGAGTT	19	13
295	PN-295	ggagggactggggggcaggcaggtcccgctcacATGCCCGACCATCTAACTCCTagctcctgc	63	2	-	5762917	5763177	PN-5762917-3p	ATGCCCGACCATCTAACTCCT	21				ATGCCCGACCATCTAACTCCT	21	3
296	PN-296	ctgcccggggcctcggggtccgggtcctgggcgccgtcgggggccggggagggcggccggcagcgccccagcgcgaaggaggactgcccggtcggtggtcgccCGGGTGCGCCCCCGGGGCCCcgggaag	130	scaffold	+	58025331	58025590	PN-58025331-3p	CGGGTGCGCCCCCGGGGCCG	20													CGGGTGCGCCCCCGGGGCCG	20	3	CGGGTGCGCCCCCGGGGCCG	20	3
297	PN-297	tatTTTAATTGTATAAAGTCTGGTGaaagttctgattcaccaaactttatacaattaaaaag	62	12	+	58150456	58150717	PN-58150456-5p	TTTAATTGTATAAAGTTTGGTG	22																TTTAATTGTATAAAGTTTGGTG	22	3							TTTAATTGTATAAAGTTTGGTG	22	5
298	PN-298	actTTTTAATTGTATAAAGTTTGGTGaatcagaactttcaccagactttatacaattaaaatac	64	12	-	58150490	58150752	PN-58150490-5p	TTTAATTGTATAAAGTTTGGTG	22																TTTAATTGTATAAAGTTTGGTG	22	3	TTTTAATTGTATAAAGTTTGGTG	23	3				TTTAATTGTATAAAGTTTGGTG	22	5
299	PN-299	tcccctggCCACGCCCGGGGCAGCCCCatgctcacggcatcccagcctgggcctgcgtgtgctgcctcctgtgcaggaaa	80	7	+	58719561	58719819	PN-58719561-5p	CCACGCCCGGGGCACCCCC	19							CCACGCCCGGGGCACCCCC	19	5	CCACGCCCGGGGCACCCCC	19	4	CACGCCCGGGGCACCCCC	18	3
300	PN-300	cacctgccggtgtggggggcacggccagatccaagacaaacgtgCCTGTGCTTCCTCACCTGCAGaag	68	3	+	59037786	59038046	PN-59037786-3p	CCTGTGCTTCCTCACCTGCAG	21																CCTGTGCTTCCTCACCTGCAG	21	3
301	PN-301	gccgggcagcccccggctgggcaggggagagaggaggaaggggtgcagggcgtgcgcggggttgagccctccctcgcggCCCCCCCGCGGTCCTCCTCCgccgccgccgcccacctggccgcccccg	127	scaffold	+	59370805	59371064	PN-59370805-3p	CGCCCCCGCGGTCCTCCTCC	20													CGCCCCCGCGGTCCTCCTCC	20	4
302	PN-302	gccgggcagcccccggctgggcaggggagagaggaggaaggggtgcagggcgtgcgcggggttgagccctccctcgcggcCCCCCCGCGGTCCTCCTCCGccgccgccgcccacctggccgcccccg	127	scaffold	+	59370806	59371065	PN-59370806-3p	GCCCCCGCGGTCCTCCTCCG	20																GCCCCCGCGGTCCTCCTCCG	20	7
303	PN-303	tccgtggtgtgataacaTCTGCCTGTAGGAATGCTGTAGGCtgctcgctcggtccccacagcattcctgaaggcagatgttatcccaccacttt	94	16	+	59466785	59467048	PN-59466785-5p	TCTGCCTGTAGGAATGCTGTAGG	23							TCTGCCTGTAGGAATGCTGTAGG	23	3							TCTGCCTGTAGGAATGCTGTAGG	23	5							TCTGCCTGTAGGAATGCTGTAGGA	24	3
304	PN-304	acataccatcaagcctggggaaccatgaAATGCCTGGGTCAAACTGgcttcgggcaggctgcagaacagagggcagggtgatgcagggcagattgctgccccagggacaggtggtgcgg	119	15	-	59513580	59513837	PN-59513580-5p	AATGCCTGGGTCAAACTG	18										AATGCCTGGGTCAAACTG	18	3
305	PN-305	ccaggcagaaGTTGAACTCTGTTTTATGAtatagcctctaaaacatttactttctgccgag	61	scaffold	-	59875697	59875955	PN-59875697-5p	GTTGAACTCAGTTTTATGA	19										GTTGAACTCAGTTTTATGA	19	3
306	PN-306	atgggcccaggcctctTTGTCCCCAGTCCTCGGCCGCTGCaaggtcaaatatcaccgcggggccacgggcaggggtcaggggggcggggctgga	94	2	-	60109800	60110063	PN-60109800-5p	TGTCCCCAGTCCTCGGCCGCTGC	23										TGTCCCCAGTCCTCGGCCGCTGC	23	5										TTGTCCCCAGTCCTCGGCCGCTGC	24	3
307	PN-307	aagcattgagaagtGCGAGAGAAGAACAGCCTaggagcatctccatctagcagcaattttttttttttctttcttggtgacc	82	5	+	60297129	60297386	PN-60297129-5p	GCGAGAGAAGAACAGCCT	18																									GCGAGAGAAGAACAGCCT	18	3
308	PN-308	tccggcagactccaaggccagctgtgtcctggtcctgccagttcctctaatgTCGGGACCAGAAAACGCGTGAGCtttgtttctgtcttc	90	9	+	6144341	6144603	PN-6144341-3p	TCGGGACCAGAAAACGCGTGAGC	23										TCGGGACCAGAAAACGCGTGAGC	23	8
309	PN-309	ctcggggaggctgtgcagcgcggcccgctcgcctcagccccgctgcCCTCCTGCACTGCCTCCCCAGC	68	scaffold	+	62371209	62371470	PN-62371209-3p	CCTCCTGCACTGCCTCCCCAGA	22													CCTCCTGCACTGCCTCCCCAGA	22	3
310	PN-310	cctgcttatatgcgcgtgtacgcACGTGTACGCACGTGTACGCACGTGTACGcaCGTGTACGCACGTGTACGCACGTGtacgcacgtgtacgcacgtgtacgcacgtgtacgcacgtgtacgcacgtgtacgcacgtgtacgcacgtgtatgtacgttatgtcccgtaaccattgactgaatagcaccttgtttggattgtcgtgccggatca	213	mt	-	635	903	PN-635-5p	ACGTGTACGCACGTGTACGCACGTGTACA	29																ACGTGTACGCACGTGTACGCACGTGTACA	29	4
311	PN-311	ggcgctctgggctgggATGCTGAGAGAGACAAATGCCTcctgcgggtcctcagggtcacgttggtggcatgtctttctctgcaggagttaggatgcagg	99	7	-	63969847	63970108	PN-63969847-5p	ATGCTGAGAGAGACAAATGCCT	22										ATGCTGAGAGAGACAAATGCCT	22	10	ATGCTGAGAGAGACAAATGCCT	22	3
312	PN-312	tcTCTGACTTCCATTCCTTTCTTCTcacagatcctcagagaaaggaaagaaagtcagcaa	60	scaffold	+	64091	64353	PN-64091-5p	TCTGACTTCCATTCCTTTCTTCT	23																			TCTGACTTCCATTCCTTTCTTCT	23	7				TCTGACTTCCATTCCTTTCTTCT	23	3
313	PN-313	TTCCCCTTTCTAAAAGCACTCAgagggccttttgctcgtgaccTTCTGAGCCGCCAAGAAAGGGCac	67	scaffold	-	64168	64429	PN-64168-3p	TTCTGAGCCGCCAAGAAAGGGC	22																						TTCTGAGCCGCCAAGAAAGGGC	22	3
314	PN-314	ttcccctttctaaaagcactcagagggccttttgctcgtgaccTTCTGAGCCGCCAAGAAAGGGCacagtaaaaacaccacttttgggtgaagcggcagcaagttgtgctgttttGCTTCAATCGGTGGTGTGACAAAC	139	scaffold	-	64168	64429	PN-64168-5p	TTCTGAGCCGCCAAGAAAGGGC	22										TTCTGAGCCGCCAAGAAAGGGC	22	51	TTCTGAGCCGCCAAGAAAGGGC	22	37	TTCTGAGCCGCCAAGAAAGGGC	22	16	TTCTGAGCCGCCAAGAAAGGGC	22	13				TTCTGAGCCGCCAAGAAAGGGC	22	12
315	PN-315	gtCCCGTCCCGCCCGCCGCGCCgcgccgtccgcccgggggccgaggaggggacgtcgcgggcgggcgggccggccg	76	18	+	6421946	6422205	PN-6421946-5p	CCCGTCTCGCCCGCCGCGCC	20				CCCGTCTCGCCCGCCGCGCC	20	7	CCCGTCTCGCCCGCCGCGCC	20	3
316	PN-316	gctgtcagagcttgggtgccctttctagagtcatggtcagttacagcaTGCATCTGGAGGTCACTGACAGTctctgaccag	81	7	+	64448806	64449068	PN-64448806-3p	TGCATCTGGAGGTCACTGACAGT	23										TGCATCTGGAGGTCACTGACAGT	23	4
317	PN-317	ggggtttgaatgagctaataatttacctgcttatatgcgcgtgtaCGCACGTGTACGCACGTGTACGCAcgtgtaCGCACGTGTACGCACGTGTACGcacgtgtacgcacgtgtacgcacgtgtacgcacgtgtacgcacgtgtacgcacgtgtacgcacgtgtacgcacgtgtatgtacgttatgtcccgtaaccattgactgaatagcaccttgtttggattgtcgt	229	mt	-	645	904	PN-645-3p	CGCACGTGTACGCACGTGTACC	22				CGCACGTGTACGCACGTGTACC	22	29							CGTGTACGCACGTGTACA	18	4
318	PN-318	ggggtttgaatgagctaataatttacctgcttatatgcgcgtgtaCGCACGTGTACGCACGTGTACGCAcgtgtaCGCACGTGTACGCACGTGTACGcacgtgtacgcacgtgtacgcacgtgtacgcacgtgtacgcacgtgtacgcacgtgtacgcacgtgtacgcacgtgtatgtacgttatgtcccgtaaccattgactgaatagcaccttgtttggattgtcgt	229	mt	-	645	904	PN-645-5p	CGCACGTGTACGCACGTGTACGCC	24				CGCACGTGTACGCACGTGTACGCC	24	12							CGTGTACGCACGTGTACGCACGTGTACG	28	4
319	PN-319	tgattgagtttatagttttaatagAAAGATCATAGAGGTAAAGTTGtcatcagagttagCACTTTACCTCTATGGTCTTTCtattaaaactatagggcagcgg	103	7	-	64874034	64874295	PN-64874034-3p	CACTTTACCTCTATGGTCTTTC	22																			CACTTTACCTCTATGGTCTTTC	22	3
320	PN-320	gtccctcgcaggggcgcgccaggatttttttgtgggggccgggccgcccctcccacGCACGACCGCTCTCCCACCCCGGCCTCGCCTcctccccctcccagggaagggccatggtgcgggttggggtggggcagactgtcctcagagcgccc	152	9	+	65076824	65077081	PN-65076824-3p	CCCACCCCGGCCTCGCCT	18							CCCACCCCGGCCTCGCCT	18	55
321	PN-321	gtccctcgcaggggcgcgccaggatttttttgtgggggccgggccgcccctcccacGCACGACCGCTCTCCCACCCCGGCCTCGCCTcctccccctcccagggaagggccatggtgcgggttggggtggggcagactgtcctcagagcgccc	152	9	+	65076824	65077081	PN-65076824-5p	GCGCGACCGCTCTCCCACCC	20							GCGCGACCGCTCTCCCACCC	20	5				CGACCGCTCTCCCACCCCGGCCTCGCCT	28	10
322	PN-322	ctttcctaggcaacccagccaggcccggacCCAGGGGCCTCCTGAATGCCTcggaggt	58	2	+	65577586	65577846	PN-65577586-3p	CCAGGGGCCTCCTGAATGCCT	21													CCAGGGGCCTCCTGAATGCCT	21	3
323	PN-323	cctaccactggggaggggggcCTCCCTGGGCTCTGCCTCCCgtgcctactgagctgaaacacagttgatttgtgcagactggctcagttcagcaggaacaggagtcaagcccccttggagtctgctgcccccgccttccttgggttgg	148	2	+	65582045	65582304	PN-65582045-5p	CTCCCTGGGCTCTGCCTCCC	20				CTCCCTGGGCTCTGCCTCCC	20	4				CTCCCTGGGCTCTGCCTCCC	20	8	CTCCCTGGGCTCTGCCTCCC	20	3
324	PN-324	cggagctgatgttcactgtccagccactgtctcaggttcCCAGGGCTGCAGGCATTGACATtcgtcagctgat	73	2	+	66115778	66116039	PN-66115778-3p	CCAGGGCTGCAGGCACTGACAT	22	CCAGGGCTGCAGGCACTGACAT	22	9	CCAGGGCTGCAGGCACTGACAT	22	14
325	PN-325	tgaaacCACCCTTTGGTGCTGGCTGGACCatttgggctagttgggtccagccagcaccaaagggtggttaca	72	scaffold	+	66226571	66226833	PN-66226571-5p	CACCCTTTGGTGCTGTCTGGACC	23																CACCCTTTGGTGCTGTCTGGACC	23	4
326	PN-326	tatctgtaacCACCCTTTGGTGCTGGCTGGACCcaactagcccaaatggtccagccagcaccaaagggtggtttcacagttt	82	scaffold	-	66226608	66226870	PN-66226608-5p	CACCCTTTGGTGCTGTCTGGACC	23																CACCCTTTGGTGCTGTCTGGACC	23	4
327	PN-327	aaggcttctgtctctttggttccccctgtggctgctgcggggctgcggggccgcgggcggTGGGAGGGGGCGGGAGCGGGA	81	scaffold	-	66806293	66806553	PN-66806293-3p	TGGGAGCGGGCGGGAGCGGGA	21							TGGGAGCGGGCGGGAGCGGGA	21	3	TGGGAGCGGGCGGGAGCGGGA	21	3
328	PN-328	ttcggatacccactggatggacaCTGAAGATGTAGTGGCACCtcccttgtctgcctctctcgcgtctcagtcccgtcatggatcccca	88	scaffold	+	66826598	66826856	PN-66826598-5p	CTGAAGATGTAGTTGCACC	19																									CTGAAGATGTAGTTGCACC	19	3
329	PN-329	ggagggactggggggcaggcaggtcccgctcacATGCCCGACCATCTAACTCCTagctcctgc	63	scaffold	+	67216	67476	PN-67216-3p	ATGCCCGACCATCTAACTCCT	21				ATGCCCGACCATCTAACTCCT	21	3
330	PN-330	cctgcttatatgcgcgtGTACGCACGTGTACGCACGTGTACGCACGTGTACGCACGTGTACGcacgtgtacgcacgtgtacgcacgtgtacgcacgtgtacgcacgtgtacgcacgtgtacgcacgtgtacgcacgtgtacgcacgtgtatgtacgttat	160	mt	-	675	936	PN-675-3p	CGCACGTGTACGCACGTGTACC	22	CGCACGTGTACGCACGTGTACC	22	29
331	PN-331	ctaattttaggccctcagtcttgattctctgttttgggcaatacttcagaagtcaaaccaaCAAAACAGAGAATCAAGACTGAgggcctaaaattca	97	7	-	67900950	67901211	PN-67900950-3p	CAAAACAGAGAATCAAGACTGA	22										CAAAACAGAGAATCAAGACTGA	22	21	CAAAACAGAGAATCAAGACTGA	22	6	CAAAACAGAGAATCAAGACTGT	22	4	CAAAACAGAGAATCAAGACTGA	22	4
333	PN-332	aaggcgttatagggtgtgtagagcataagtttaatggggggtaaggggggtttgaatgagctaataatttacctgcttatatgcgcgtgtacGCACGTGTACGCACGTGTACGCAcgtGTACGCACGTGTACGCACGTGtacgcacgtgtacgcacgtgtacgcacgtgtacgcacgtgtacgcacgtgtacgcacgtgtacgcacgtgtacgcacgtgtatgtacgttat	231	mt	-	679	939	PN-679-3p	GTACGCACGTGTACGCACGTG	21							GTACGCACGTGTACGCACGTG	21	69	CGTGTACGCACGTGTACGCACGTGTACG	28	3
334	PN-333	TCAGGTGGTTAATGTGGTGtatgatgttgattgatttgtgtatgtcgaaccatcctt	57	scaffold	-	67959593	67959851	PN-67959593-5p	TCAGGTGGTTATTGTGGTG	19				TCAGGTGGTTATTGTGGTG	19	6	TCAGGTGGTTATTGTGGT	18	5	TCAGGTGGTTATTGTGGTG	19	6							TCAGGTGGTTATTGTGGTG	19	5
335	PN-334	aaggcgttatagggtgtgtagagcataagtttaatggggggtaaggggggtttgaatgagctaataatttacctgcttatatgcgcgtgtacGCACGTGTACGCACGTGTACGCAcgtGTACGCACGTGTACGCACGTGtacgcacgtgtacgcacgtgtacgcacgtgtacgcacgtgtacgcacgtgtacgcacgtgtacgcacgtgtacgcacgtgtatgtacgttat	231	mt	-	679	939	PN-679-5p	GCACGTGTACGCACGTGTACGCC	23							GCACGTGTACGCACGTGTACGCC	23	6	ACGTGTACGCACGTGTACGCACGTG	25	10
336	PN-335	gaagtggcctgggATGGGCTACGGGCTGTCCAGGggagtggctgcggccCCCGACCTCCCGTAGCTCACTttcagcaccacgga	84	17	-	69264044	69264304	PN-69264044-3p	CCCGACCTCCCGTAGCTCACT	21	CCCGACCTCCCGTAGCTCACT	21	34	CCCGACCTCCCGTAGCTCACT	21	44	CCCGACCTCCCGTAGCTCACT	21	50	CCCGACCTCCCGTAGCTCACT	21	697	CCCGACCTCCCGTAGCTCACT	21	345	CCCGACCTCCCGTAGCTCACT	21	230	CCCGACCTCCCGTAGCTCACT	21	129	CCCGACCTCCCGTAGCTCACT	21	191	CCCGACCTCCCGTAGCTCACT	21	232
337	PN-336	gaagtggcctgggATGGGCTACGGGCTGTCCAGGggagtggctgcggccCCCGACCTCCCGTAGCTCACTttcagcaccacgga	84	17	-	69264044	69264304	PN-69264044-5p	ATGGGCTACGGGCTGTCCAGG	21							ATGGGCTACGGGCTGTCCAGG	21	3	ATGGGCTACGGGCTGTCCAGGG	22	10
338	PN-337	cgtggAGGGACCCTGGGCAGTAATTTGCcttctgtgcctgagcaaaacctgcccagggaggccagccacg	70	17	-	69269810	69270072	PN-69269810-5p	AGGGACCCTGGGCAGTAATTTGC	23							AGGGACCCTGGGCAGTAATTTGC	23	4				AGGGACCCTGGGCAGTAATTTGC	23	5
339	PN-338	cgtggAGGGACCCTGGGCAGTAATTTGccttctgtgcctgagcaaaacctgcccagggaggccagccacg	70	17	-	69269811	69270072	PN-69269811-5p	AGGGACCCTGGGCAGTAATTTG	22										AGGGACCCTGGGCAGTAATTTG	22	5
340	PN-339	ggctggccccggtggggtgggctgcagCAGCTCCCAGGGAGATGCCGCCtgcccagcccttctggCGTCTCTCTGCTAGGGGTTCTGTgcccccctcccccaaca	105	17	-	69271470	69271732	PN-69271470-3p	CGTCTCTCTGCTAGGGGTTCTGT	23				CGTCTCTCTGCTAGGGGTTCTGT	23	4	CGTCTCTCTGCTAGGGGTTCTGT	23	6
341	PN-340	gggggcggcggccgggggcgccggagggtccactgagcttcctccccaccctCCCCGCCTCCTCTCGCCGCCttt	75	7	+	69920172	69920431	PN-69920172-3p	CCCCGCCTCCTCTCGCCGCC	20	CCCCGCCTCCTCTCGCCGCC	20	4	CCCCGCCTCCTCTCGCCGCC	20	19	CCCCGCCTCCTCTCGCCGCC	20	13
342	PN-341	atcacagttctagaccttactagcgtgtggcatgaggtctatctatttaactgctatgaacctcagtTTCCTCACCTGGAGCACTAgggctgtttt	96	16	-	70126797	70127055	PN-70126797-3p	TTCCTCACCTGGAGCACCA	19				TTCCTCACCTGGAGCACCA	19	3
343	PN-342	tccCTCCTCCCGCCTCCCCGCCTgggagctgagcggctccgcctctggagccgcgcactttgtggacggtccctggaggagtgg	84	scaffold	-	71823768	71824027	PN-71823768-5p	CTCCTCCCGCCCCCCCGCCT	20							CTCCTCCCGCCCCCCCGCCT	20	3							CTCCTCCCGCCCCCCCGCCT	20	7
344	PN-343	tgtttgtttagtgaCTCTTCTGGACATGTTCTATAAAttctatattcttttatgtgtgtggccactggagtctctgttcaatta	84	scaffold	+	73007668	73007930	PN-73007668-5p	CTCTTCTGGACATGTTATATAAA	23													CTCTTCTGGACATGTTATATAAA	23	3
345	PN-344	GCCGGGCCTCGGGAGCTgcttggagaggaagggtctgcagctgtggccgcacccctgccccgtcagagctccaggtttttgctccggaagcccagc	96	4	-	744032	744288	PN-744032-5p	GCCGGGCCTCGGTAGCT	17							GCCGGGCCTCGGTAGCT	17	3
346	PN-345	ttaggttcctttttcactctccgaggggccttcaagggcaagttcttgtcaccTTTGTTGGCTCCTCTGAAGTGAgaaggaaaccttc	88	2	-	7444591	7444852	PN-7444591-3p	TTTGTTGGCTCCTCTGAAGTGA	22	TTTGTTGGCTCCTCTGAAGTGA	22	31	TTTGTTGGCTCCTCTGAAGTGA	22	9	TTTGTTGGCTCCTCTGAAGTGA	22	25	TTTGTTGGCTCCTCTGAAGTGA	22	2116	TTTGTTGGCTCCTCTGAAGTGA	22	1253	TTTGTTGGCTCCTCTGAAGTGA	22	997	TTTGTTGGCTCCTCTGAAGTGA	22	517	TTTGTTGGCTCCTCTGAAGTGA	22	186	TTTGTTGGCTCCTCTGAAGTGA	22	784
347	PN-346	cacgggcgcttcctcAGTCTCCTGGCTGGCTCGCCAgttgctgggctgcgccctaccggcctgcaagccctgtactggctcagcctcaagaccaaagaaagagcccaga	109	9	+	7464629	7464889	PN-7464629-5p	CGTCTCCTGGCTGGCTCGCCA	21	CGTCTCCTGGCTGGCTCGCCA	21	3	CGTCTCCTGGCTGGCTCGCCA	21	17	CGTCTCCTGGCTGGCTCGCCA	21	4	CGTCTCCTGGCTGGCTCGCCA	21	3
348	PN-347	acacctggccacatgcacacagcctcctatgcTGCTGGCTGGCTCTGAGGctctagagtccctgggcagtggaggggtgtgtgggccaggcgc	93	2	+	74826089	74826346	PN-74826089-5p	TGCTGGCTGGCTCTGAGG	18																TGCTGGCTGGCTCTGAGG	18	3
349	PN-348	atagaattttacatatttacagtgggccctctgtatgcacctgggttccgcgtctatggttcagttgagtgtggtttgtgtactctgtttaggatctgcgattggttgaatctgtggATGCGGAACCTGTGGATATGgagggctgaccaaaatacttaaacatccgc	167	1	+	75028612	75028871	PN-75028612-3p	ATGCGGAACCTGTGGATACG	20										ATGCGGAACCTGTGGATACG	20	11	ATGCGGAACCTGTGGATACGG	21	4	ATGCGGAACCTGTGGATACGG	21	10	ATGCGGAACCTGTGGATACG	20	7				ATGCGGAACCTGCGGATATGG	21	6
350	PN-349	accggattctctggaagtcccaccccgagacccacatcatctgcaactcctacggtcagagCCTCGCCGGGGCGCGCCGGacaatcccgg	90	9	+	7563663	7563921	PN-7563663-3p	CCTCGCGGGGGCGCGCCGG	19	CCTCGCGGGGGCGCGCCGG	19	25	CCTCGCGGGGGCGCGCCGG	19	72	CCTCGCGGGGGCGCGCCGG	19	11
351	PN-350	tttgaCTCTTCTGTAGGCAGGGCctcatccaacataccaactgagggcttatggtatgtttaatctgctggcacaggatcccagtcaat	89	15	-	75741458	75741715	PN-75741458-5p	CTCTTCTGTAGGCAGGCC	18										CTCTTCTGTAGGCAGGCC	18	40
352	PN-351	gactgggctggtgccaggcctgaggctgccgcccaggctcagggCTCAGACCTCAGGCTTGGAGCCtcccgagg	74	5	+	7646284	7646545	PN-7646284-3p	CTCAGACCTCAGGCTTGGAGCT	22													CTCAGACCTCAGGCTTGGAGCT	22	3
353	PN-352	ggcgagagatgtaacgggcacagggtccagggcttcccatcccagcttggcctatttgtTGAGATGAGAGCCCTTGGCCACTgtgaacctcagtctcttctt	102	2	+	76693897	76694159	PN-76693897-3p	TGAGATGAGAGCCCTTGGCCACT	23	TGAGATGAGAGCCCTTGGCCACT	23	11	TGAGATGAGAGCCCTTGGCCACT	23	5	TGAGATGAGAGCCCTTGGCCACT	23	8	TGAGATGAGAGCCCTTGGCCACT	23	80	TGAGATGAGAGCCCTTGGCCACT	23	74	TGAGATGAGAGCCCTTGGCCACT	23	51	TGAGATGAGAGCCCTTGGCCACT	23	9	TGAGATGAGAGCCCTTGGCCACT	23	9
354	PN-353	gCATAAGCTTGAGTTGATTAaggaattttactttgaaaattaatttggtaatagtaacttaatatatattcatgcttacag	81	9	+	76932825	76933083	PN-76932825-5p	CATAAGCTTGCGTTGATTA	19										CATAAGCTTGCGTTGATTA	19	3
355	PN-354	ttaaagacaacaggttgacattaggttttgcTTGCAATGATGTCATAATTTgcgtcttact	61	3	-	77747948	77748207	PN-77747948-3p	TTGCAATGATGTCGTAATTT	20													TTGCAATGATGTCGTAATTT	20	3
356	PN-355	ttaaagacaacaggttgacattaggttttgcTTGCAATGATGTCATAATTtgcgtcttact	61	3	-	77747949	77748207	PN-77747949-3p	TTGCAATGATGTCGTAATT	19																TTGCAATGATGTCGTAATT	19	3
357	PN-356	tgCCCGAGACTAGAGTCACATCCCGACAGTccttgtcctggtgtgctacagtcctcggaga	61	9	-	777618	777885	PN-777618-5p	CCCGAGACTAGAGTCACATCCCGACAGT	28																									CCCGAGACTAGAGTCACATCCCGACAGT	28	4
358	PN-357	tgaaaaggattcttaacaaAAATGAAAAGGATTGGTTTCTcttatgttcctaatgagaagtcaatccttttcgtttttgttaggaatgcttttat	95	5	-	77831891	77832151	PN-77831891-5p	AAATGAAAAGGATTGGTTTCT	21										AAATGAAAAGGATTGGTTTCT	21	9	AAATGAAAAGGATTGGTTTCT	21	6	AAATGAAAAGGATTGGTTTCT	21	3	AAATGAAAAGGATTGGTTTCT	21	7				AAATGAAAAGGATTGGTTTCT	21	6
359	PN-358	ggacccaagctgtttccACCCAGATGTCGGAATCTTCaggtttcactgagcttgctgggcagaggaaaggtatgggctg	79	2	+	78796611	78796870	PN-78796611-5p	ACCCAGATGTCGGAATCTTC	20																									ACCCAGATGTCGGAATCTTC	20	4
360	PN-359	tgggtcgtgggtgggggttctgatgtcagtcctcacctgacTACTGACCCCCTCCATGACAGC	63	2	+	78800382	78800643	PN-78800382-3p	TACTGACCCCCTCCATGACAGT	22	TACTGACCCCCTCCATGACAGT	22	8	TACTGACCCCCTCCATGACAGT	22	4	TACTGACCCCCTCCATGACAGT	22	6	TACTGACCCCCTCCATGACAGT	22	20	TACTGACCCCCTCCATGACAGT	22	20	TACTGACCCCCTCCATGACAGT	22	8	TACTGACCCCCTCCATGACAGT	22	7				TACTGACCCCCTCCATGACAGT	22	6
361	PN-360	tttgttttctccttttttccCGACAGTCCTACGATCgactcttgaaggataatcgtagcccctgtctctaggacaacgtt	80	7	+	79936995	79937250	PN-79936995-5p	CGACAGTCCGACGATC	16	CGACAGTCCGACGATC	16	5
362	PN-361	ttctcattccttcagTGTTGAAACACTCTGTTGAACcagattacagaaagtTCACTGGAGTTTTGTTTCAACATTgcaagaatgataa	88	9	-	80161038	80161301	PN-80161038-3p	TCACTGGAGTTTTGTTTCAACATT	24	TCACTGGAGTTTTGTTTCAACATT	24	35
363	PN-362	ttctcattccttcagTGTTGAAACACTCTGTTGAACcagattacagaaagtTCACTGGAGTTTTGTTTCAACATTgcaagaatgataa	88	9	-	80161038	80161301	PN-80161038-5p	TGTTGAAACACTCTGTTGAAC	21	TGTTGAAACACTCTGTTGAAC	21	4
364	PN-363	ttctcattccttcagTGTTGAAACACTCTGTTGAACcagattacagaaagtTCACTGGAGTTTTGTTTCAACATtgcaagaatgataa	88	9	-	80161039	80161301	PN-80161039-3p	TCACTGGAGTTTTGTTTCAACAT	23				TCACTGGAGTTTTGTTTCAACAT	23	39
365	PN-364	ttctcattccttcagTGTTGAAACACTCTGTTGAACcagattacagaaagtTCACTGGAGTTTTGTTTCAACAttgcaagaatgataa	88	9	-	80161040	80161301	PN-80161040-3p	TCACTGGAGTTTTGTTTCAACA	22							TCACTGGAGTTTTGTTTCAACA	22	12	TCACTGGAGTTTTGTTTCAACA	22	9	TCACTGGAGTTTTGTTTCAACA	22	8	TCACTGGAGTTTTGTTTCAACA	22	5
366	PN-365	ttctcattccttcagTGTTGAAACACTCTGTTGAACcagattacagaaagtTCACTGGAGTTTTGTTTCAACAttgcaagaatgataa	88	9	-	80161040	80161301	PN-80161040-5p	TGTTGAAACACTCTGTTGAAA	21										TGTTGAAACACTCTGTTGAAA	21	6	TGTTGAAACACTCTGTTGAAA	21	3
367	PN-366	tcagcCCCTGCGTGGCTTCTCTGTGCAgtcttttcttctgggacctgcacaggaaggccacggaggggccgg	72	scaffold	+	80865	81126	PN-80865-5p	CCCTGCGTGGCTTCTCTGTGCA	22										CCCTGCGTGGCTTCTCTGTGCA	22	44	CCCTGCGTGGCTTCTCTGTGCA	22	25	CCCTGCGTGGCTTCTCTGTGCA	22	16	CCCTGCGTGGCTTCTCTGTGCA	22	4
368	PN-367	tcagccccTGCGTGGCTTCTCTGTGCAGTCttttcttctgggacctgCACAGGAAGGCCACGGAGGGGCcgg	72	scaffold	+	80868	81129	PN-80868-5p	TGCGTGGCTTCTCTGTGCAGTCT	23	TGCGTGGCTTCTCTGTGCAGTC	22	46	TGCGTGGCTTCTCTGTGCAGTCT	23	19	TGCGTGGCTTCTCTGTGCAGTC	22	6
369	PN-368	tgtcttttccagtttcctctcttgcccctatgagtagccatgtcacaactctggccagTGAGGTCCCTGAAGAAGTCt	78	15	-	81216011	81216269	PN-81216011-3p	TGAGGTCCATGAAGAAGTC	19										TGAGGTCCATGAAGAAGTC	19	3
370	PN-369	ccctggcctggctcagtgggttaaggatccagtgttgctgtgagttctgctgtaggtcacagacgtggctaggatcctgcattgctgTGGCTGTAGCGTGGGCCCGcagctgtagctccgattcgacccctagcctaggaactcccatat	150	7	-	82942059	82942317	PN-82942059-3p	TGGCTGTAGCCTGGGCCCG	19																			TGGCTGTAGCCTGGGCCCG	19	3
371	PN-370	ccctggcctggctcagtgggttaaggatccagtgttgctgtgagttctgctgtaggtcacagacgtggctaggatcctgcattgctGTGGCTGTAGCGTGGGCCCgcagctgtagctccgattcgacccctagcctaggaactcccatat	150	7	-	82942060	82942318	PN-82942060-3p	GTGGCTGTAGCCTGGGCCC	19										GTGGCTGTAGCCTGGGCCC	19	3
372	PN-371	ggccgagcggtctaaggcgctggattaaggctccagtctcttcgggggcgtgggtTCGAATCCCACCGCTGCCACTcgtatcttt	85	7	-	83352732	83352992	PN-83352732-3p	TCGAATCCCACCGCTGCCACC	21				TCGAATCCCACCGCTGCCACC	21	3	TCGAATCCCACCGCTGCCACC	21	4	TCGAATCCCACCGCTGCCACC	21	3
373	PN-372	tggagataatcTTTGATGGCTGTTCCTCTCACTgcttgaagccttaggtagtgggattttagtccatcatatatctaaa	79	7	+	83591594	83591855	PN-83591594-5p	GTTGATGGCTGTTCCTCTCACT	22	GTTGATGGCTGTTCCTCTCACT	22	7	GTTGATGGCTGTTCCTCTCACT	22	11
374	PN-373	gTTGGGGAAGAAGAGCTTCTGTGTcacacgtgaagaaagcaagtgtcagcgatccaccaccacttccttggcgcgtcagctcttgcccactcctctctgacacggctcctcttcccccag	120	scaffold	+	8362	8624	PN-8362-5p	TTGGGGAAGAAGAGCTTCTGTGT	23				TTGGGGAAGAAGAGCTTCTGTGT	23	3										TTGGGGAAGAAGAGCTTCTGTGTC	24	3
375	PN-374	tTCCCCTTTCTAAAAGCACTCAGAggggctttcaataatgacccactgagctgtcaagaaagggcag	67	2	+	83796794	83797056	PN-83796794-5p	TCCCCTTTCTAAAAGCACTCAGA	23				TCCCCTTTCTAAAAGCACTCAGA	23	4																			TCCCCTTTCTAAAAGCACTCAGA	23	3
376	PN-375	tggcctggctcagtgggttaaagaTCCAGAGGCATTGCTGTAGCTCtggcgtagggcggcagctgtggctctgattccacccctagcctgggaa	94	15	+	85225617	85225878	PN-85225617-5p	TCCAGAGGCATTGCTGTAGCTC	22										TCCAGAGGCATTGCTGTAGCTC	22	3
377	PN-376	acatacagtcggccctctgtatctctgggtactgcatccaTCGATACAGAGGACTGACTGTActa	65	9	+	85226839	85227100	PN-85226839-3p	TCGATACAGAGGACTGACTGTA	22	TCGATACAGAGGACTGACTGTA	22	3
378	PN-377	aatgccggatccttaacccagtgagcaaggccagggatcgaacccacaacctcatagttcctagttggattcattaaccactgagccaTGACGGGAACTCCTTACCATTCagattttagaaaatgACTAGGTTGGGAGTTCCTGTTGTggctcagtggtaacaaatctgactagcatccatgaggacacagttcaatccctggccttgctcagtgggttaaggatctggt	230	15	+	85376602	85376863	PN-85376602-3p	ACTAGGTTGGGAGTTCCTGTTGT	23	ACTAGGTTGGGAGTTCCTGTTG	22	4	ACTAGGTTGGGAGTTCCTGTTGT	23	17	ACTAGGTTGGGAGTTCCTGTTGT	23	7							ACTAGGTTGGGAGTTCCTGTTGT	23	17
379	PN-378	aatgccggatccttaacccagtgagcaaggccagggatcgaacccacaacctcatagttcctagttggattcattaaccactgagccaTGACGGGAACTCCTTACCATTCagattttagaaaatgACTAGGTTGGGAGTTCCTGTTGTggctcagtggtaacaaatctgactagcatccatgaggacacagttcaatccctggccttgctcagtgggttaaggatctggt	230	15	+	85376602	85376863	PN-85376602-5p	TGACGGGAACTCCTTACCATTC	22	TGACGGGAACTCCTTACCATTC	22	6	TGACGGGAACTCCTTACCATTC	22	23	TGACGGGAACTCCTTACCATTC	22	10							TGACGGGAACTCCTTACCATT	21	25
380	PN-379	cggatccttaacccagtgagcaaggccagggatcgaacccacaacctcatagttcctagttggattcattaaccactgagccaTGACGGGAACTCCTTACCATTcagattttagaaaatgACTAGGTTGGGAGTTCCTGTTGTggctcagtggtaacaaatctgactagcatccatgaggacacagttcaatccctggccttgctcagtgggttaaggatctggtg	226	15	+	85376639	85376901	PN-85376639-3p	ACTAGGTTGGGAGTTCCTGTTGT	23										ACTAGGTTGGGAGTTCCTGTTGT	23	30	ACTAGGTTGGGAGTTCCTGTTGT	23	24				ACTAGGTTGGGAGTTCCTGTTGT	23	20	ACTAGGTTGGGAGTTCCTGTTGT	23	9	ACTAGGTTGGGAGTTCCTGTTGT	23	34
381	PN-380	cggatccttaacccagtgagcaaggccagggatcgaacccacaacctcatagttcctagttggattcattaaccactgagccaTGACGGGAACTCCTTACCATTcagattttagaaaatgACTAGGTTGGGAGTTCCTGTTGTggctcagtggtaacaaatctgactagcatccatgaggacacagttcaatccctggccttgctcagtgggttaaggatctggtg	226	15	+	85376639	85376901	PN-85376639-5p	TGACGGGAACTCCTTACCATT	21										TGACGGGAACTCCTTACCATT	21	30	TGACGGGAACTCCTTACCATT	21	20				TGACGGGAACTCCTTACCATT	21	13	TGACGGGAACTCCTTACCATTC	22	4	TGACGGGAACTCCTTACCATT	21	12
382	PN-381	tgaccgCCCGGCGGGGTCGCGGGCCagggtccccgtcggggcctgcaggggcctccgggcggagc	65	scaffold	+	86489114	86489372	PN-86489114-5p	CCCCGCGGGGTCGCGGGCC	19	CCCCGCGGGGTCGCGGGCC	19	4				CCCCGCGGGGTCGCGGGCC	19	4
383	PN-382	ttGATGTATAGTTGATTTACAAAGCTGTATTagtttcatgtgtacagcaaagtaaatcagtcatacatgta	71	14	-	86552683	86552951	PN-86552683-5p	GATGTATAGTTGATTTACAAAGCTGTATT	29																GATGTATAGTTGATTTACAAAGCTGTATT	29	3
384	PN-383	gcagggactctccttgGGGGGAGCAGAGGGTGGCACTCaggagcttaggacacagcctctgAGTGGAACCCCTGTTCCCCACAgggtcccgga	93	scaffold	-	86752450	86752711	PN-86752450-3p	AGTGGAACCCCTGTTCCCCACA	22				AGTGGAACCCCTGTTCCCCACA	22	4
385	PN-384	tcaggcCGCGCGGCGCCTCGCCGCGcaccggcggggggcctggcccgcggggtcactgcacggagccgggcagtgtgtggtggtggtggtggtgcagcgcggccggt	107	scaffold	+	86797595	86797853	PN-86797595-5p	CGCGCGGCGCCTCGCCTCG	19													CGCGCGGCGCCTCGCCTCG	19	4
386	PN-385	gcagggactctccttgGGGGGAGCAGAGGGTGGCACTCaggagcttaggacacagcctctgAGTGGAACCCCTGTTCCCCACAgggtcccgga	93	scaffold	+	86864217	86864478	PN-86864217-3p	AGTGGAACCCCTGTTCCCCACA	22				AGTGGAACCCCTGTTCCCCACA	22	4
387	PN-386	gtcggagcagcgcgcgagagggacgggagcggggcgcgcggtcgcccggggacgccggggtcgcggggggtgggggtctggggggtgcgtcgcgggggtggcggcggggggcctctCCCGCCCGTCGCCCGCGCGCGCGCGCGCCCCtctctccctcccccccctccccggccccccgtggcgccgccgccggaaaccccccaccgcggacgctacgccgcgacgagtaggagggccgctgcggtgagccttgaag	256	scaffold	-	868884	869150	PN-868884-3p	CCCGTCGCCCGCGCGCGCGCGCGCCCC	27				CCCGTCGCCCGCGCGCGCGCGCGCCCC	27	804
388	PN-387	gtcggagcagcgcgcgagagggacgggagcggggcgcgcggtcgcccggggacgccggggtcgcggggggtgggggtctggggggtgcgtcgcgggggtggcggcggggggcctctCCCGCCCGTCGCCCGCGCGCGCGCGCGCCCCtctctccctcccccccctccccggccccccgtggcgccgccgccggaaaccccccaccgcggacgctacgccgcgacgagtaggagggccgctgcggtgagccttgaag	256	scaffold	-	868884	869150	PN-868884-5p	CCCGCCCGTCGCCCGCGCGC	20				CCCGCCCGTCGCCCGCGCGC	20	137
389	PN-388	acagccccccggcagcagcgctcgccgaatCCCGGGGCCGAGGGAGTGAGACCtgtcgccgcgctctcccccctcccggcgctcccccccgcgggggcgcttccccgccagggggggtgtCCCTCGCGGGGGCGCGCCGGGtttttcttggtgggggccgggccgcccctcccacggcgcgaccgctctcc	191	scaffold	-	870046	870306	PN-870046-3p	CCCTCGCGGGGGCGCGCCGGG	21	CCCTCGCGGGGGCGCGCCGGG	21	573	CCCTCGCGGGGGCGCGCCGGG	21	654	CCCTCGCGGGGGCGCGCCGGG	21	215	CCCTCGCGGGGGCGCGCCGGG	21	213	CCCTCGCGGGGGCGCGCCGGG	21	189	CCCTCGCGGGGGCGCGCCGGG	21	161	CCCTCGCGGGGGCGCGCCGGG	21	93	CCCTCGCGGGGGCGCGCCGGG	21	47	CCCTCGCGGGGGCGCGCCGGG	21	141
390	PN-389	acagccccccggcagcagcgctcgccgaatCCCGGGGCCGAGGGAGTGAGACCtgtcgccgcgctctcccccctcccggcgctcccccccgcgggggcgcttccccgccagggggggtgtCCCTCGCGGGGGCGCGCCGGGtttttcttggtgggggccgggccgcccctcccacggcgcgaccgctctcc	191	scaffold	-	870046	870306	PN-870046-5p	CCCCCGCGGGGGCGCTTCCCCGCC	24	CCCCCGCGGGGGCGCTTCCCCG	22	212	CCCCCGCGGGGGCGCTTCCCCGCC	24	157	CCCGGGGCCGAGGGAGTGAGACC	23	482	CCCCCGCGGGGGCGCTTCCCCGCC	24	176	CCCCCGCGGGGGCGCTTCCCCGCC	24	73	CCCCCGCGGGGGCGCTTCCCCG	22	130	CCCCCGCGGGGGCGCTTCCCCGCC	24	68	CCCCCGCGGGGGCGCTTCCCCGCC	24	41	CCCCCGCGGGGGCGCTTCCCCGCC	24	111
391	PN-390	tgagtcctgagacatcgctTCTGGTCCAGACACTGTGGAGCtgaagagaccaacactTCTCAGTGTTTGAACCAGAAGCtctgtctgcagaacaat	96	7	+	8701319	8701580	PN-8701319-3p	TCTCAGTGTTTGAACCAGAAGC	22				TCTCAGTGTTTGAACCAGAAGC	22	4
392	PN-391	tgagtcctgagacatcgctTCTGGTCCAGACACTGTGGAGCtgaagagaccaacactTCTCAGTGTTTGAACCAGAAGCtctgtctgcagaacaat	96	7	+	8701319	8701580	PN-8701319-5p	TCTGGTCCAGACACTGTGGAGC	22				TCTGGTCCAGACACTGTGGAGC	22	11
393	PN-392	ccccccggccggtggggtctctcGGCCTGGTCGTCGTTGTGCGCCTttccctgccgcgccccgccccgcccgcccgtccccgtgcccgccggctcgtgcttccccgtGCCGCCGCCCGTCTGTGTTCCCttctgcctcccacccccggcgcctcccccccgcttgagcgggtgggggcggggtggggtggggtgggggagccaggcgggtggaggctgga	220	scaffold	-	871291	871552	PN-871291-3p	GCCGCCGCCCGTCTGTGTTCCC	22							GCCGCCGCCCGTCTGTGTTCCC	22	3
394	PN-393	ccctgtcggggcgggcggctcgccccgaggccgtgtcgcgcgcgtggccgcgccccggggatgcgtgcCCCGGTGGTGGCCCGCGGGACGccgcggtgtccttccgccgccgcgcgcttcCCCCCGGGCTGTGGCCGCGCGGtgcctcgtgcccccgagcccgcggggttttggtgtcgctccagggggttgggcgcccggcttccagccacccgtcggtcgtggggcgtcttggccgcacacgcgcgtgaggtt	255	scaffold	-	871669	871930	PN-871669-3p	CCCCCGGGCTGTGGCCGCGCGG	22				CCCCCGGGCTGTGGCCGCGCGG	22	3
395	PN-394	ccctgtcggggcgggcggctcgccccgaggccgtgtcgcgcgcgtggccgcgccccggggatgcgtgcCCCGGTGGTGGCCCGCGGGACGccgcggtgtccttccgccgccgcgcgcttcCCCCCGGGCTGTGGCCGCGCGGtgcctcgtgcccccgagcccgcggggttttggtgtcgctccagggggttgggcgcccggcttccagccacccgtcggtcgtggggcgtcttggccgcacacgcgcgtgaggtt	255	scaffold	-	871669	871930	PN-871669-5p	CCCGGTGGTGGCCCGCGGGACT	22				CCCGGTGGTGGCCCGCGGGACT	22	3
396	PN-395	ggtACAGCTGCCAACCTTGACACTgtcttagtggctcacaggttagggtgagtggctgtttc	62	4	+	87277957	87278217	PN-87277957-5p	ACAGCTGCCAACCTTGACACT	21							ACAGCTGCCAACCTTGACACT	21	3
397	PN-396	atgtCTGAGGCCATTATTAAGAGaaagaaatagtctttccagtaatcaagagctttagaaaa	62	8	-	87636905	87637163	PN-87636905-5p	CTGAGGCCATGATTAAGA	18	CTGAGGCCATGATTAAGA	18	12	CTGAGGCCATGATTAAGA	18	10	CTGAGGCCATGATTAAGA	18	26	CTGAGGCCATGATTAAGA	18	29	CTGAGGCCATGATTAAGA	18	18	CTGAGGCCATGATTAAGAG	19	7							CTGAGGCCATGATTAAGAG	19	5
398	PN-397	catatactaaaattggaacgatacagagaagattagcatggcccctgcgcaaggatgacacgcaaattcGTGAAGCGTTCCATATTTTTTTatcag	96	scaffold	-	87979788	87980049	PN-87979788-3p	GTGAAGCGTTCCATATTTTTTA	22				GTGAAGCGTTCCATATTTTTTA	22	7	GTGAAGCGTTCCATATTTTTTA	22	9
399	PN-398	tcagcCCCTGCGTGGCTTCTCTGTGCAgtcttttcttctgggacctgcacaggaaggccacggaggggccgg	72	2	+	88902872	88903133	PN-88902872-5p	CCCTGCGTGGCTTCTCTGTGCA	22										CCCTGCGTGGCTTCTCTGTGCA	22	44	CCCTGCGTGGCTTCTCTGTGCA	22	25	CCCTGCGTGGCTTCTCTGTGCA	22	16	CCCTGCGTGGCTTCTCTGTGCA	22	4
400	PN-399	tcagccccTGCGTGGCTTCTCTGTGCAGTCttttcttctgggacctgCACAGGAAGGCCACGGAGGGGCcgg	72	2	+	88902875	88903136	PN-88902875-5p	TGCGTGGCTTCTCTGTGCAGTCT	23	TGCGTGGCTTCTCTGTGCAGTC	22	46	TGCGTGGCTTCTCTGTGCAGTCT	23	19	TGCGTGGCTTCTCTGTGCAGTC	22	6
401	PN-400	agcgtgacaggGGTGACCCAGACGTCGTGTCCTGTgtcacggtgtcaggaccgatgcctgggccgtctgggtcacagg	78	3	+	8925080	8925343	PN-8925080-5p	GGTGACCCAGACGTCGTGTCCTGA	24																GGTGACCCAGACGTCGTGTCCTGA	24	3
402	PN-401	agcgtgacaggGGTGACCCAGACGTCGTGTCCTGTgtcacggtgtcaggaccgatgcctgggccgtctgggtcacagg	78	3	-	8973617	8973880	PN-8973617-5p	GGTGACCCAGACGTCGTGTCCTGA	24																GGTGACCCAGACGTCGTGTCCTGA	24	3
403	PN-402	ATCCATTCATCTGTTGACGCAcatttagattatttccatgtcttggctattgtgaattgtgctgcagtgaacatgtgagtgca	83	2	-	90203272	90203532	PN-90203272-5p	ATCCATTCATCTGTTGACGCA	21													ATCCATTCATCTGTTGACGCA	21	3
404	PN-403	atcccaaggagtttggtttgtttgggtttgttctaggtatggtcccagggatcccagatcaaaccaggcccctgggcctatcctagaaCCAACCTAAACTCGCGCATCATTCCtggaat	119	5	-	92224842	92225106	PN-92224842-3p	CCAACCTAAACTCGCGCATCATTCC	25				CCAACCTAAACTCGCGCATCATTCC	25	4							CCAACCTAAACTCGCGCATCATTCC	25	5	CCAACCTAAACTCGCGCATCATTCC	25	6
405	PN-404	aacgcACTGCAAGAGGCTTGTGTTTtcacagagaagttgctggaaagagaactcgagaccttcagcgccct	71	5	-	9352909	9353168	PN-9352909-5p	ACGGCAAGAGGCTTGTGTTT	20				ACGGCAAGAGGCTTGTGTTT	20	3	ACGGCAAGAGGCTTGTGTTT	20	4
406	PN-405	gttgttttagagtgccgagtctctggctcagcccccatttccgttggctggtttcaagatgGAAATGAAGTCGTTAGTGGGCCTaaatgccagtccagcttttcagagaatgtctGTACTTTGAACCTGAGCTTCTtggagtcctctgacacaggcacatacacatgtgtggccgccaacgtggctgggtcagacgagtgctcagccatcct	212	15	-	93908925	93909185	PN-93908925-3p	ACTTTGAACCTGAGCTTCT	19										ACTTTGAACCTGAGCTTCT	19	6	GTACTTTGAACCTGAGCTTCT	21	7	AATGTCTGTACTTTGAACCTGAGCTTCT	28	4							GTACTTTGAACCTGAGCTTCT	21	6
407	PN-406	gttgttttagagtgccgagtctctggctcagcccccatttccgttggctggtttcaagatgGAAATGAAGTCGTTAGTGGGCCTaaatgccagtccagcttttcagagaatgtctGTACTTTGAACCTGAGCTTCTtggagtcctctgacacaggcacatacacatgtgtggccgccaacgtggctgggtcagacgagtgctcagccatcct	212	15	-	93908925	93909185	PN-93908925-5p	GAGAATGTCTGTACTTTGAACC	22										GAGAATGTCTGTACTTTGAACC	22	4													GAAATGAAGTCGTTAGTGGGCCT	23	3
408	PN-407	aaatggcgaacttgaaaactgaactgaggaaggccttgtgctctctgatatgtgaggaaatgaacaTCTTAGGGGCTGAGGAGCCtggaattcagaagggagccaaaa	108	15	-	93929805	93930063	PN-93929805-3p	TCTTAGGGGCTGAGGAGCC	19																									TCTTAGGGGCTGAGGAGCC	19	3
409	PN-408	aaaggtgttctggagAGGGAACCTGGAAAAGCTGAAGgtgtaatatgaaaacctcagcaattcttggttctcatttttaggacatcaat	89	scaffold	+	94852287	94852548	PN-94852287-5p	AGGGAACCTGGAAAAGCTGAAG	22										AGGGAACCTGGAAAAGCTGAAG	22	5				AGGGAACCTGGAAAAGCTGAAG	22	3
410	PN-409	aaaggtgttctggagAGGGAACCTGGAAAAGCTGAAGGtgtaatatgaaaaccTCAGCAATTCTTGGTTCTCATTTttaggacatcaat	89	scaffold	+	94852325	94852587	PN-94852325-3p	TCAGCAATTCTTGGTTCTCATT	22	TCAGCAATTCTTGGTTCTCATT	22	7	TCAGCAATTCTTGGTTCTCATT	22	16	TCAGCAATTCTTGGTTCTCATTT	23	3
411	PN-410	aaaggtgttctggagAGGGAACCTGGAAAAGCTGAAGgtgtaatatgaaaaccTCAGCAATTCTTGGTTCTCATTtttaggacatcaat	89	scaffold	+	94852325	94852586	PN-94852325-5p	AGGGAACCTGGAAAAGCTGAAG	22	AGGGAACCTGGAAAAGCTGAAG	22	5
412	PN-411	atcagtactttgcaatcaaactgaatccctttttattttatagttttgctagtaataaaagcaaAAAGACTATAAAATAAAAAGGAattcagtttgatttgtcaacactaaa	112	scaffold	+	94853253	94853514	PN-94853253-3p	AAAGACTATAAAATAAAAAGGA	22	AAAGACTATAAAATAAAAAGGA	22	4
413	PN-412	cactgctcccctggggaTCCCCAGCTTTCTCAGATCCCctagatctttctggGATCCTGAGTAAGGCTGGGAACTcctcagtctgagcactt	92	14	+	94928232	94928492	PN-94928232-3p	GATCCTGAGTAAGGCTGGGAACT	23				GATCCTGAGTAAGGCTGGGAACT	23	17
414	PN-413	cactgctcccctggggaTCCCCAGCTTTCTCAGATCCCctagatctttctggGATCCTGAGTAAGGCTGGGAACTcctcagtctgagcactt	92	14	+	94928232	94928492	PN-94928232-5p	TCCCCAGCTTTCTCAGATCCC	21				TCCCCAGCTTTCTCAGATCCC	21	32
415	PN-414	gggcttgctatcaatgtgccaggatctagtctaagcaggtgtgggtgatatctgcTTAAACTAGAGCCTGGCATATCAacagtaagaca	89	7	-	94964657	94964919	PN-94964657-3p	TTAAACTAGAGCCTGGCATATCA	23										TTAAACTAGAGCCTGGCATATCA	23	4
416	PN-415	tgCCCGAGACTAGAGTCACATCCCGACAGTccttgtcctggtgtgctacagtcctcggaga	61	9	-	950130	950397	PN-950130-5p	CCCGAGACTAGAGTCACATCCCGACAGT	28																									CCCGAGACTAGAGTCACATCCCGACAGT	28	4
417	PN-416	ttacccgtggggatCCTGGGGATCTGGCGACGAGGACattcttctcccctcgcctcttccccacccctttgggaac	76	5	+	9505866	9506128	PN-9505866-5p	CCTGGGGATCTGGCGACGAGGA	22				CCTGGGGATCTGGCGACGAGGA	22	7													CCTGGGGATCTGGCGACGAGGAT	23	3	CCTGGGGATCTGGCGACGAGGA	22	8	CCTGGGGATCTGGCGACGAGGA	22	6
418	PN-417	caatgaacatacaggtgcgagtgtctttttcaaggaaagtTTTGTCCGGATGTATGCTCAAGAG	64	5	-	95686455	95686718	PN-95686455-3p	TTTGTCCGGATGTATGCTCAAGAG	24													TTTGTCCGGATGTATGCTCAAGAG	24	3							TTTGTCCGGATGTATGCTCAAGAG	24	3
419	PN-418	aaggctgcatgtggtcgtGAGAGCGACCGCGGTGGGCCGGGAgatgtgaagggggggtccccgtctggcTTTCCGGACGTGGCACCCCTCCacccacgtggagaagtctgaaaggca	117	scaffold	+	957254	957515	PN-957254-3p	TTTCCGGACGTGGCACCCCTCC	22													TTTCCGGACGTGGCACCCCTCC	22	6
420	PN-419	catgcttctcccttgaccgggaaggctgcatgtggtcgtgagagcgaccgcggtgggccgggagatgtgaagggggggtccccgtctggcttTCCGGACGTGGCACCCCTCCacccacgtggagaagtctgaaaggcaagcctggtggcagcacagactcttgccctcccggctctgaccgtggacgcTCACATGGGCTGTGTGCTTTACCCAta	215	scaffold	+	957256	957515	PN-957256-3p	TCACATGGGCTGTGTGCTTTACCCA	25										TCACATGGGCTGTGTGCTTTACCCA	25	3
421	PN-420	catgcttctcccttgaccgggaaggctgcatgtggtcgtgagagcgaccgcggtgggccgggagatgtgaagggggggtccccgtctggcttTCCGGACGTGGCACCCCTCCacccacgtggagaagtctgaaaggcaagcctggtggcagcacagactcttgccctcccggctctgaccgtggacgcTCACATGGGCTGTGTGCTTTACCCAta	215	scaffold	+	957256	957515	PN-957256-5p	TCCGGACGTGGCACCCCTCC	20										TCCGGACGTGGCACCCCTCC	20	5
422	PN-421	aggctgcatgtggtcgtgagagcgaccgcggtgggccgggagatgtgaagggggggtccccgtctggctttCCGGACGTGGCACCCCTCCAcccacgtggagaagtctgaaaggcaagcctggtggcagcacagactcttgccctcccggctctgaccgtggacgcTCACATGGGCTGTGTGCTTTACCCAtaccgcagacc	202	scaffold	+	957257	957516	PN-957257-5p	CCGGACGTGGCACCCCTCCA	20																CCGGACGTGGCACCCCTCCA	20	3
423	PN-422	tgtggtcgtgagagcgaccgcggtgggccgggagatgtgaagggggggtccccgtctggctttcCGGACGTGGCACCCCTCCACCCACGtggagaagtctgaaaggcaagcctggtggcagcacagactcttgccctcccggctctgaccgtggacgctcacATGGGCTGTGTGCTTTACCCATACC	187	scaffold	+	957258	957522	PN-957258-5p	CGGACGTGGCACCCCTCCACCCACG	25																									CGGACGTGGCACCCCTCCACCCACG	25	14
424	PN-423	ggagttgcccctttggcaCTGTGCAAACACCAAAGgtttctcttttgtgcgaaaaagccaacctcattgtgtctgcaaacacagtacatctggggttacaca	102	14	-	96223057	96223313	PN-96223057-5p	CACTGTGCAAACACGAAAG	19				CACTGTGCAAACACGAAAG	19	12	CTGTGCAAACACGAAAG	17	17
425	PN-424	gtttgccactaggaaccaaaggaaacttgggagcagcagcatataaagcTCCCAAGACTCCTTTGATCCCTggtggtactg	81	4	-	96643785	96644046	PN-96643785-3p	TCCCAAGACTCCTTTGATCCCT	22										TCCCAAGACTCCTTTGATCCCT	22	4	TCCCAAGACTCCTTTGATCCCT	22	5
426	PN-425	gTCGTGAGTGCAGGCGCTGACCtcgatctttctgcgggtcggttcttggactcattca	58	3	+	9680987	9681247	PN-9680987-5p	TCGTGAGTGCAGGCGCTGACC	21							TCGTGAGTGCAGGCGCTGACC	21	3	TCGTGAGTGCAGGCGCTGACCT	22	14	TCGTGAGTGCAGGCGCTGACCT	22	7	TCGTGAGTGCAGGCGCTGACCT	22	5
427	PN-426	aacccctccagaagcccTGATGCCTGGCATTTTGTGTGTgttgtgtgtttctttctccatacACACAAAATGCCAGGCATCAGGGcttctggagggaca	99	7	-	97191982	97192244	PN-97191982-3p	ACACAAAATGCCAGGCATCAGGG	23													ACACAAAATGCCAGGCATCAGGG	23	5
428	PN-427	ctgtccctccagaagcccTGATGCCTGGCATTTTGTGTGTatggagaaagaaacacacaacacacacaaaatgccaggcatcagggcttctggaggggtta	101	7	+	97191985	97192246	PN-97191985-5p	TGATGCCTGGCATTTTGTGTGT	22				TGATGCCTGGCATTTTGTGTGT	22	3				TGATGCCTGGCATTTTGTGTGT	22	3
429	PN-428	aacccctccagaagcccTGATGCCTGGCATTTTGTGTGTgttgtgtgtttctttctccatacacacaaaatgccaggcatcagggcttctggagggaca	99	7	-	97192028	97192289	PN-97192028-5p	TGATGCCTGGCATTTTGTGTGT	22				TGATGCCTGGCATTTTGTGTGT	22	3				TGATGCCTGGCATTTTGTGTGT	22	3
430	PN-429	cttgcttccctgtccctccagaagcccTGATGCCTGGCATTTTGTGTGTatggagaaagaaacacacaacacACACAAAATGCCAGGCATCAGGGcttctggaggggttatgcttc	116	7	+	97192030	97192292	PN-97192030-3p	ACACAAAATGCCAGGCATCAGGG	23													ACACAAAATGCCAGGCATCAGGG	23	5
431	PN-430	gGTGAGGGGCCAGAATCAGGGAGCgaggctaagaaagggttccctgggatgaggggctctgggggcacctaggtaaccacctgcctcctctcactCCTCCCTTCTGCACCCTTCAGGcttctgtcaactgaatctgccctctgg	144	4	-	98296459	98296721	PN-98296459-3p	CCTCCCTTCTGCACCCTTCAGA	22				CCTCCCTTCTGCACCCTTCAGT	22	22	CCTCCCTTCTGCACCCTTCAGT	22	5	CCTCCCTTCTGCACCCTTCAGA	22	11	CTCCCTTCTGCACCCTTCAGA	21	6	TCCTCCCTTCTGCACCCTTCAGA	23	3	CCTCCCTTCTGCACCCTTCAGA	22	3	TCCTCCCTTCTGCACCCTTCAGT	23	3	CCTCCCTTCTGCACCCTTCAGT	22	4
432	PN-431	gGTGAGGGGCCAGAATCAGGGAGCgaggctaagaaagggttccctgggatgaggggctctgggggcacctaggtaaccacctgcctcctctcactCCTCCCTTCTGCACCCTTCAGGcttctgtcaactgaatctgccctctgg	144	4	-	98296459	98296721	PN-98296459-5p	GTGAGGGGCCAGAATCAGGGAGC	23	GTGAGGGGCCAGAATCAGGGAGC	23	8	GTGAGGGGCCAGAATCAGGGAGC	23	157	GTGAGGGGCCAGAATCAGGGAGC	23	53	GTGAGGGGCCAGAATCAGGGAGC	23	48	GTGAGGGGCCAGAATCAGGGAGC	23	33	GTGAGGGGCCAGAATCAGGGAGC	23	24	GTGAGGGGCCAGAATCAGGGAGC	23	8	GTGAGGGGCCAGAATCAGGGAGC	23	8	GTGAGGGGCCAGAATCAGGGAGC	23	15
