# Supplementary material for: Deciphering the microRNA transcriptome of skeletal muscle during porcine development
Source: PeerJ. 2016 Jan 7;4:e1504. doi: 10.7717/peerj.1504 (PMC4715453; doi:10.7717/peerj.1504)
Supplement: Table S5 [file peerj-04-1504-s009.xlsx]

## Sheet: Sheet1
Table S5. Porcine unique miRNAs identified in this study.
the "% average" column represented the average percent of the most abundant isomiR (i.e., unique miRNA) counts against the total counts of the high-quality reads.
Unique miRNA ID	new miR name	Consensus sequence	% average	E90d		0d		30d		180d-1		180d-2		180d-3		7y-1		7y-2		7y-3
				Counts of high-quality reads:5042191		Counts of high-quality reads:4469677		Counts of high-quality reads:3476614		Counts of high-quality reads:12259667		Counts of high-quality reads:10435597		Counts of high-quality reads:9024703		Counts of high-quality reads:6239845		Counts of high-quality reads:3720989		Counts of high-quality reads:9389375
				% of mappable	#copy of the miRNA	% of mappable	#copy of the miRNA	% of mappable	#copy of the miRNA	% of mappable	#copy of the miRNA	% of mappable	#copy of the miRNA	% of mappable	#copy of the miRNA	% of mappable	#copy of the miRNA	% of mappable	#copy of the miRNA	% of mappable	#copy of the miRNA
1	miR-1-2-3p	GAATGTAAAGAAGTATGTATTTT	8.94896e-07	0	0	1.56611e-06	7	4.88982e-06	17	2.44705e-07	3	3.83303e-07	4	2.21614e-07	0	1.6026e-07	0	2.68746e-07	0	3.1951e-07	3
2	miR-1260b-5p	ATCCCACCACTGCCACCA	5.70444e-07	9.91632e-07	5	2.2373e-06	10	1.15054e-06	4	3.26273e-07	4	9.58259e-08	0	3.32421e-07	3	0	0	0	0	0	0
3	miR-1291-5p	TGGCCCTGACTGAAGACCTGCA	2.21876e-07	1.98326e-07	0	0	0	2.87636e-07	0	2.44705e-07	3	2.87478e-07	3	4.43228e-07	4	1.6026e-07	0	2.68746e-07	0	1.06503e-07	0
4	miR-135b-5p	TATGGCTTTTCATTCCTATGTG	2.13895e-07	1.18996e-06	6	4.4746e-07	0	2.87636e-07	0	0	0	0	0	0	0	0	0	0	0	0	0
5	miR-141-3p	TAACACTGTCTGGTAAAGATG	2.52932e-06	2.77657e-06	14	3.80341e-06	17	9.20436e-06	32	1.95764e-06	24	9.58259e-07	10	1.5513e-06	14	6.41042e-07	4	8.06237e-07	3	1.06503e-06	10
6	miR-147-3p	AGTGTGCGGAAATGCTTCTGCT	2.28236e-07	7.93306e-07	4	4.4746e-07	0	2.87636e-07	0	1.63137e-07	0	9.58259e-08	0	0	0	1.6026e-07	0	0	0	1.06503e-07	0
7	miR-147-5p	TGGAAACACTTCTGCACAAACT	2.17946e-07	7.93306e-07	4	2.2373e-07	0	8.62909e-07	3	8.15683e-08	0	0	0	0	0	0	0	0	0	0	0
8	miR-153-1-3p	TTGCATAGTCACAAAAGTGATC	4.97547e-07	1.38829e-06	7	1.34238e-06	6	2.87636e-07	0	5.70978e-07	7	2.87478e-07	3	3.32421e-07	3	0	0	2.68746e-07	0	0	0
9	miR-154b-3p	AATCATACATGGTTGACCTTTTT	4.13102e-06	2.43942e-05	123	1.1634e-05	52	8.62909e-07	3	8.15683e-08	0	9.58259e-08	0	1.10807e-07	0	0	0	0	0	0	0
10	miR-154b-5p	AGAGGTCTTCCATGGTGCATTCG	7.53837e-06	4.30368e-05	217	1.43187e-05	64	9.49199e-06	33	4.07841e-07	5	4.79129e-07	5	1.10807e-07	0	0	0	0	0	0	0
11	miR-1842-3p	AGCAGGCCTGTCAGGGCGTTG	5.36104e-07	3.96653e-07	0	6.71189e-07	3	5.75272e-07	0	9.78819e-07	12	1.05408e-06	11	7.75649e-07	7	1.6026e-07	0	0	0	2.13007e-07	0
12	miR-1842-5p	TGGCTCTGCGAGGTCGGCTCA	5.20724e-06	2.9749e-06	15	1.09628e-05	49	4.02691e-06	14	1.06039e-05	130	7.28276e-06	76	4.54309e-06	41	1.6026e-06	10	2.41871e-06	9	2.44958e-06	23
13	miR-188-3p	CTCCCACGTGCAGGGTTTGCA	3.74686e-06	7.93306e-06	40	7.83054e-06	35	1.582e-05	55	4.8941e-07	6	7.66607e-07	8	7.75649e-07	7	0	0	0	0	1.06503e-07	0
14	miR-188-5p	CATCCCTTGCATGGTGGAGGGT	1.45256e-05	6.30678e-05	318	3.40069e-05	152	2.96265e-05	103	1.30509e-06	16	4.79129e-07	5	1.44049e-06	13	1.6026e-07	0	5.37492e-07	0	1.06503e-07	0
15	miR-194-5p	TGTAACAGCAACTCCATGTGGAT	1.08191e-07	0	0	0	0	8.62909e-07	3	0	0	0	0	1.10807e-07	0	0	0	0	0	0	0
16	miR-1983-3p	TAATGCCGAGGTTGTGAGTTCGAGCCT	1.16993e-05	1.60644e-05	81	2.99798e-05	134	5.26374e-05	183	1.71293e-06	21	1.82069e-06	19	8.86456e-07	8	1.12182e-06	7	5.37492e-07	0	5.32517e-07	5
17	miR-1983-5p	AAAAGCATGCTCCAGTGGCGC	4.98795e-07	5.94979e-07	3	4.4746e-07	0	2.30109e-06	8	1.63137e-07	0	3.83303e-07	4	3.32421e-07	3	1.6026e-07	0	0	0	1.06503e-07	0
18	miR-1a-2-5p	ACATACTTCTTTATGTACCCAT	1.55713e-06	9.91632e-07	5	8.94919e-06	40	1.72582e-06	6	4.07841e-07	5	3.83303e-07	4	2.21614e-07	0	3.20521e-07	0	2.68746e-07	0	7.45524e-07	7
19	miR-200b-3p	TAATACTGCCTGGTAATGATGAC	7.36111e-07	5.15649e-06	26	2.2373e-07	0	8.62909e-07	3	0	0	0	0	2.21614e-07	0	1.6026e-07	0	0	0	0	0
20	miR-200b-5p	CATCTTACTGGGCAGCATTGGA	6.61088e-08	5.94979e-07	3	0	0	0	0	0	0	0	0	0	0	0	0	0	0	0	0
21	miR-200c-3p	TAATACTGCCGGGTAATGATGG	4.17422e-07	2.57824e-06	13	2.2373e-07	0	5.75272e-07	0	0	0	0	0	1.10807e-07	0	0	0	2.68746e-07	0	0	0
22	miR-208a-3p	ATAAGACGAGCAAAAAGCTTGT	3.31689e-06	0	0	2.17018e-05	97	7.76618e-06	27	8.15683e-08	0	1.91652e-07	0	1.10807e-07	0	0	0	0	0	0	0
23	miR-208a-5p	GAGCTTTTGGCCCGGGTTATAC	2.30831e-07	0	0	1.78984e-06	8	2.87636e-07	0	0	0	0	0	0	0	0	0	0	0	0	0
24	miR-216b-5p	AAATCTCTGCAGGCAAATGTGA	3.9455e-06	2.99473e-05	151	4.25087e-06	19	8.62909e-07	3	8.15683e-08	0	9.58259e-08	0	1.10807e-07	0	1.6026e-07	0	0	0	0	0	3720989
25	miR-219-3p	AGAATTGTGGCTGGACATCTGT	3.7525e-07	2.57824e-06	13	2.2373e-07	0	5.75272e-07	0	0	0	0	0	0	0	0	0	0	0	0	0
26	miR-223-3p	TGTCAGTTTGTCAAATACCCCA	3.53376e-06	2.57824e-06	13	5.59325e-06	25	4.02691e-06	14	3.67057e-06	45	7.57024e-06	79	2.21614e-06	20	3.84625e-06	24	1.34373e-06	5	9.5853e-07	9
27	miR-26b-3p	CCTGTTCTCCATTACTTGGCTC	4.28028e-06	3.56988e-06	18	1.34238e-05	60	4.60218e-06	16	3.26273e-06	40	3.44973e-06	36	3.32421e-06	30	3.36547e-06	21	1.07498e-06	4	2.44958e-06	23
28	miR-26b-5p	TTCAAGTAATTCAGGATAGGTT	0.00232833	0.00647655	32656	0.00752157	33619	0.00318442	11071	0.000802469	9838	0.000639542	6674	0.000703735	6351	0.000618285	3858	0.00041145	1531	0.000596951	5605
29	miR-2887-2-3p	TGCGGAGAGCCCTTCGTCC	7.51076e-07	3.96653e-07	0	1.11865e-06	5	8.62909e-07	3	4.07841e-07	5	1.14991e-06	12	1.32968e-06	12	1.6026e-07	0	2.68746e-07	0	1.06503e-06	10
30	miR-2887-2-5p	GGGACCGGGGTCCGGTGCGGA	8.74694e-06	1.11063e-05	56	4.11663e-05	184	7.1909e-06	25	2.61019e-06	32	3.73721e-06	39	6.75923e-06	61	1.12182e-06	7	2.68746e-06	10	2.34307e-06	22
31	miR-2904-3-3p	CTCGGATAGCCGGTCCCCCGC	3.50342e-06	2.57824e-06	13	8.05427e-06	36	9.77963e-06	34	2.52862e-06	31	1.62904e-06	17	3.2134e-06	29	8.01302e-07	5	1.88122e-06	7	1.06503e-06	10
32	miR-2904-3-5p	CTCGGTTGGCCTCGGATAGCC	2.56357e-06	2.57824e-06	13	3.80341e-06	17	5.46509e-06	19	2.28391e-06	28	1.72487e-06	18	4.54309e-06	41	3.20521e-07	0	1.07498e-06	4	1.27804e-06	12
33	miR-2964a-3p	AGAATTGCGTTTGGACAATCAGT	1.26901e-07	5.94979e-07	3	2.2373e-07	0	0	0	1.63137e-07	0	0	0	0	0	1.6026e-07	0	0	0	0	0
34	miR-301b-3p	CAGTGCAATGATATTGTCAAAGC	1.01509e-05	4.83917e-05	244	1.05153e-05	47	1.29436e-05	45	7.17801e-06	88	3.54556e-06	37	4.98631e-06	45	2.08339e-06	13	1.07498e-06	4	6.3902e-07	6
35	miR-302a-3p	TAAGTGCTTCCATGTTTTAGTG	4.64073e-07	5.94979e-07	3	1.78984e-06	8	5.75272e-07	0	4.8941e-07	6	1.91652e-07	0	0	0	1.6026e-07	0	2.68746e-07	0	1.06503e-07	0
36	miR-302a-5p	ACTTAAACGTGGATGTACTTGCT	2.18564e-07	3.96653e-07	0	6.71189e-07	3	2.87636e-07	0	2.44705e-07	3	9.58259e-08	0	1.10807e-07	0	1.6026e-07	0	0	0	0	0
37	miR-302b-3p,miR-302d-3p	TAAGTGCTTCCATGTTTTAGT	4.46057e-07	3.96653e-07	0	1.78984e-06	8	2.87636e-07	0	4.8941e-07	6	1.91652e-07	0	1.10807e-07	0	1.6026e-07	0	2.68746e-07	0	3.1951e-07	3
38	miR-30f-5p	TGTAAACATCCGACTGGAAGCT	3.17625e-07	1.98326e-07	0	6.71189e-07	3	5.75272e-07	0	4.8941e-07	6	3.83303e-07	4	2.21614e-07	0	0	0	0	0	3.1951e-07	3
39	miR-3154-3p	CAGAAGGGGAGTCGGAGCAGA	7.1754e-08	1.98326e-07	0	4.4746e-07	0	0	0	0	0	0	0	0	0	0	0	0	0	0	0
40	miR-330-3p	CAAAGCACACGGCCTGCAGAGAGGT	1.82565e-06	4.95816e-06	25	3.13222e-06	14	5.17745e-06	18	5.70978e-07	7	8.62433e-07	9	5.54035e-07	5	4.80781e-07	3	2.68746e-07	0	4.26013e-07	4
41	miR-330-5p	TCTCTGGGCCTGTGTCTTAGGCT	3.64878e-06	4.36318e-06	22	2.46103e-06	11	6.90327e-06	24	6.19919e-06	76	6.99529e-06	73	3.98905e-06	36	3.20521e-07	0	1.07498e-06	4	5.32517e-07	5
42	miR-33a-5p	GTGCATTGTAGTTGCATTGCA	5.84907e-06	1.62628e-05	82	1.56611e-05	70	1.81211e-05	63	8.15683e-07	10	9.58259e-07	10	5.54035e-07	5	0	0	2.68746e-07	0	0	0
43	miR-3553-5p	TTATGGCCCTTCGGTAATTCACT	3.09531e-07	5.94979e-07	3	1.11865e-06	5	2.87636e-07	0	2.44705e-07	3	0	0	1.10807e-07	0	1.6026e-07	0	2.68746e-07	0	0	0
44	miR-3557-3p	CAGGACCTGGAGTCAGGAGCCC	1.55952e-07	1.98326e-07	0	0	0	0	0	8.15683e-08	0	9.58259e-08	0	2.21614e-07	0	0	0	8.06237e-07	3	0	0
45	miR-3591-5p	TTTAGTGTGATAATGGCGTTTG	6.07432e-07	5.94979e-07	3	2.68476e-06	12	2.87636e-07	0	4.07841e-07	5	9.58259e-08	0	1.10807e-07	0	6.41042e-07	4	5.37492e-07	0	1.06503e-07	0
46	miR-367-3p	ATTGCACTTTAGCAATGGTGA	9.66129e-08	1.98326e-07	0	6.71189e-07	3	0	0	0	0	0	0	0	0	0	0	0	0	0	0
47	miR-375-3p	TTTGTTCGTTCGGCTCGCGTGA	3.09765e-07	1.58661e-06	8	0	0	2.87636e-07	0	1.63137e-07	0	0	0	0	0	0	0	5.37492e-07	0	2.13007e-07	0
48	miR-376b-3p	AGGGTTGGGCGGAGGCTTTCCT	3.82288e-05	0.000207449	1046	8.05427e-05	360	2.90513e-05	101	9.62506e-06	118	4.69547e-06	49	5.20793e-06	47	3.04495e-06	19	2.41871e-06	9	2.02356e-06	19
49	miR-376d-3p	ATCATAGAGGAAAATCCACAT	5.63161e-05	0.000260998	1316	0.000220821	987	2.41614e-05	84	2.44705e-07	3	2.87478e-07	3	3.32421e-07	3	0	0	0	0	0	0
50	miR-376d-5p	GTGGATTTTCCTTCTATGATT	7.07044e-07	2.9749e-06	15	2.90849e-06	13	2.87636e-07	0	8.15683e-08	0	0	0	1.10807e-07	0	0	0	0	0	0	0
51	miR-377-3p	GGTTGATCAGAGAACATACATT	0.000110376	0.000501171	2527	0.000371839	1662	0.000113329	394	2.93646e-06	36	9.58259e-07	10	2.99179e-06	27	1.6026e-07	0	0	0	0	0
52	miR-377-5p	AGAGGTTGCCCTTGGTGAATTC	1.99577e-05	0.00010432	526	6.89088e-05	308	4.31454e-06	15	4.8941e-07	6	4.79129e-07	5	1.10807e-06	10	0	0	0	0	0	0
53	miR-384-3p	ATTCCTAGAAATTGTTCACAAT	8.41262e-07	2.77657e-06	14	4.02714e-06	18	5.75272e-07	0	8.15683e-08	0	0	0	1.10807e-07	0	0	0	0	0	0	0
54	miR-384-5p	TGTAAACAATTCCTAGGTAATGT	1.44525e-06	8.32971e-06	42	3.80341e-06	17	5.75272e-07	0	8.15683e-08	0	0	0	1.10807e-07	0	0	0	0	0	1.06503e-07	0
55	miR-409-3p	GAATGTTGCTCGGTGAACCCCT	0.000605929	0.00479891	24197	0.000404951	1810	0.000185525	645	2.76516e-05	339	1.40864e-05	147	2.12749e-05	192	3.20521e-07	0	5.37492e-07	0	1.06503e-07	0
56	miR-409-5p	CCGAGCAACTTTGCAT	1.02847e-06	7.33808e-06	37	6.71189e-07	3	8.62909e-07	3	8.15683e-08	0	1.91652e-07	0	1.10807e-07	0	0	0	0	0	0	0
57	miR-411c-3p	TGTATGTCAACTGATCCACAGT	6.12866e-05	0.000245727	1239	7.83054e-05	350	0.000223493	777	1.95764e-06	24	7.66607e-07	8	1.32968e-06	12	0	0	0	0	0	0
58	miR-411c-5p	TTCCCTTTGTCATCCTATGCCT	0.000308284	5.09699e-05	257	9.32953e-05	417	0.000119081	414	0.000328394	4026	0.000371325	3875	0.000424502	3831	0.00060322	3764	0.000518679	1930	0.000265087	2489
59	miR-412-3p	CTTCACCTGGTCCACTAGCCGT	1.5558e-06	1.07096e-05	54	2.2373e-06	10	8.62909e-07	3	8.15683e-08	0	0	0	1.10807e-07	0	0	0	0	0	0	0
60	miR-412-5p	TGGTCGACCAGTTGGAAAGTAAT	8.46596e-05	0.000658642	3321	8.18851e-05	366	1.61076e-05	56	3.50744e-06	43	5.74955e-07	6	1.21888e-06	11	0	0	0	0	0	0
61	miR-431-3p	CAGGTCGTCTTGCAGGGCTTCT	2.34296e-05	0.000176312	889	3.13222e-05	140	2.58873e-06	9	2.44705e-07	3	2.87478e-07	3	1.10807e-07	0	0	0	0	0	0	0
62	miR-431-5p	TCCCTGAGACCCTAACTTGTGA	0.00153371	0.004527	22826	0.00393138	17572	0.00300609	10451	0.000723511	8870	0.000548411	5723	0.000592152	5344	0.000179812	1122	0.000184628	687	0.000110444	1037
63	miR-4449-3p	CGTCCCGGGGCCGCGCGAGGCAC	4.56085e-07	3.96653e-07	0	4.4746e-07	0	1.15054e-06	4	4.07841e-07	5	6.70781e-07	7	4.43228e-07	4	0	0	2.68746e-07	0	3.1951e-07	3
64	miR-449a-5p,miR-449a-5p	TGGCAGTGTATTGTTAGCTGGT	1.59861e-06	7.13975e-06	36	3.80341e-06	17	2.58873e-06	9	4.07841e-07	5	2.87478e-07	3	0	0	1.6026e-07	0	0	0	0	0
65	miR-449b-5p	TGGCAGTGTATTGTTAGCTGGC	1.62484e-07	1.98326e-07	0	2.2373e-07	0	8.62909e-07	3	8.15683e-08	0	9.58259e-08	0	0	0	0	0	0	0	0	0
66	miR-454-3p	TAGTGCAATATTGCTTATAGGGT	9.8449e-06	4.34335e-05	219	2.39391e-05	107	1.35189e-05	47	2.03921e-06	25	1.72487e-06	18	1.32968e-06	12	6.41042e-07	4	8.06237e-07	3	1.17154e-06	11
67	miR-454-5p	ACCCTATCGATATTGTCTCTGCT	1.79095e-07	5.94979e-07	3	2.2373e-07	0	2.87636e-07	0	8.15683e-08	0	9.58259e-08	0	2.21614e-07	0	0	0	0	0	1.06503e-07	0
68	miR-485-3p	GTCATACACGGCTCTCCTCTCT	0.000128967	0.000883743	4456	0.000244984	1095	2.81883e-05	98	1.46823e-06	18	7.66607e-07	8	1.5513e-06	14	0	0	0	0	0	0
69	miR-485-5p	ACCACAGGGTAGAACCACGGAC	0.000128662	0.000510492	2574	0.000255947	1144	0.000151872	528	7.08013e-05	868	5.03086e-05	525	3.88932e-05	351	3.38149e-05	211	2.06934e-05	77	2.51348e-05	236
70	miR-487a-3p	AATCATACAGGGACATCCAGTT	1.23844e-06	6.94143e-06	35	2.68476e-06	12	1.43818e-06	5	8.15683e-08	0	0	0	0	0	0	0	0	0	0	0
71	miR-488-3p	TTGAAAGGCTATTTCTTGGTCT	2.38106e-07	5.94979e-07	3	6.71189e-07	3	2.87636e-07	0	1.63137e-07	0	0	0	0	0	0	0	0	0	4.26013e-07	4
72	miR-496-3p	TGAGTATTACATGGCCAATCT	4.89221e-06	3.05423e-05	154	1.25289e-05	56	8.62909e-07	3	0	0	9.58259e-08	0	0	0	0	0	0	0	0	0
73	miR-507-3p	TGATTGGCACCTCTTGGAGTGA	5.69931e-07	3.37155e-06	17	8.94919e-07	4	8.62909e-07	3	0	0	0	0	0	0	0	0	0	0	0	0
74	miR-509-5p	TACTGCAGAGAGTGGCAATC	1.69388e-07	1.18996e-06	6	2.2373e-07	0	0	0	0	0	0	0	1.10807e-07	0	0	0	0	0	0	0
75	miR-5105-3p	CCTTCTGATCGAGGCCC	3.66974e-05	1.01147e-05	51	2.57289e-05	115	1.06425e-05	37	6.06052e-05	743	4.0726e-05	425	8.41025e-05	759	1.66671e-05	104	4.62243e-05	172	3.54656e-05	333
76	miR-5105-5p	CCAAGTCCTTCTGATCGAGGCCC	2.02183e-05	1.28912e-05	65	3.26646e-05	146	3.82556e-05	133	2.11262e-05	259	1.37989e-05	144	2.8145e-05	254	5.92963e-06	37	1.42435e-05	53	1.49105e-05	140
77	miR-539-3p	TTCAACGGGTATTTATTGAGC	0.000122925	4.87883e-05	246	0.000513012	2293	0.000389172	1353	3.7032e-05	454	2.74062e-05	286	2.88098e-05	260	2.67635e-05	167	1.53185e-05	57	2.00226e-05	188
78	miR-539-5p	GGAGAAATTATCCTTGGTGTGT	5.65724e-06	1.98326e-05	100	2.88611e-05	129	1.72582e-06	6	1.63137e-07	0	0	0	3.32421e-07	3	0	0	0	0	0	0
79	miR-541-3p	TGGTGGGCACAGAATCCGGCCT	1.25405e-05	7.97272e-05	402	1.20814e-05	54	1.84087e-05	64	9.78819e-07	12	6.70781e-07	7	9.97263e-07	9	0	0	0	0	0	0
80	miR-541-5p	AAAGGATTCTGCTGTCGGTCCCACT	9.30869e-06	5.94979e-05	300	1.58848e-05	71	7.47854e-06	26	4.07841e-07	5	2.87478e-07	3	2.21614e-07	0	0	0	0	0	0	0
81	miR-544-5p	TCAGTGCATGACAGAACTTGG	0.00048217	0.00199397	10054	0.00155022	6929	0.000720816	2506	1.63952e-05	201	1.62904e-05	170	1.59562e-05	144	9.45536e-06	59	7.79363e-06	29	8.62677e-06	81
82	miR-544a-3p	ATTCTGCATTTTTAGCAAGTTT	3.4325e-07	1.58661e-06	8	1.34238e-06	6	0	0	0	0	0	0	0	0	1.6026e-07	0	0	0	0	0
83	miR-590-3p	TAATTTTATGTATAAGCTAGT	3.34955e-05	8.27021e-05	417	0.000123499	552	2.47367e-05	86	1.28878e-05	158	1.01575e-05	106	1.11915e-05	101	1.57055e-05	98	8.33112e-06	31	1.22479e-05	115
84	miR-590-5p	GAGCTTATTCATAAAAGTACAG	1.24345e-06	2.18159e-06	11	7.38308e-06	33	2.87636e-07	0	3.26273e-07	4	1.91652e-07	0	5.54035e-07	5	1.6026e-07	0	0	0	1.06503e-07	0
85	miR-592-5p	TTGTGTCAATATGCGATGATGT	2.64899e-07	9.91632e-07	5	2.2373e-07	0	5.75272e-07	0	1.63137e-07	0	0	0	1.10807e-07	0	0	0	0	0	3.1951e-07	3
86	miR-6087-3p	CCGAGGGGCTCTCGCTTCTGGCGCC	3.63957e-06	5.35482e-06	27	2.90849e-06	13	3.73927e-06	13	2.12078e-06	26	5.1746e-06	54	5.42954e-06	49	1.12182e-06	7	4.03119e-06	15	2.87559e-06	27
87	miR-6087-5p	GGGGCGAGCCCCGAGGGGC	3.01001e-07	1.98326e-07	0	6.71189e-07	3	8.62909e-07	3	8.15683e-08	0	1.91652e-07	0	2.21614e-07	0	0	0	2.68746e-07	0	2.13007e-07	0
88	miR-6529-3p	CCTGTGCCTTTTACCTCTTTA	1.03144e-06	3.7682e-06	19	2.46103e-06	11	1.43818e-06	5	5.70978e-07	7	2.87478e-07	3	2.21614e-07	0	1.6026e-07	0	2.68746e-07	0	1.06503e-07	0
89	miR-6529-5p	GAGAGATCAGAGGCGCAGAGT	9.02392e-05	0.000256634	1294	0.000174286	779	7.1909e-05	250	0.000106773	1309	5.73039e-05	598	4.90875e-05	443	3.54175e-05	221	3.25182e-05	121	2.82234e-05	265
90	miR-655-3p	TACAGTATAGATGATGTACT	8.13809e-05	0.00018127	914	8.25563e-05	369	0.000401828	1397	2.67544e-05	328	1.61946e-05	169	9.08617e-06	82	3.52573e-06	22	3.22495e-06	12	7.98775e-06	75
91	miR-655-5p	AGAGGTTATCCGTGTTATGTTC	9.72685e-07	3.7682e-06	19	4.69833e-06	21	2.87636e-07	0	0	0	0	0	0	0	0	0	0	0	0	0
92	miR-660-5p	TACCCATTGCATATCGGAGTTG	0.000306712	0.00140217	7070	0.000810126	3621	0.000229821	799	0.000137606	1687	6.81322e-05	711	9.95047e-05	898	4.16677e-06	26	4.83742e-06	18	4.04713e-06	38
93	miR-665-3p	ACCAGGAGGCTGAGGCCCCTCACT	2.7208e-07	5.94979e-07	3	1.56611e-06	7	2.87636e-07	0	0	0	0	0	0	0	0	0	0	0	0	0
94	miR-716a-3p	ATTCAAACGAGAACTTTGAAGGCC	2.2229e-05	3.56988e-06	18	1.00678e-05	45	1.06425e-05	37	2.52046e-05	309	4.0726e-05	425	5.04172e-05	455	7.37198e-06	46	2.09622e-05	78	3.1099e-05	292
95	miR-716a-5p	CGACGAGTAGGAGGGC	1.13705e-06	1.78494e-06	9	1.78984e-06	8	1.43818e-06	5	1.06039e-06	13	1.05408e-06	11	1.5513e-06	14	1.6026e-07	0	1.07498e-06	4	3.1951e-07	3
96	miR-760-3p	CGGCTCTGGGTCTGTGGGGAGT	1.44964e-07	7.93306e-07	4	2.2373e-07	0	2.87636e-07	0	0	0	0	0	0	0	0	0	0	0	0	0
97	miR-876-3p	TGGTGGTTTACAAAGTAATTC	8.81451e-08	7.93306e-07	4	0	0	0	0	0	0	0	0	0	0	0	0	0	0	0	0
98	miR-876-5p	TGGATTTCTTTGTGAATCACC	2.89294e-07	2.37992e-06	12	2.2373e-07	0	0	0	0	0	0	0	0	0	0	0	0	0	0	0
99	miR-96-5p	TTTGGCACTAGCACATTTTTGCT	9.47389e-07	5.94979e-07	3	1.78984e-06	8	4.31454e-06	15	2.44705e-07	3	2.87478e-07	3	3.32421e-07	3	4.80781e-07	3	2.68746e-07	0	2.13007e-07	0
100	PN-100545230-3p	AAGGCTGGGCCAGGCAAACC	9.16574e-06	9.16574e-06	0	9.16574e-06	0	9.16574e-06	0	9.16574e-06	3	9.16574e-06	0	9.16574e-06	0	9.16574e-06	0	9.16574e-06	0	9.16574e-06	0
101	PN-101188723-3p	AAGGACTGGAGAACAGACTTG	9.16574e-06	9.16574e-06	0	9.16574e-06	0	9.16574e-06	0	9.16574e-06	0	9.16574e-06	0	9.16574e-06	3	9.16574e-06	0	9.16574e-06	0	9.16574e-06	0
102	PN-102131307-3p	TCTGAGCCGCCAAGAAAGGGCA	9.16574e-06	9.16574e-06	0	9.16574e-06	0	9.16574e-06	0	9.16574e-06	4	9.16574e-06	0	9.16574e-06	0	9.16574e-06	0	9.16574e-06	0	9.16574e-06	0
103	PN-102131308-3p	TCTGAGCCGCCAAGAAAGGGC	9.16574e-06	9.16574e-06	0	9.16574e-06	0	9.16574e-06	0	9.16574e-06	0	9.16574e-06	0	9.16574e-06	6	9.16574e-06	0	9.16574e-06	0	9.16574e-06	0
104	PN-102661843-3p	TCGGCGCCCCACCCTCTCTAGC	9.16574e-06	9.16574e-06	0	9.16574e-06	0	9.16574e-06	0	9.16574e-06	0	9.16574e-06	3	9.16574e-06	0	9.16574e-06	0	9.16574e-06	0	9.16574e-06	0
105	PN-102929136-5p	AGTGGTAGAGCATGCTT	9.16574e-06	9.16574e-06	0	9.16574e-06	0	9.16574e-06	0	9.16574e-06	3	9.16574e-06	0	9.16574e-06	0	9.16574e-06	0	9.16574e-06	0	9.16574e-06	0
106	PN-106324432-3p	GATGTGGTGATGTGGCGCTC	9.16574e-06	9.16574e-06	0	9.16574e-06	0	9.16574e-06	0	9.16574e-06	0	9.16574e-06	0	9.16574e-06	3	9.16574e-06	0	9.16574e-06	0	9.16574e-06	0
107	PN-10664312-5p	CGGGGGAACTCCCAGACCAGCT	9.16574e-06	9.16574e-06	0	9.16574e-06	0	9.16574e-06	0	9.16574e-06	0	9.16574e-06	0	9.16574e-06	0	9.16574e-06	0	9.16574e-06	3	9.16574e-06	0
108	PN-10664314-3p	AGCTGGTCTGGGAGTTCCCGGG	9.16574e-06	9.16574e-06	0	9.16574e-06	7	9.16574e-06	4	9.16574e-06	0	9.16574e-06	0	9.16574e-06	3	9.16574e-06	0	9.16574e-06	0	9.16574e-06	0
109	PN-10664314-5p	GGGGAACTCCCAGACCAGCTTC	9.16574e-06	9.16574e-06	10	9.16574e-06	11	9.16574e-06	5	9.16574e-06	0	9.16574e-06	0	9.16574e-06	4	9.16574e-06	0	9.16574e-06	0	9.16574e-06	0
110	PN-10664348-5p	GGGGAACTCCCAGACCAGCTTC	9.16574e-06	9.16574e-06	6	9.16574e-06	11	9.16574e-06	5	9.16574e-06	0	9.16574e-06	0	9.16574e-06	0	9.16574e-06	0	9.16574e-06	0	9.16574e-06	0
111	PN-10664349-5p	CCGGGAACTCCCAGACCAGCTT	9.16574e-06	9.16574e-06	0	9.16574e-06	0	9.16574e-06	0	9.16574e-06	13	9.16574e-06	5	9.16574e-06	0	9.16574e-06	0	9.16574e-06	0	9.16574e-06	0
112	PN-10664350-3p	AGCTGGTCTGGGAGTTCCCGGGT	9.16574e-06	9.16574e-06	0	9.16574e-06	0	9.16574e-06	0	9.16574e-06	7	9.16574e-06	4	9.16574e-06	0	9.16574e-06	0	9.16574e-06	0	9.16574e-06	0
113	PN-10664350-5p	CCGGGAACTCCCAGACCAGCT	9.16574e-06	9.16574e-06	0	9.16574e-06	0	9.16574e-06	0	9.16574e-06	5	9.16574e-06	4	9.16574e-06	5	9.16574e-06	4	9.16574e-06	0	9.16574e-06	0
114	PN-108921682-3p	CCTGGGACCTGTTAGAAAGCA	9.16574e-06	9.16574e-06	0	9.16574e-06	0	9.16574e-06	0	9.16574e-06	0	9.16574e-06	0	9.16574e-06	0	9.16574e-06	0	9.16574e-06	3	9.16574e-06	0
115	PN-108993397-3p	CCAGATCTCTAGCCTAACAAACT	9.16574e-06	9.16574e-06	0	9.16574e-06	0	9.16574e-06	0	9.16574e-06	0	9.16574e-06	0	9.16574e-06	4	9.16574e-06	0	9.16574e-06	3	9.16574e-06	37
116	PN-109259351-3p	TAGGGCACAGGATGGGATGAGG	9.16574e-06	9.16574e-06	0	9.16574e-06	0	9.16574e-06	5	9.16574e-06	0	9.16574e-06	0	9.16574e-06	0	9.16574e-06	0	9.16574e-06	0	9.16574e-06	0
117	PN-109259351-5p	CCATTCCTTCGTCTGTGCACT	9.16574e-06	9.16574e-06	29	9.16574e-06	12	9.16574e-06	30	9.16574e-06	49	9.16574e-06	37	9.16574e-06	24	9.16574e-06	3	9.16574e-06	0	9.16574e-06	0
118	PN-109926846-3p	CTCGCAGCCTCCAGGGTCTG	9.16574e-06	9.16574e-06	0	9.16574e-06	0	9.16574e-06	0	9.16574e-06	0	9.16574e-06	0	9.16574e-06	0	9.16574e-06	0	9.16574e-06	3	9.16574e-06	0
119	PN-1117784-3p	GGCGCGCCGGGCCCGGGTC	9.16574e-06	9.16574e-06	0	9.16574e-06	5	9.16574e-06	0	9.16574e-06	0	9.16574e-06	0	9.16574e-06	0	9.16574e-06	0	9.16574e-06	0	9.16574e-06	0
120	PN-112494308-5p	AGATGAGAATGCGCAACTTGGA	9.16574e-06	9.16574e-06	0	9.16574e-06	0	9.16574e-06	0	9.16574e-06	3	9.16574e-06	0	9.16574e-06	0	9.16574e-06	0	9.16574e-06	0	9.16574e-06	0
121	PN-11308430-5p	AAGGGAGGTGGCGACTGCGG	9.16574e-06	9.16574e-06	0	9.16574e-06	0	9.16574e-06	0	9.16574e-06	0	9.16574e-06	3	9.16574e-06	0	9.16574e-06	0	9.16574e-06	0	9.16574e-06	0
122	PN-113376769-5p	GAGCTGAAAGAGAGCAAAC	9.16574e-06	9.16574e-06	0	9.16574e-06	4	9.16574e-06	3	9.16574e-06	0	9.16574e-06	0	9.16574e-06	0	9.16574e-06	0	9.16574e-06	0	9.16574e-06	0
123	PN-11394143-5p	AAGGGAGGTGGCGACTGCGG	9.16574e-06	9.16574e-06	0	9.16574e-06	0	9.16574e-06	0	9.16574e-06	0	9.16574e-06	3	9.16574e-06	0	9.16574e-06	0	9.16574e-06	0	9.16574e-06	0
124	PN-114976447-3p	TCTGAAGGATACCCGAGTG	9.16574e-06	9.16574e-06	0	9.16574e-06	0	9.16574e-06	0	9.16574e-06	0	9.16574e-06	0	9.16574e-06	0	9.16574e-06	0	9.16574e-06	0	9.16574e-06	3
125	PN-117383932-5p	GGAGAGGGTGTAAATCTCGC	9.16574e-06	9.16574e-06	0	9.16574e-06	0	9.16574e-06	0	9.16574e-06	0	9.16574e-06	0	9.16574e-06	4	9.16574e-06	0	9.16574e-06	0	9.16574e-06	0
126	PN-117383934-5p	GGAGAGGGTGTAAATCTC	9.16574e-06	9.16574e-06	0	9.16574e-06	0	9.16574e-06	3	9.16574e-06	31	9.16574e-06	0	9.16574e-06	0	9.16574e-06	0	9.16574e-06	0	9.16574e-06	0
127	PN-117383935-5p	GGAGAGGGTGTAAATCT	9.16574e-06	9.16574e-06	0	9.16574e-06	7	9.16574e-06	0	9.16574e-06	0	9.16574e-06	0	9.16574e-06	0	9.16574e-06	0	9.16574e-06	0	9.16574e-06	0
128	PN-117395136-5p	CACCAAACCAGGAGTCTAGGTC	9.16574e-06	9.16574e-06	0	9.16574e-06	0	9.16574e-06	0	9.16574e-06	20	9.16574e-06	6	9.16574e-06	10	9.16574e-06	3	9.16574e-06	0	9.16574e-06	8
129	PN-117395137-5p	CACCAAACCAGGAGTCTAGGT	9.16574e-06	9.16574e-06	6	9.16574e-06	9	9.16574e-06	0	9.16574e-06	0	9.16574e-06	0	9.16574e-06	0	9.16574e-06	0	9.16574e-06	0	9.16574e-06	0
130	PN-11744-3p	CTTCTCTGTTACTTCCCTCAGT	9.16574e-06	9.16574e-06	86	9.16574e-06	35	9.16574e-06	0	9.16574e-06	4	9.16574e-06	3	9.16574e-06	0	9.16574e-06	0	9.16574e-06	0	9.16574e-06	3
131	PN-1177-5p	AACTTCTTAGAGGGACAAG	9.16574e-06	9.16574e-06	0	9.16574e-06	0	9.16574e-06	15	9.16574e-06	0	9.16574e-06	0	9.16574e-06	0	9.16574e-06	0	9.16574e-06	0	9.16574e-06	0
132	PN-119071111-5p	TGCTGTGCAGTAGGACCCACT	9.16574e-06	9.16574e-06	0	9.16574e-06	0	9.16574e-06	0	9.16574e-06	0	9.16574e-06	4	9.16574e-06	0	9.16574e-06	0	9.16574e-06	0	9.16574e-06	0
133	PN-119181918-5p	CTTGGACTTTCGTGCCTGGCT	9.16574e-06	9.16574e-06	0	9.16574e-06	0	9.16574e-06	0	9.16574e-06	0	9.16574e-06	3	9.16574e-06	0	9.16574e-06	0	9.16574e-06	0	9.16574e-06	0
134	PN-119367521-5p	CTTGGACTTTCGTGCCTGGCT	9.16574e-06	9.16574e-06	0	9.16574e-06	0	9.16574e-06	0	9.16574e-06	0	9.16574e-06	3	9.16574e-06	0	9.16574e-06	0	9.16574e-06	0	9.16574e-06	0
135	PN-119658113-5p	GTGCCTGCGGTCCTAGGCG	9.16574e-06	9.16574e-06	3	9.16574e-06	0	9.16574e-06	0	9.16574e-06	0	9.16574e-06	0	9.16574e-06	0	9.16574e-06	0	9.16574e-06	0	9.16574e-06	0
136	PN-12068-3p	TGGGGAGCATGGCCTAGGGCTG	9.16574e-06	9.16574e-06	0	9.16574e-06	0	9.16574e-06	0	9.16574e-06	0	9.16574e-06	3	9.16574e-06	0	9.16574e-06	0	9.16574e-06	0	9.16574e-06	0
137	PN-121669915-3p	TCTGACCCTGGCCCCTGACCCTATT	9.16574e-06	9.16574e-06	12	9.16574e-06	0	9.16574e-06	0	9.16574e-06	15	9.16574e-06	5	9.16574e-06	0	9.16574e-06	0	9.16574e-06	0	9.16574e-06	0
138	PN-12191120-5p	CCGGGTACTGAGCTGGCCCGAG	9.16574e-06	9.16574e-06	0	9.16574e-06	0	9.16574e-06	0	9.16574e-06	4	9.16574e-06	0	9.16574e-06	0	9.16574e-06	0	9.16574e-06	0	9.16574e-06	0
139	PN-122371794-3p	TCTGTGAACTAGAAACCTCTGG	9.16574e-06	9.16574e-06	22	9.16574e-06	12	9.16574e-06	6	9.16574e-06	143	9.16574e-06	79	9.16574e-06	29	9.16574e-06	8	9.16574e-06	4	9.16574e-06	32
140	PN-123416704-3p	AGCGCTGGGACAAAGGTTCATTT	9.16574e-06	9.16574e-06	0	9.16574e-06	3	9.16574e-06	0	9.16574e-06	0	9.16574e-06	0	9.16574e-06	0	9.16574e-06	0	9.16574e-06	0	9.16574e-06	0
141	PN-123700-3p	TCATTCTCCTTCTTTGACCAGT	9.16574e-06	9.16574e-06	5	9.16574e-06	7	9.16574e-06	4	9.16574e-06	7	9.16574e-06	11	9.16574e-06	3	9.16574e-06	3	9.16574e-06	0	9.16574e-06	3
142	PN-123962726-5p	TTGACTATCTAGAGGAAGTA	9.16574e-06	9.16574e-06	5	9.16574e-06	8	9.16574e-06	0	9.16574e-06	4	9.16574e-06	0	9.16574e-06	0	9.16574e-06	0	9.16574e-06	0	9.16574e-06	0
143	PN-124874040-3p	TGCCTGAATTCTGAAAAGTAAGC	9.16574e-06	9.16574e-06	0	9.16574e-06	0	9.16574e-06	0	9.16574e-06	93	9.16574e-06	0	9.16574e-06	0	9.16574e-06	0	9.16574e-06	0	9.16574e-06	0
144	PN-124874040-5p	TGCCTGAATTCTGAAAAGTAAGC	9.16574e-06	9.16574e-06	0	9.16574e-06	5	9.16574e-06	4	9.16574e-06	0	9.16574e-06	46	9.16574e-06	50	9.16574e-06	33	9.16574e-06	0	9.16574e-06	41
145	PN-124874041-5p	TGCCTGAATTCTGAAAAGTAAG	9.16574e-06	9.16574e-06	0	9.16574e-06	0	9.16574e-06	0	9.16574e-06	0	9.16574e-06	0	9.16574e-06	0	9.16574e-06	0	9.16574e-06	10	9.16574e-06	0
146	PN-12631-3p	CCACCAGGGATCAAACCTGTGCC	9.16574e-06	9.16574e-06	0	9.16574e-06	5	9.16574e-06	4	9.16574e-06	0	9.16574e-06	4	9.16574e-06	0	9.16574e-06	0	9.16574e-06	0	9.16574e-06	0
147	PN-126551583-3p	TCGCAAGGCTGAAACTTAA	9.16574e-06	9.16574e-06	0	9.16574e-06	0	9.16574e-06	0	9.16574e-06	5	9.16574e-06	0	9.16574e-06	0	9.16574e-06	3	9.16574e-06	0	9.16574e-06	0
148	PN-127781110-3p	GTTAGTGATGATTTATAAAAT	9.16574e-06	9.16574e-06	5	9.16574e-06	0	9.16574e-06	0	9.16574e-06	0	9.16574e-06	0	9.16574e-06	0	9.16574e-06	0	9.16574e-06	0	9.16574e-06	0
149	PN-12830298-5p	CCCCCGTCCGGGCCCGCCCCC	9.16574e-06	9.16574e-06	0	9.16574e-06	5	9.16574e-06	0	9.16574e-06	0	9.16574e-06	0	9.16574e-06	0	9.16574e-06	0	9.16574e-06	0	9.16574e-06	0
150	PN-130628325-3p	TTTGCCATGACTTGAGCTCTTT	9.16574e-06	9.16574e-06	3	9.16574e-06	0	9.16574e-06	0	9.16574e-06	0	9.16574e-06	0	9.16574e-06	0	9.16574e-06	0	9.16574e-06	0	9.16574e-06	0
151	PN-130802923-3p	GAACCTCAGAGGGGGCACCA	9.16574e-06	9.16574e-06	0	9.16574e-06	5	9.16574e-06	0	9.16574e-06	0	9.16574e-06	0	9.16574e-06	0	9.16574e-06	0	9.16574e-06	0	9.16574e-06	0
152	PN-1311190-3p	CGCGCGGTCGCCCGGGGAC	9.16574e-06	9.16574e-06	27	9.16574e-06	51	9.16574e-06	40	9.16574e-06	233	9.16574e-06	205	9.16574e-06	304	9.16574e-06	15	9.16574e-06	34	9.16574e-06	88
153	PN-131748981-3p	CTCTGGCTTAGTCTGCAACTAC	9.16574e-06	9.16574e-06	0	9.16574e-06	0	9.16574e-06	0	9.16574e-06	6	9.16574e-06	0	9.16574e-06	0	9.16574e-06	0	9.16574e-06	0	9.16574e-06	0
154	PN-132079068-5p	GTTGGATGAGCCCTCGGAGG	9.16574e-06	9.16574e-06	5	9.16574e-06	0	9.16574e-06	0	9.16574e-06	0	9.16574e-06	0	9.16574e-06	0	9.16574e-06	0	9.16574e-06	0	9.16574e-06	0
155	PN-132092789-5p	AGGGGCCTTAGCCTCTGCCC	9.16574e-06	9.16574e-06	7	9.16574e-06	4	9.16574e-06	0	9.16574e-06	0	9.16574e-06	0	9.16574e-06	0	9.16574e-06	0	9.16574e-06	0	9.16574e-06	0
156	PN-13239723-3p	CTGCATGGACTGTAAGCT	9.16574e-06	9.16574e-06	0	9.16574e-06	0	9.16574e-06	0	9.16574e-06	4	9.16574e-06	0	9.16574e-06	0	9.16574e-06	0	9.16574e-06	0	9.16574e-06	0
157	PN-132441443-3p	TCAGAAGTGGGTCCAGGAATCT	9.16574e-06	9.16574e-06	0	9.16574e-06	3	9.16574e-06	0	9.16574e-06	0	9.16574e-06	0	9.16574e-06	0	9.16574e-06	0	9.16574e-06	0	9.16574e-06	0
158	PN-132520145-5p	ATCTGAACTGGAACCTGTT	9.16574e-06	9.16574e-06	0	9.16574e-06	0	9.16574e-06	0	9.16574e-06	3	9.16574e-06	0	9.16574e-06	0	9.16574e-06	0	9.16574e-06	0	9.16574e-06	0
159	PN-13333850-3p	CTGCATGGACTGTAAGCT	9.16574e-06	9.16574e-06	0	9.16574e-06	0	9.16574e-06	0	9.16574e-06	4	9.16574e-06	0	9.16574e-06	0	9.16574e-06	0	9.16574e-06	0	9.16574e-06	0
160	PN-133590719-3p	CCCTTTTAACCGCGAGCAACATTG	9.16574e-06	9.16574e-06	0	9.16574e-06	6	9.16574e-06	0	9.16574e-06	0	9.16574e-06	3	9.16574e-06	0	9.16574e-06	0	9.16574e-06	0	9.16574e-06	3
161	PN-133590719-5p	ACGCGCTGCCTTTGAGCCCCCG	9.16574e-06	9.16574e-06	0	9.16574e-06	40	9.16574e-06	6	9.16574e-06	113	9.16574e-06	70	9.16574e-06	48	9.16574e-06	27	9.16574e-06	14	9.16574e-06	25
162	PN-133590720-5p	CGCGCTGCCTTTGAGCCCCCGTT	9.16574e-06	9.16574e-06	24	9.16574e-06	0	9.16574e-06	0	9.16574e-06	0	9.16574e-06	0	9.16574e-06	0	9.16574e-06	0	9.16574e-06	0	9.16574e-06	0
163	PN-133619219-5p	ACAGGCACGGCTGGTTTGAGC	9.16574e-06	9.16574e-06	0	9.16574e-06	0	9.16574e-06	8	9.16574e-06	0	9.16574e-06	4	9.16574e-06	0	9.16574e-06	0	9.16574e-06	0	9.16574e-06	0
164	PN-133619255-3p	CCAAACCAGTTGTGCCTGTAGT	9.16574e-06	9.16574e-06	3	9.16574e-06	0	9.16574e-06	0	9.16574e-06	0	9.16574e-06	0	9.16574e-06	0	9.16574e-06	0	9.16574e-06	0	9.16574e-06	0
165	PN-134136102-5p	CTAGAATAAAGCTCCTTGAGGA	9.16574e-06	9.16574e-06	0	9.16574e-06	0	9.16574e-06	0	9.16574e-06	0	9.16574e-06	0	9.16574e-06	0	9.16574e-06	3	9.16574e-06	0	9.16574e-06	0
166	PN-134294514-3p	TCACCGTGGCCCTGATCCCACT	9.16574e-06	9.16574e-06	0	9.16574e-06	3	9.16574e-06	0	9.16574e-06	0	9.16574e-06	0	9.16574e-06	0	9.16574e-06	0	9.16574e-06	0	9.16574e-06	0
167	PN-134382757-3p	CCGGCCCTCGAGTTCCCCGCGA	9.16574e-06	9.16574e-06	0	9.16574e-06	3	9.16574e-06	0	9.16574e-06	0	9.16574e-06	0	9.16574e-06	0	9.16574e-06	0	9.16574e-06	0	9.16574e-06	0
168	PN-1351754-5p	CCCCTCCCTTCCGCTGCATCCC	9.16574e-06	9.16574e-06	0	9.16574e-06	4	9.16574e-06	0	9.16574e-06	0	9.16574e-06	0	9.16574e-06	0	9.16574e-06	0	9.16574e-06	0	9.16574e-06	0
169	PN-13628633-5p	TCGAAACCATCCTCTGCTACCA	9.16574e-06	9.16574e-06	35	9.16574e-06	0	9.16574e-06	0	9.16574e-06	21	9.16574e-06	16	9.16574e-06	0	9.16574e-06	0	9.16574e-06	0	9.16574e-06	0
170	PN-13628636-5p	AAACCATCCTCTGCTACCA	9.16574e-06	9.16574e-06	0	9.16574e-06	12	9.16574e-06	0	9.16574e-06	0	9.16574e-06	0	9.16574e-06	0	9.16574e-06	0	9.16574e-06	0	9.16574e-06	3
171	PN-13628637-5p	AACCATCCTCTGCTACCA	9.16574e-06	9.16574e-06	0	9.16574e-06	0	9.16574e-06	0	9.16574e-06	0	9.16574e-06	0	9.16574e-06	20	9.16574e-06	0	9.16574e-06	0	9.16574e-06	0
172	PN-136740114-3p	ATATCTGCCTGTATATATGCCT	9.16574e-06	9.16574e-06	0	9.16574e-06	4	9.16574e-06	7	9.16574e-06	22	9.16574e-06	46	9.16574e-06	19	9.16574e-06	0	9.16574e-06	3	9.16574e-06	8
173	PN-137139894-3p	AATGGCGCTTTTTTGTGAAGA	9.16574e-06	9.16574e-06	3	9.16574e-06	0	9.16574e-06	0	9.16574e-06	0	9.16574e-06	0	9.16574e-06	0	9.16574e-06	0	9.16574e-06	0	9.16574e-06	0
174	PN-137160634-3p	TGATTGGCACCTCTTTGAGTGAC	9.16574e-06	9.16574e-06	22	9.16574e-06	5	9.16574e-06	0	9.16574e-06	0	9.16574e-06	0	9.16574e-06	0	9.16574e-06	0	9.16574e-06	0	9.16574e-06	0
175	PN-137236991-3p	TGATTGGCACCTCTTGGAGTGAAT	9.16574e-06	9.16574e-06	3	9.16574e-06	0	9.16574e-06	0	9.16574e-06	0	9.16574e-06	0	9.16574e-06	0	9.16574e-06	0	9.16574e-06	0	9.16574e-06	0
176	PN-137797564-5p	GTGGATTCACTCAACTTGGGTT	9.16574e-06	9.16574e-06	0	9.16574e-06	3	9.16574e-06	0	9.16574e-06	0	9.16574e-06	0	9.16574e-06	0	9.16574e-06	0	9.16574e-06	0	9.16574e-06	0
177	PN-137797565-5p	GTGGATTCACTCAACTTGGGT	9.16574e-06	9.16574e-06	0	9.16574e-06	0	9.16574e-06	3	9.16574e-06	0	9.16574e-06	0	9.16574e-06	0	9.16574e-06	0	9.16574e-06	0	9.16574e-06	0
178	PN-1382946-3p	TTTCCTGTCCCTCTTCACCCAGT	9.16574e-06	9.16574e-06	0	9.16574e-06	0	9.16574e-06	0	9.16574e-06	3	9.16574e-06	0	9.16574e-06	0	9.16574e-06	0	9.16574e-06	0	9.16574e-06	0
179	PN-138897917-5p	TCAGGTGGTTATTGTGGTG	9.16574e-06	9.16574e-06	0	9.16574e-06	6	9.16574e-06	5	9.16574e-06	6	9.16574e-06	0	9.16574e-06	0	9.16574e-06	5	9.16574e-06	0	9.16574e-06	0
180	PN-14131409-5p	AGGAACTTCTACATGCTCTGGGA	9.16574e-06	9.16574e-06	0	9.16574e-06	0	9.16574e-06	0	9.16574e-06	3	9.16574e-06	0	9.16574e-06	0	9.16574e-06	0	9.16574e-06	0	9.16574e-06	0
181	PN-141628181-5p	CCGGCCGTGCCGGCGGCCC	9.16574e-06	9.16574e-06	0	9.16574e-06	5	9.16574e-06	0	9.16574e-06	0	9.16574e-06	0	9.16574e-06	0	9.16574e-06	0	9.16574e-06	0	9.16574e-06	0
182	PN-141885413-5p	ATTGAAATCGCTGTGAAG	9.16574e-06	9.16574e-06	0	9.16574e-06	0	9.16574e-06	0	9.16574e-06	0	9.16574e-06	0	9.16574e-06	4	9.16574e-06	0	9.16574e-06	0	9.16574e-06	0
183	PN-141988531-5p	CGCTCCCCGTGCCTCCCGG	9.16574e-06	9.16574e-06	0	9.16574e-06	0	9.16574e-06	0	9.16574e-06	0	9.16574e-06	0	9.16574e-06	3	9.16574e-06	0	9.16574e-06	0	9.16574e-06	0
184	PN-142095955-5p	ACAACGGGAACTGCCAGGATTCT	9.16574e-06	9.16574e-06	0	9.16574e-06	0	9.16574e-06	0	9.16574e-06	0	9.16574e-06	0	9.16574e-06	3	9.16574e-06	0	9.16574e-06	0	9.16574e-06	0
185	PN-143853724-3p	ACAGGGAAGAGAGCAAGTAGGC	9.16574e-06	9.16574e-06	0	9.16574e-06	0	9.16574e-06	0	9.16574e-06	0	9.16574e-06	0	9.16574e-06	3	9.16574e-06	0	9.16574e-06	0	9.16574e-06	0
186	PN-14392523-3p	CGTAATTTAGGAATGGCTGTA	9.16574e-06	9.16574e-06	0	9.16574e-06	0	9.16574e-06	0	9.16574e-06	0	9.16574e-06	0	9.16574e-06	3	9.16574e-06	0	9.16574e-06	0	9.16574e-06	0
187	PN-145354-5p	TCATGCCGGCTCTTGGCTCAGT	9.16574e-06	9.16574e-06	5	9.16574e-06	0	9.16574e-06	0	9.16574e-06	0	9.16574e-06	0	9.16574e-06	0	9.16574e-06	0	9.16574e-06	0	9.16574e-06	0
188	PN-145570328-3p	AGCTGGACTCCGTCTCTTCCTTT	9.16574e-06	9.16574e-06	0	9.16574e-06	0	9.16574e-06	0	9.16574e-06	5	9.16574e-06	0	9.16574e-06	0	9.16574e-06	0	9.16574e-06	0	9.16574e-06	0
189	PN-145885289-5p	GAGGGACGGGAGCGGGGC	9.16574e-06	9.16574e-06	0	9.16574e-06	0	9.16574e-06	0	9.16574e-06	4	9.16574e-06	0	9.16574e-06	0	9.16574e-06	0	9.16574e-06	0	9.16574e-06	0
190	PN-14763500-5p	GTGGGCGGGCGGGGCCGGG	9.16574e-06	9.16574e-06	0	9.16574e-06	0	9.16574e-06	0	9.16574e-06	0	9.16574e-06	0	9.16574e-06	6	9.16574e-06	0	9.16574e-06	0	9.16574e-06	0
191	PN-147940046-3p	TCTCCTTGCGAGTCTCTGCTGCCT	9.16574e-06	9.16574e-06	0	9.16574e-06	0	9.16574e-06	0	9.16574e-06	0	9.16574e-06	18	9.16574e-06	10	9.16574e-06	0	9.16574e-06	0	9.16574e-06	0
192	PN-148162711-3p	TCTCCTTGCGAGTCTCTGCTGCCT	9.16574e-06	9.16574e-06	0	9.16574e-06	0	9.16574e-06	0	9.16574e-06	0	9.16574e-06	18	9.16574e-06	10	9.16574e-06	0	9.16574e-06	0	9.16574e-06	0
193	PN-14862190-3p	CCCTTTTAACCGCGAGCAACATTG	9.16574e-06	9.16574e-06	0	9.16574e-06	6	9.16574e-06	0	9.16574e-06	0	9.16574e-06	0	9.16574e-06	0	9.16574e-06	0	9.16574e-06	0	9.16574e-06	0
194	PN-14862190-5p	ACGCGCTGCCTTTGAGCCCCCGTT	9.16574e-06	9.16574e-06	24	9.16574e-06	40	9.16574e-06	6	9.16574e-06	0	9.16574e-06	0	9.16574e-06	0	9.16574e-06	0	9.16574e-06	0	9.16574e-06	0
195	PN-14862192-3p	AACCGCGAGCAACATTG	9.16574e-06	9.16574e-06	0	9.16574e-06	0	9.16574e-06	0	9.16574e-06	0	9.16574e-06	3	9.16574e-06	0	9.16574e-06	0	9.16574e-06	0	9.16574e-06	3
196	PN-14862192-5p	ACGCGCTGCCTTTGAGCCCCCG	9.16574e-06	9.16574e-06	0	9.16574e-06	0	9.16574e-06	0	9.16574e-06	0	9.16574e-06	70	9.16574e-06	48	9.16574e-06	0	9.16574e-06	0	9.16574e-06	25
197	PN-149811410-5p	GCAGACTGTCCTGGACCC	9.16574e-06	9.16574e-06	0	9.16574e-06	0	9.16574e-06	0	9.16574e-06	3	9.16574e-06	0	9.16574e-06	0	9.16574e-06	0	9.16574e-06	0	9.16574e-06	0
198	PN-149811411-5p	AGCAGACTGTCCTGGACCC	9.16574e-06	9.16574e-06	0	9.16574e-06	0	9.16574e-06	0	9.16574e-06	0	9.16574e-06	0	9.16574e-06	0	9.16574e-06	0	9.16574e-06	0	9.16574e-06	5
199	PN-149836588-3p	TGCTCTGCAGTGCCCCACCTTGT	9.16574e-06	9.16574e-06	0	9.16574e-06	3	9.16574e-06	0	9.16574e-06	0	9.16574e-06	0	9.16574e-06	0	9.16574e-06	0	9.16574e-06	0	9.16574e-06	0
200	PN-150184101-5p	CAACCGTGATGTTCTTTGTCTGAGT	9.16574e-06	9.16574e-06	0	9.16574e-06	5	9.16574e-06	0	9.16574e-06	0	9.16574e-06	0	9.16574e-06	0	9.16574e-06	0	9.16574e-06	0	9.16574e-06	0
201	PN-150636098-3p	GGTTCCATGTGATAAATGCTAGGCTG	9.16574e-06	9.16574e-06	0	9.16574e-06	0	9.16574e-06	0	9.16574e-06	0	9.16574e-06	0	9.16574e-06	3	9.16574e-06	0	9.16574e-06	0	9.16574e-06	0
202	PN-15077-3p	TTTCCCCTCGCCCATCCCCAGT	9.16574e-06	9.16574e-06	0	9.16574e-06	5	9.16574e-06	3	9.16574e-06	0	9.16574e-06	3	9.16574e-06	3	9.16574e-06	0	9.16574e-06	0	9.16574e-06	0
203	PN-15106444-5p	CCAGGAGGTACTGCTGAAAGCT	9.16574e-06	9.16574e-06	0	9.16574e-06	0	9.16574e-06	0	9.16574e-06	3	9.16574e-06	0	9.16574e-06	0	9.16574e-06	0	9.16574e-06	0	9.16574e-06	0
204	PN-151102625-3p	TAAGCAGCAAGGTTGTCTGTCT	9.16574e-06	9.16574e-06	0	9.16574e-06	0	9.16574e-06	0	9.16574e-06	0	9.16574e-06	0	9.16574e-06	0	9.16574e-06	0	9.16574e-06	0	9.16574e-06	35
205	PN-151102625-5p	AAAAAAGACGGATGACCTTGCT	9.16574e-06	9.16574e-06	0	9.16574e-06	0	9.16574e-06	0	9.16574e-06	0	9.16574e-06	0	9.16574e-06	0	9.16574e-06	0	9.16574e-06	0	9.16574e-06	34
206	PN-151102658-3p	TAAGCAGCAAGGTTGTCTGTCT	9.16574e-06	9.16574e-06	0	9.16574e-06	0	9.16574e-06	0	9.16574e-06	0	9.16574e-06	0	9.16574e-06	0	9.16574e-06	0	9.16574e-06	3	9.16574e-06	0
207	PN-151102658-5p	ACGGATGACCTTGCTGTTTACA	9.16574e-06	9.16574e-06	0	9.16574e-06	0	9.16574e-06	0	9.16574e-06	0	9.16574e-06	0	9.16574e-06	0	9.16574e-06	0	9.16574e-06	14	9.16574e-06	0
208	PN-151102661-3p	TAAGCAGCAAGGTTGTCTGTCT	9.16574e-06	9.16574e-06	5	9.16574e-06	4	9.16574e-06	5	9.16574e-06	0	9.16574e-06	0	9.16574e-06	0	9.16574e-06	0	9.16574e-06	0	9.16574e-06	0
209	PN-151102661-5p	AGACGGATGACCTTGCTGTTT	9.16574e-06	9.16574e-06	20	9.16574e-06	49	9.16574e-06	29	9.16574e-06	0	9.16574e-06	0	9.16574e-06	0	9.16574e-06	0	9.16574e-06	0	9.16574e-06	0
210	PN-151102665-3p	TAAGCAGCAAGGTTGTCTGTCT	9.16574e-06	9.16574e-06	0	9.16574e-06	0	9.16574e-06	0	9.16574e-06	68	9.16574e-06	59	9.16574e-06	35	9.16574e-06	14	9.16574e-06	0	9.16574e-06	0
211	PN-151102665-5p	AAAAAAGACGGATGACCTTGCT	9.16574e-06	9.16574e-06	0	9.16574e-06	0	9.16574e-06	0	9.16574e-06	87	9.16574e-06	63	9.16574e-06	61	9.16574e-06	22	9.16574e-06	0	9.16574e-06	0
212	PN-15117942-5p	TAAAATCGTCGTAGCCTCATCTA	9.16574e-06	9.16574e-06	0	9.16574e-06	0	9.16574e-06	0	9.16574e-06	3	9.16574e-06	0	9.16574e-06	0	9.16574e-06	0	9.16574e-06	0	9.16574e-06	0
213	PN-151712394-3p	TCACGTCCATGGTCAGCACCGTT	9.16574e-06	9.16574e-06	0	9.16574e-06	4	9.16574e-06	0	9.16574e-06	0	9.16574e-06	0	9.16574e-06	0	9.16574e-06	0	9.16574e-06	0	9.16574e-06	0
214	PN-15340142-5p	TTTCGGGAAACACTGTTTAAAC	9.16574e-06	9.16574e-06	0	9.16574e-06	0	9.16574e-06	0	9.16574e-06	20	9.16574e-06	18	9.16574e-06	15	9.16574e-06	0	9.16574e-06	0	9.16574e-06	4
215	PN-15340143-5p	TTCGGGAAACACTGTTTAAAC	9.16574e-06	9.16574e-06	0	9.16574e-06	0	9.16574e-06	0	9.16574e-06	0	9.16574e-06	0	9.16574e-06	0	9.16574e-06	5	9.16574e-06	0	9.16574e-06	0
216	PN-15463730-3p	TGGCACACCTGAACACCT	9.16574e-06	9.16574e-06	0	9.16574e-06	0	9.16574e-06	0	9.16574e-06	3	9.16574e-06	0	9.16574e-06	0	9.16574e-06	0	9.16574e-06	0	9.16574e-06	0
217	PN-154993941-5p	AAACCTGCCCTCTCTGACAGTCCT	9.16574e-06	9.16574e-06	0	9.16574e-06	0	9.16574e-06	0	9.16574e-06	17	9.16574e-06	4	9.16574e-06	12	9.16574e-06	0	9.16574e-06	0	9.16574e-06	5
218	PN-154993943-5p	ACCTGCCCTCTCTGACAGTCCT	9.16574e-06	9.16574e-06	0	9.16574e-06	0	9.16574e-06	0	9.16574e-06	0	9.16574e-06	0	9.16574e-06	0	9.16574e-06	0	9.16574e-06	3	9.16574e-06	0
219	PN-157405294-5p	TCCCCACTCTCCTTGCCCTGCT	9.16574e-06	9.16574e-06	0	9.16574e-06	3	9.16574e-06	0	9.16574e-06	5	9.16574e-06	0	9.16574e-06	0	9.16574e-06	0	9.16574e-06	0	9.16574e-06	0
220	PN-157496-3p	CTGACCTGCCACCCCACCCACAGT	9.16574e-06	9.16574e-06	0	9.16574e-06	0	9.16574e-06	0	9.16574e-06	3	9.16574e-06	0	9.16574e-06	0	9.16574e-06	0	9.16574e-06	0	9.16574e-06	4
221	PN-15776565-3p	TGTGATCGTGGCCTAGGCCA	9.16574e-06	9.16574e-06	0	9.16574e-06	0	9.16574e-06	0	9.16574e-06	0	9.16574e-06	0	9.16574e-06	4	9.16574e-06	0	9.16574e-06	0	9.16574e-06	0
222	PN-158709-3p	CGCCCCCTCCCTGTCCCGCAGT	9.16574e-06	9.16574e-06	0	9.16574e-06	4	9.16574e-06	0	9.16574e-06	0	9.16574e-06	0	9.16574e-06	0	9.16574e-06	0	9.16574e-06	0	9.16574e-06	0
223	PN-15896-5p	CCAAGGAGTCTAACACG	9.16574e-06	9.16574e-06	0	9.16574e-06	0	9.16574e-06	0	9.16574e-06	0	9.16574e-06	0	9.16574e-06	3	9.16574e-06	0	9.16574e-06	0	9.16574e-06	0
224	PN-16196850-3p	GCCCTGACTGTCACGTGGGACA	9.16574e-06	9.16574e-06	0	9.16574e-06	0	9.16574e-06	0	9.16574e-06	0	9.16574e-06	3	9.16574e-06	0	9.16574e-06	0	9.16574e-06	0	9.16574e-06	0
225	PN-16238938-3p	CAACGTGCTGACTGCGGCA	9.16574e-06	9.16574e-06	0	9.16574e-06	0	9.16574e-06	0	9.16574e-06	0	9.16574e-06	0	9.16574e-06	0	9.16574e-06	0	9.16574e-06	0	9.16574e-06	3
226	PN-1631-3p	TGGTGCCTGACGTCTTGGCAGT	9.16574e-06	9.16574e-06	14212	9.16574e-06	5947	9.16574e-06	1549	9.16574e-06	140	9.16574e-06	0	9.16574e-06	0	9.16574e-06	0	9.16574e-06	0	9.16574e-06	6
227	PN-1631-5p	AGCCAGGGCTGCAGGCACTGAC	9.16574e-06	9.16574e-06	103	9.16574e-06	44	9.16574e-06	11	9.16574e-06	9	9.16574e-06	0	9.16574e-06	0	9.16574e-06	0	9.16574e-06	0	9.16574e-06	0
228	PN-1633-3p	TGTGGTGCCTGACGTCTTGGCA	9.16574e-06	9.16574e-06	0	9.16574e-06	0	9.16574e-06	0	9.16574e-06	0	9.16574e-06	106	9.16574e-06	136	9.16574e-06	8	9.16574e-06	0	9.16574e-06	0
229	PN-1633-5p	AGCCAGGGCTGCAGGCACTGAAA	9.16574e-06	9.16574e-06	0	9.16574e-06	0	9.16574e-06	0	9.16574e-06	0	9.16574e-06	6	9.16574e-06	6	9.16574e-06	0	9.16574e-06	0	9.16574e-06	0
230	PN-16620374-5p	GCGTAGCAGTTTGGGATC	9.16574e-06	9.16574e-06	0	9.16574e-06	0	9.16574e-06	0	9.16574e-06	0	9.16574e-06	3	9.16574e-06	0	9.16574e-06	0	9.16574e-06	0	9.16574e-06	0
231	PN-16644632-3p	TTCAGAGAACTGTAAACGCCT	9.16574e-06	9.16574e-06	0	9.16574e-06	0	9.16574e-06	0	9.16574e-06	10	9.16574e-06	7	9.16574e-06	6	9.16574e-06	5	9.16574e-06	0	9.16574e-06	3
232	PN-16698133-3p	CGGGGGAGAGGGTGTAAATC	9.16574e-06	9.16574e-06	0	9.16574e-06	3	9.16574e-06	0	9.16574e-06	0	9.16574e-06	0	9.16574e-06	0	9.16574e-06	0	9.16574e-06	0	9.16574e-06	0
233	PN-16698135-3p	CCGGGGGAGAGGGTGTAAA	9.16574e-06	9.16574e-06	3	9.16574e-06	0	9.16574e-06	0	9.16574e-06	0	9.16574e-06	0	9.16574e-06	0	9.16574e-06	0	9.16574e-06	0	9.16574e-06	0
234	PN-16846-3p	CCTGGGACCTGTTAGAAAGCA	9.16574e-06	9.16574e-06	0	9.16574e-06	0	9.16574e-06	0	9.16574e-06	0	9.16574e-06	0	9.16574e-06	0	9.16574e-06	0	9.16574e-06	3	9.16574e-06	0
235	PN-17110560-3p	TGAGTGTGTGTGTGTGAGTGTAA	9.16574e-06	9.16574e-06	3	9.16574e-06	0	9.16574e-06	0	9.16574e-06	0	9.16574e-06	0	9.16574e-06	0	9.16574e-06	0	9.16574e-06	0	9.16574e-06	0
236	PN-171911928-3p	TGTAGCTTCATATTGAGTC	9.16574e-06	9.16574e-06	0	9.16574e-06	0	9.16574e-06	0	9.16574e-06	0	9.16574e-06	0	9.16574e-06	3	9.16574e-06	0	9.16574e-06	0	9.16574e-06	0
237	PN-172721704-5p	ATTTTTGGTGACTGGCAGC	9.16574e-06	9.16574e-06	0	9.16574e-06	0	9.16574e-06	0	9.16574e-06	0	9.16574e-06	3	9.16574e-06	0	9.16574e-06	0	9.16574e-06	0	9.16574e-06	0
238	PN-173927076-3p	GGGTCCCATCTGGGGTGCCA	9.16574e-06	9.16574e-06	10	9.16574e-06	15	9.16574e-06	13	9.16574e-06	0	9.16574e-06	0	9.16574e-06	0	9.16574e-06	0	9.16574e-06	0	9.16574e-06	0
239	PN-17435364-3p	GAGCCATGGTCTGTAGGGAGATTCGA	9.16574e-06	9.16574e-06	0	9.16574e-06	0	9.16574e-06	0	9.16574e-06	0	9.16574e-06	0	9.16574e-06	0	9.16574e-06	0	9.16574e-06	0	9.16574e-06	3
240	PN-1759158-5p	TGTCCTGCCACCGCTCTGAGC	9.16574e-06	9.16574e-06	0	9.16574e-06	0	9.16574e-06	0	9.16574e-06	3	9.16574e-06	0	9.16574e-06	0	9.16574e-06	0	9.16574e-06	0	9.16574e-06	0
241	PN-176858671-3p	CATTGCACTTGTCTCGGAAT	9.16574e-06	9.16574e-06	9	9.16574e-06	0	9.16574e-06	0	9.16574e-06	0	9.16574e-06	0	9.16574e-06	0	9.16574e-06	0	9.16574e-06	0	9.16574e-06	0
242	PN-180791299-5p	TGCACAGGTTTTGAGGCC	9.16574e-06	9.16574e-06	0	9.16574e-06	0	9.16574e-06	0	9.16574e-06	0	9.16574e-06	3	9.16574e-06	0	9.16574e-06	0	9.16574e-06	0	9.16574e-06	0
243	PN-182942352-3p	CACCCCAGACCCAATGGCAAGA	9.16574e-06	9.16574e-06	0	9.16574e-06	0	9.16574e-06	0	9.16574e-06	0	9.16574e-06	4	9.16574e-06	0	9.16574e-06	0	9.16574e-06	0	9.16574e-06	0
244	PN-182942352-5p	TTGCCGTTGGGTCTGGGGTGT	9.16574e-06	9.16574e-06	0	9.16574e-06	0	9.16574e-06	0	9.16574e-06	0	9.16574e-06	3	9.16574e-06	0	9.16574e-06	0	9.16574e-06	0	9.16574e-06	0
245	PN-182942354-5p	TTGCCGTTGGGTCTGGGGTGT	9.16574e-06	9.16574e-06	0	9.16574e-06	0	9.16574e-06	3	9.16574e-06	0	9.16574e-06	3	9.16574e-06	0	9.16574e-06	0	9.16574e-06	0	9.16574e-06	0
246	PN-182942390-5p	TTGCCGTTGGGTCTGGGGTGTGT	9.16574e-06	9.16574e-06	0	9.16574e-06	0	9.16574e-06	0	9.16574e-06	3	9.16574e-06	0	9.16574e-06	0	9.16574e-06	0	9.16574e-06	0	9.16574e-06	0
247	PN-182942391-5p	TTGCCGTTGGGTCTGGGGTGTG	9.16574e-06	9.16574e-06	0	9.16574e-06	0	9.16574e-06	0	9.16574e-06	0	9.16574e-06	0	9.16574e-06	3	9.16574e-06	0	9.16574e-06	0	9.16574e-06	0
248	PN-182942392-5p	TTGCCGTTGGGTCTGGGGTGT	9.16574e-06	9.16574e-06	0	9.16574e-06	0	9.16574e-06	3	9.16574e-06	0	9.16574e-06	0	9.16574e-06	0	9.16574e-06	0	9.16574e-06	0	9.16574e-06	0
249	PN-183678628-3p	TACCTTGTAGAACTGAATTTGT	9.16574e-06	9.16574e-06	0	9.16574e-06	0	9.16574e-06	0	9.16574e-06	0	9.16574e-06	0	9.16574e-06	0	9.16574e-06	5	9.16574e-06	3	9.16574e-06	0
250	PN-18432254-5p	CTTCGGACTGGCCCAGGGA	9.16574e-06	9.16574e-06	0	9.16574e-06	0	9.16574e-06	0	9.16574e-06	0	9.16574e-06	0	9.16574e-06	0	9.16574e-06	0	9.16574e-06	0	9.16574e-06	3
251	PN-18582865-5p	CACCTGCCCTCTGCACGTGGGC	9.16574e-06	9.16574e-06	0	9.16574e-06	0	9.16574e-06	0	9.16574e-06	7	9.16574e-06	0	9.16574e-06	0	9.16574e-06	0	9.16574e-06	3	9.16574e-06	0
252	PN-18582866-5p	CACCTGCCCTCTGCACGTGGG	9.16574e-06	9.16574e-06	0	9.16574e-06	0	9.16574e-06	0	9.16574e-06	0	9.16574e-06	4	9.16574e-06	0	9.16574e-06	8	9.16574e-06	0	9.16574e-06	5
253	PN-18650541-3p	ATCTGGGGTAGGGCCTGGGAAT	9.16574e-06	9.16574e-06	3	9.16574e-06	4	9.16574e-06	0	9.16574e-06	0	9.16574e-06	0	9.16574e-06	0	9.16574e-06	0	9.16574e-06	0	9.16574e-06	0
254	PN-18750268-3p	CTACTCTGTCCCCACCTCCAGT	9.16574e-06	9.16574e-06	32	9.16574e-06	43	9.16574e-06	14	9.16574e-06	18	9.16574e-06	19	9.16574e-06	13	9.16574e-06	10	9.16574e-06	0	9.16574e-06	12
255	PN-187724595-3p	TCGGGCTCATCTCTGTTCCC	9.16574e-06	9.16574e-06	0	9.16574e-06	0	9.16574e-06	0	9.16574e-06	0	9.16574e-06	0	9.16574e-06	0	9.16574e-06	0	9.16574e-06	0	9.16574e-06	3
256	PN-18873406-3p	GGCCCACGGGGGCCCGGGCA	9.16574e-06	9.16574e-06	0	9.16574e-06	3	9.16574e-06	0	9.16574e-06	0	9.16574e-06	0	9.16574e-06	0	9.16574e-06	0	9.16574e-06	0	9.16574e-06	0
257	PN-190079423-5p	ATTCTGTTAGAAAAATGCAAGA	9.16574e-06	9.16574e-06	0	9.16574e-06	0	9.16574e-06	0	9.16574e-06	9	9.16574e-06	11	9.16574e-06	3	9.16574e-06	4	9.16574e-06	0	9.16574e-06	6
258	PN-194131330-3p	TGGCTGTGATGATTTTCAT	9.16574e-06	9.16574e-06	16	9.16574e-06	42	9.16574e-06	11	9.16574e-06	6	9.16574e-06	6	9.16574e-06	6	9.16574e-06	0	9.16574e-06	0	9.16574e-06	7
259	PN-19684419-3p	CCCCGGGCGGGTCGCGCC	9.16574e-06	9.16574e-06	84	9.16574e-06	0	9.16574e-06	94	9.16574e-06	0	9.16574e-06	0	9.16574e-06	0	9.16574e-06	0	9.16574e-06	0	9.16574e-06	0
260	PN-197461205-5p	TATAGGCAAATCCGTAGAG	9.16574e-06	9.16574e-06	0	9.16574e-06	0	9.16574e-06	0	9.16574e-06	0	9.16574e-06	7	9.16574e-06	0	9.16574e-06	0	9.16574e-06	0	9.16574e-06	0
261	PN-201635913-5p	CTCCGAGTTAGAAGAAGAG	9.16574e-06	9.16574e-06	0	9.16574e-06	4	9.16574e-06	5	9.16574e-06	0	9.16574e-06	0	9.16574e-06	0	9.16574e-06	0	9.16574e-06	0	9.16574e-06	0
262	PN-22105-5p	ATGCTGAGAGAGACAAATGCCT	9.16574e-06	9.16574e-06	0	9.16574e-06	0	9.16574e-06	0	9.16574e-06	10	9.16574e-06	3	9.16574e-06	0	9.16574e-06	0	9.16574e-06	0	9.16574e-06	0
263	PN-22532684-5p	TGGAAAAAAGAAGTATGTAT	9.16574e-06	9.16574e-06	0	9.16574e-06	4	9.16574e-06	0	9.16574e-06	0	9.16574e-06	0	9.16574e-06	0	9.16574e-06	0	9.16574e-06	0	9.16574e-06	0
264	PN-22627710-3p	TCGACTCCCGGTGTGGGAACC	9.16574e-06	9.16574e-06	12	9.16574e-06	0	9.16574e-06	0	9.16574e-06	0	9.16574e-06	0	9.16574e-06	4	9.16574e-06	0	9.16574e-06	0	9.16574e-06	4
265	PN-22627710-5p	TCCCACATAGTCTAGCGGTTAGG	9.16574e-06	9.16574e-06	8	9.16574e-06	0	9.16574e-06	0	9.16574e-06	0	9.16574e-06	0	9.16574e-06	0	9.16574e-06	0	9.16574e-06	0	9.16574e-06	0
266	PN-22964522-3p	CCCCGCGCGGCTCCCTCCA	9.16574e-06	9.16574e-06	10	9.16574e-06	8	9.16574e-06	0	9.16574e-06	0	9.16574e-06	0	9.16574e-06	0	9.16574e-06	0	9.16574e-06	0	9.16574e-06	0
267	PN-23443309-3p	ATTCCCGGCCAACGCACCA	9.16574e-06	9.16574e-06	24	9.16574e-06	22	9.16574e-06	10	9.16574e-06	43	9.16574e-06	28	9.16574e-06	48	9.16574e-06	10	9.16574e-06	24	9.16574e-06	26
268	PN-24073-3p	CGGGTTCGACTCCCGGTATGGGAAC	9.16574e-06	9.16574e-06	10	9.16574e-06	0	9.16574e-06	5	9.16574e-06	0	9.16574e-06	0	9.16574e-06	0	9.16574e-06	0	9.16574e-06	0	9.16574e-06	0
269	PN-24076-3p	GTTCGACTCCCGGTATGGGAACC	9.16574e-06	9.16574e-06	0	9.16574e-06	10	9.16574e-06	0	9.16574e-06	0	9.16574e-06	0	9.16574e-06	0	9.16574e-06	0	9.16574e-06	0	9.16574e-06	0
270	PN-24885174-5p	TTCAAGTAACCCAGGATAGGCTT	9.16574e-06	9.16574e-06	314	9.16574e-06	333	9.16574e-06	68	9.16574e-06	58	9.16574e-06	43	9.16574e-06	27	9.16574e-06	0	9.16574e-06	0	9.16574e-06	14
271	PN-24885175-5p	TTCAAGNAACCCAGGATAGGCT	9.16574e-06	9.16574e-06	0	9.16574e-06	0	9.16574e-06	0	9.16574e-06	0	9.16574e-06	0	9.16574e-06	0	9.16574e-06	55	9.16574e-06	14	9.16574e-06	0
272	PN-250424488-3p	AAGAAAATAGCTCAGAAAACT	9.16574e-06	9.16574e-06	0	9.16574e-06	0	9.16574e-06	0	9.16574e-06	3	9.16574e-06	0	9.16574e-06	0	9.16574e-06	0	9.16574e-06	0	9.16574e-06	3
273	PN-250764177-5p	CTTGGCAGCTAGTCAGCACTC	9.16574e-06	9.16574e-06	0	9.16574e-06	0	9.16574e-06	0	9.16574e-06	0	9.16574e-06	0	9.16574e-06	0	9.16574e-06	0	9.16574e-06	3	9.16574e-06	0
274	PN-260297070-5p	CCCACTTCTGACACATCTTT	9.16574e-06	9.16574e-06	0	9.16574e-06	6	9.16574e-06	4	9.16574e-06	0	9.16574e-06	0	9.16574e-06	0	9.16574e-06	0	9.16574e-06	0	9.16574e-06	0
275	PN-26036817-5p	CTGAGACAATTCCATTCAGTGT	9.16574e-06	9.16574e-06	0	9.16574e-06	0	9.16574e-06	5	9.16574e-06	0	9.16574e-06	0	9.16574e-06	0	9.16574e-06	0	9.16574e-06	0	9.16574e-06	0
276	PN-26036852-5p	CTGAGACAATTCCATTCAGTGT	9.16574e-06	9.16574e-06	0	9.16574e-06	0	9.16574e-06	5	9.16574e-06	0	9.16574e-06	0	9.16574e-06	0	9.16574e-06	0	9.16574e-06	0	9.16574e-06	0
277	PN-2675055-5p	GAGAGGGTGTAAATCTC	9.16574e-06	9.16574e-06	0	9.16574e-06	0	9.16574e-06	0	9.16574e-06	0	9.16574e-06	0	9.16574e-06	20	9.16574e-06	0	9.16574e-06	0	9.16574e-06	0
278	PN-269502526-3p	TCGAGGATCTCACTGTCTAGT	9.16574e-06	9.16574e-06	0	9.16574e-06	0	9.16574e-06	0	9.16574e-06	0	9.16574e-06	0	9.16574e-06	0	9.16574e-06	3	9.16574e-06	0	9.16574e-06	0
279	PN-271202609-5p	ACCGGGGGCTGTAGGCTTT	9.16574e-06	9.16574e-06	0	9.16574e-06	6	9.16574e-06	0	9.16574e-06	0	9.16574e-06	0	9.16574e-06	0	9.16574e-06	0	9.16574e-06	0	9.16574e-06	0
280	PN-27318203-3p	TAGTGAGGCCCTCGGA	9.16574e-06	9.16574e-06	0	9.16574e-06	0	9.16574e-06	0	9.16574e-06	0	9.16574e-06	0	9.16574e-06	30	9.16574e-06	0	9.16574e-06	0	9.16574e-06	0
281	PN-27473099-5p	ATGAGAAGGAAAGTAGAAGTC	9.16574e-06	9.16574e-06	0	9.16574e-06	0	9.16574e-06	0	9.16574e-06	4	9.16574e-06	0	9.16574e-06	0	9.16574e-06	0	9.16574e-06	0	9.16574e-06	0
282	PN-27752625-3p	TACGAATTTCAGGAATACAGCA	9.16574e-06	9.16574e-06	0	9.16574e-06	0	9.16574e-06	0	9.16574e-06	0	9.16574e-06	4	9.16574e-06	0	9.16574e-06	0	9.16574e-06	0	9.16574e-06	0
283	PN-27752626-3p	TACGAATTTCAGGAATACAGC	9.16574e-06	9.16574e-06	0	9.16574e-06	0	9.16574e-06	4	9.16574e-06	0	9.16574e-06	0	9.16574e-06	0	9.16574e-06	6	9.16574e-06	0	9.16574e-06	0
284	PN-27752664-3p	TACGAATTTCAGGAATACAGCA	9.16574e-06	9.16574e-06	0	9.16574e-06	0	9.16574e-06	4	9.16574e-06	0	9.16574e-06	4	9.16574e-06	0	9.16574e-06	6	9.16574e-06	0	9.16574e-06	0
285	PN-2840923-5p	CCCCCACAACCACGTTTT	9.16574e-06	9.16574e-06	41	9.16574e-06	8	9.16574e-06	3	9.16574e-06	0	9.16574e-06	0	9.16574e-06	0	9.16574e-06	0	9.16574e-06	0	9.16574e-06	0
286	PN-28916485-5p	CAGAGACAAGGGGACAGGGT	9.16574e-06	9.16574e-06	0	9.16574e-06	0	9.16574e-06	0	9.16574e-06	0	9.16574e-06	3	9.16574e-06	0	9.16574e-06	0	9.16574e-06	0	9.16574e-06	0
287	PN-29684034-5p	TAGCACTTGTGTTTGTTTTTGT	9.16574e-06	9.16574e-06	0	9.16574e-06	0	9.16574e-06	0	9.16574e-06	0	9.16574e-06	0	9.16574e-06	5	9.16574e-06	5	9.16574e-06	0	9.16574e-06	4
288	PN-29752630-3p	TCGAGAATTGCGTTTGGACAAT	9.16574e-06	9.16574e-06	0	9.16574e-06	0	9.16574e-06	0	9.16574e-06	0	9.16574e-06	3	9.16574e-06	8	9.16574e-06	4	9.16574e-06	0	9.16574e-06	7
289	PN-30185188-3p	TCTGAGATGTGACCTGGGCATC	9.16574e-06	9.16574e-06	0	9.16574e-06	0	9.16574e-06	3	9.16574e-06	125	9.16574e-06	102	9.16574e-06	111	9.16574e-06	58	9.16574e-06	30	9.16574e-06	25
290	PN-30185189-3p	TCTGAGATGTGACCTGGGCAT	9.16574e-06	9.16574e-06	3	9.16574e-06	0	9.16574e-06	0	9.16574e-06	0	9.16574e-06	0	9.16574e-06	0	9.16574e-06	0	9.16574e-06	0	9.16574e-06	0
291	PN-31422552-5p	CTCCTGACTCCAGGTCCTGTGAT	9.16574e-06	9.16574e-06	0	9.16574e-06	5	9.16574e-06	3	9.16574e-06	0	9.16574e-06	0	9.16574e-06	0	9.16574e-06	0	9.16574e-06	0	9.16574e-06	0
292	PN-31817-3p	AATGTCTGTACTTTGAACCTGAGCTTCT	9.16574e-06	9.16574e-06	0	9.16574e-06	0	9.16574e-06	0	9.16574e-06	6	9.16574e-06	7	9.16574e-06	4	9.16574e-06	0	9.16574e-06	0	9.16574e-06	6
293	PN-31817-5p	GAGAATGTCTGTACTTTGAACC	9.16574e-06	9.16574e-06	0	9.16574e-06	0	9.16574e-06	0	9.16574e-06	4	9.16574e-06	0	9.16574e-06	0	9.16574e-06	0	9.16574e-06	0	9.16574e-06	3
294	PN-3207633-5p	TTTTTTCTCTGAATGAAGACTATTTAA	9.16574e-06	9.16574e-06	0	9.16574e-06	0	9.16574e-06	0	9.16574e-06	0	9.16574e-06	0	9.16574e-06	3	9.16574e-06	0	9.16574e-06	0	9.16574e-06	0
295	PN-32138899-5p	AGTATTGGAGTTAGACTC	9.16574e-06	9.16574e-06	0	9.16574e-06	0	9.16574e-06	0	9.16574e-06	0	9.16574e-06	3	9.16574e-06	0	9.16574e-06	0	9.16574e-06	0	9.16574e-06	0
296	PN-32286945-5p	TCCCGTCCCGTGGTCTCCCC	9.16574e-06	9.16574e-06	0	9.16574e-06	0	9.16574e-06	0	9.16574e-06	0	9.16574e-06	9	9.16574e-06	4	9.16574e-06	0	9.16574e-06	0	9.16574e-06	0
297	PN-32286946-3p	CCCGTGGTCTCCCCGCGAGGGGC	9.16574e-06	9.16574e-06	0	9.16574e-06	0	9.16574e-06	3	9.16574e-06	0	9.16574e-06	0	9.16574e-06	0	9.16574e-06	0	9.16574e-06	0	9.16574e-06	0
298	PN-32286946-5p	CCCGTCCCGTGGTCTCCCCG	9.16574e-06	9.16574e-06	201	9.16574e-06	225	9.16574e-06	51	9.16574e-06	0	9.16574e-06	0	9.16574e-06	0	9.16574e-06	0	9.16574e-06	0	9.16574e-06	0
299	PN-32286948-3p	CCGTGGTCTCCCCGCGAGGGGC	9.16574e-06	9.16574e-06	0	9.16574e-06	0	9.16574e-06	0	9.16574e-06	4	9.16574e-06	0	9.16574e-06	0	9.16574e-06	0	9.16574e-06	0	9.16574e-06	0
300	PN-32286948-5p	CGTCCCGTGGTCTCCCCG	9.16574e-06	9.16574e-06	0	9.16574e-06	0	9.16574e-06	0	9.16574e-06	17	9.16574e-06	0	9.16574e-06	0	9.16574e-06	0	9.16574e-06	0	9.16574e-06	0
301	PN-3335108-5p	CCCGCCCGTCGCCCGCGCG	9.16574e-06	9.16574e-06	43	9.16574e-06	54	9.16574e-06	14	9.16574e-06	9	9.16574e-06	5	9.16574e-06	0	9.16574e-06	0	9.16574e-06	0	9.16574e-06	0
302	PN-33381395-5p	GGGGCCGGCGGGGGACCGC	9.16574e-06	9.16574e-06	0	9.16574e-06	0	9.16574e-06	6	9.16574e-06	0	9.16574e-06	0	9.16574e-06	0	9.16574e-06	0	9.16574e-06	0	9.16574e-06	0
303	PN-3357-5p	CCGGGTACTGAGCTGGCCCGAG	9.16574e-06	9.16574e-06	0	9.16574e-06	0	9.16574e-06	0	9.16574e-06	4	9.16574e-06	0	9.16574e-06	0	9.16574e-06	0	9.16574e-06	0	9.16574e-06	0
304	PN-34129344-3p	TGATGTAGGATGAATCC	9.16574e-06	9.16574e-06	0	9.16574e-06	0	9.16574e-06	0	9.16574e-06	0	9.16574e-06	5	9.16574e-06	0	9.16574e-06	0	9.16574e-06	0	9.16574e-06	6
305	PN-34288979-3p	TGTGGCTGTGGCATATGCCAACT	9.16574e-06	9.16574e-06	0	9.16574e-06	3	9.16574e-06	0	9.16574e-06	0	9.16574e-06	0	9.16574e-06	0	9.16574e-06	0	9.16574e-06	0	9.16574e-06	0
306	PN-34860483-3p	TGTAACCATCCCCGACTGGC	9.16574e-06	9.16574e-06	0	9.16574e-06	0	9.16574e-06	0	9.16574e-06	10	9.16574e-06	12	9.16574e-06	11	9.16574e-06	0	9.16574e-06	0	9.16574e-06	5
307	PN-35031369-5p	CGGGGATTGCAATTATTC	9.16574e-06	9.16574e-06	5	9.16574e-06	6	9.16574e-06	6	9.16574e-06	24	9.16574e-06	13	9.16574e-06	37	9.16574e-06	0	9.16574e-06	0	9.16574e-06	0
308	PN-35901728-3p	CGGGTTCGACTCCCGGTATGGGAAC	9.16574e-06	9.16574e-06	10	9.16574e-06	0	9.16574e-06	5	9.16574e-06	0	9.16574e-06	0	9.16574e-06	0	9.16574e-06	0	9.16574e-06	0	9.16574e-06	0
309	PN-35901731-3p	GTTCGACTCCCGGTATGGGAACC	9.16574e-06	9.16574e-06	0	9.16574e-06	10	9.16574e-06	0	9.16574e-06	0	9.16574e-06	0	9.16574e-06	0	9.16574e-06	0	9.16574e-06	0	9.16574e-06	0
310	PN-36090738-3p	CCCTGTCTCACTGTCTCCTTC	9.16574e-06	9.16574e-06	0	9.16574e-06	0	9.16574e-06	0	9.16574e-06	3	9.16574e-06	0	9.16574e-06	0	9.16574e-06	0	9.16574e-06	0	9.16574e-06	0
311	PN-36204022-3p	CCTGAAAAACGAAGAGCTGCGT	9.16574e-06	9.16574e-06	0	9.16574e-06	0	9.16574e-06	0	9.16574e-06	0	9.16574e-06	0	9.16574e-06	0	9.16574e-06	0	9.16574e-06	0	9.16574e-06	5
312	PN-36616-3p	TCTGAGATGTGACCTGGGCATC	9.16574e-06	9.16574e-06	0	9.16574e-06	0	9.16574e-06	3	9.16574e-06	125	9.16574e-06	102	9.16574e-06	111	9.16574e-06	58	9.16574e-06	30	9.16574e-06	25
313	PN-36617-3p	TCTGAGATGTGACCTGGGCAT	9.16574e-06	9.16574e-06	3	9.16574e-06	0	9.16574e-06	0	9.16574e-06	0	9.16574e-06	0	9.16574e-06	0	9.16574e-06	0	9.16574e-06	0	9.16574e-06	0
314	PN-36749850-5p	CTGGCCGGGGGTTGGTGCC	9.16574e-06	9.16574e-06	0	9.16574e-06	4	9.16574e-06	0	9.16574e-06	0	9.16574e-06	0	9.16574e-06	0	9.16574e-06	0	9.16574e-06	0	9.16574e-06	0
315	PN-37088294-5p	TGTCATGCTGGGGAGTGTAGTGA	9.16574e-06	9.16574e-06	0	9.16574e-06	3	9.16574e-06	0	9.16574e-06	3	9.16574e-06	3	9.16574e-06	0	9.16574e-06	0	9.16574e-06	0	9.16574e-06	0
316	PN-37264716-5p	TACAACGAGAACTCCAAGAATTT	9.16574e-06	9.16574e-06	0	9.16574e-06	0	9.16574e-06	0	9.16574e-06	0	9.16574e-06	3	9.16574e-06	3	9.16574e-06	3	9.16574e-06	0	9.16574e-06	3
317	PN-386281-5p	AGACAGCAGGACGGTGGCC	9.16574e-06	9.16574e-06	0	9.16574e-06	5	9.16574e-06	0	9.16574e-06	0	9.16574e-06	0	9.16574e-06	0	9.16574e-06	0	9.16574e-06	0	9.16574e-06	0
318	PN-39218778-5p	ACGGACGTTCCCACGAGGGAGT	9.16574e-06	9.16574e-06	0	9.16574e-06	0	9.16574e-06	0	9.16574e-06	0	9.16574e-06	0	9.16574e-06	3	9.16574e-06	0	9.16574e-06	0	9.16574e-06	0
319	PN-39272378-3p	TTGGGATCATGTCACTGGGACT	9.16574e-06	9.16574e-06	0	9.16574e-06	0	9.16574e-06	0	9.16574e-06	3	9.16574e-06	0	9.16574e-06	0	9.16574e-06	0	9.16574e-06	0	9.16574e-06	0
320	PN-39464576-5p	ACGGACGTTCCCACGAGGGAGT	9.16574e-06	9.16574e-06	0	9.16574e-06	0	9.16574e-06	0	9.16574e-06	0	9.16574e-06	0	9.16574e-06	3	9.16574e-06	0	9.16574e-06	0	9.16574e-06	0
321	PN-39469396-5p	ACCCGAAAGATGGTGAACT	9.16574e-06	9.16574e-06	17	9.16574e-06	21	9.16574e-06	29	9.16574e-06	0	9.16574e-06	5	9.16574e-06	0	9.16574e-06	0	9.16574e-06	0	9.16574e-06	0
322	PN-39535532-5p	TCAGGCTCAAGGACACAGCGACCT	9.16574e-06	9.16574e-06	0	9.16574e-06	0	9.16574e-06	0	9.16574e-06	9	9.16574e-06	0	9.16574e-06	10	9.16574e-06	0	9.16574e-06	0	9.16574e-06	3
323	PN-39611458-3p	TTTTTTGCTGGAACATTTCTGGA	9.16574e-06	9.16574e-06	6	9.16574e-06	0	9.16574e-06	0	9.16574e-06	0	9.16574e-06	0	9.16574e-06	0	9.16574e-06	0	9.16574e-06	0	9.16574e-06	0
324	PN-4005283-5p	TTGCGGGGCACGTAGCGTGTGA	9.16574e-06	9.16574e-06	3	9.16574e-06	0	9.16574e-06	0	9.16574e-06	0	9.16574e-06	0	9.16574e-06	0	9.16574e-06	0	9.16574e-06	0	9.16574e-06	0
325	PN-4010172-5p	CGCGGGGGCGCGCCGGGTT	9.16574e-06	9.16574e-06	40	9.16574e-06	14	9.16574e-06	12	9.16574e-06	5	9.16574e-06	0	9.16574e-06	0	9.16574e-06	0	9.16574e-06	0	9.16574e-06	0
326	PN-4037041-3p	TCTAGCATCGAGCACCCGC	9.16574e-06	9.16574e-06	0	9.16574e-06	0	9.16574e-06	0	9.16574e-06	0	9.16574e-06	4	9.16574e-06	0	9.16574e-06	0	9.16574e-06	0	9.16574e-06	0
327	PN-4039-3p	CCTGAAAAACGAAGAGCTGCGT	9.16574e-06	9.16574e-06	0	9.16574e-06	0	9.16574e-06	0	9.16574e-06	0	9.16574e-06	0	9.16574e-06	0	9.16574e-06	0	9.16574e-06	0	9.16574e-06	5
328	PN-4056272-3p	CTGACTCACTCTGTTGTGCAGC	9.16574e-06	9.16574e-06	3	9.16574e-06	0	9.16574e-06	0	9.16574e-06	6	9.16574e-06	5	9.16574e-06	0	9.16574e-06	0	9.16574e-06	0	9.16574e-06	4
329	PN-4056308-5p	TGCACAACAGAGCGAGCCAGCT	9.16574e-06	9.16574e-06	0	9.16574e-06	3	9.16574e-06	0	9.16574e-06	0	9.16574e-06	0	9.16574e-06	0	9.16574e-06	0	9.16574e-06	0	9.16574e-06	0
330	PN-40675019-3p	CAGTCAAAATAACCATAA	9.16574e-06	9.16574e-06	0	9.16574e-06	38	9.16574e-06	10	9.16574e-06	0	9.16574e-06	0	9.16574e-06	0	9.16574e-06	0	9.16574e-06	0	9.16574e-06	0
331	PN-40675019-5p	CAAACCAGTCAAAATAACCATA	9.16574e-06	9.16574e-06	0	9.16574e-06	88	9.16574e-06	49	9.16574e-06	0	9.16574e-06	0	9.16574e-06	0	9.16574e-06	0	9.16574e-06	0	9.16574e-06	0
332	PN-4132-3p	CTCAGACCTCAGGCTTGGAGCT	9.16574e-06	9.16574e-06	0	9.16574e-06	0	9.16574e-06	0	9.16574e-06	0	9.16574e-06	3	9.16574e-06	0	9.16574e-06	0	9.16574e-06	0	9.16574e-06	0
333	PN-41460971-3p	GTTCTCACCTCGCTGGTGTCC	9.16574e-06	9.16574e-06	0	9.16574e-06	0	9.16574e-06	0	9.16574e-06	0	9.16574e-06	3	9.16574e-06	0	9.16574e-06	0	9.16574e-06	0	9.16574e-06	0
334	PN-41548245-3p	GTTCTCACCTCGCTGGTGTCC	9.16574e-06	9.16574e-06	0	9.16574e-06	0	9.16574e-06	0	9.16574e-06	0	9.16574e-06	3	9.16574e-06	0	9.16574e-06	0	9.16574e-06	0	9.16574e-06	0
335	PN-42000958-5p	GCAACATTTTCAAATCAAG	9.16574e-06	9.16574e-06	0	9.16574e-06	0	9.16574e-06	0	9.16574e-06	0	9.16574e-06	0	9.16574e-06	3	9.16574e-06	0	9.16574e-06	0	9.16574e-06	4
336	PN-4244961-3p	TCTGGCTGTGGTGTAGACCGTC	9.16574e-06	9.16574e-06	5	9.16574e-06	0	9.16574e-06	0	9.16574e-06	0	9.16574e-06	0	9.16574e-06	0	9.16574e-06	0	9.16574e-06	0	9.16574e-06	0
337	PN-43177575-5p	GAGGGAATCCCAGTGCACTG	9.16574e-06	9.16574e-06	0	9.16574e-06	0	9.16574e-06	0	9.16574e-06	3	9.16574e-06	0	9.16574e-06	0	9.16574e-06	0	9.16574e-06	0	9.16574e-06	0
338	PN-4321448-3p	TATAAAGGACAAGCTCTCTGT	9.16574e-06	9.16574e-06	5	9.16574e-06	5	9.16574e-06	0	9.16574e-06	0	9.16574e-06	0	9.16574e-06	0	9.16574e-06	0	9.16574e-06	0	9.16574e-06	0
339	PN-43767827-3p	TCCACTGTAGCTGACAGCCTACT	9.16574e-06	9.16574e-06	0	9.16574e-06	0	9.16574e-06	0	9.16574e-06	0	9.16574e-06	11	9.16574e-06	8	9.16574e-06	0	9.16574e-06	0	9.16574e-06	5
340	PN-43938296-5p	GAGGGGCACACACATGAGCAGT	9.16574e-06	9.16574e-06	0	9.16574e-06	0	9.16574e-06	0	9.16574e-06	3	9.16574e-06	0	9.16574e-06	0	9.16574e-06	0	9.16574e-06	0	9.16574e-06	0
341	PN-44027716-5p	GAGGGGCACACACATGAGCAGT	9.16574e-06	9.16574e-06	0	9.16574e-06	0	9.16574e-06	0	9.16574e-06	3	9.16574e-06	0	9.16574e-06	0	9.16574e-06	0	9.16574e-06	0	9.16574e-06	0
342	PN-4411802-5p	CACTCCTCCCCTGTGTGCCAGG	9.16574e-06	9.16574e-06	0	9.16574e-06	3	9.16574e-06	3	9.16574e-06	3	9.16574e-06	0	9.16574e-06	0	9.16574e-06	0	9.16574e-06	0	9.16574e-06	0
343	PN-44480607-3p	TTGAGCAGCTACTATGGGC	9.16574e-06	9.16574e-06	0	9.16574e-06	0	9.16574e-06	0	9.16574e-06	0	9.16574e-06	0	9.16574e-06	3	9.16574e-06	0	9.16574e-06	0	9.16574e-06	0
344	PN-44761097-5p	AGTCCTGTAGTTAGTCACTGAAATGC	9.16574e-06	9.16574e-06	0	9.16574e-06	0	9.16574e-06	0	9.16574e-06	0	9.16574e-06	0	9.16574e-06	3	9.16574e-06	0	9.16574e-06	0	9.16574e-06	0
345	PN-44808832-5p	TCCCTGGTCTAGTGGTTAGGATTCGG	9.16574e-06	9.16574e-06	0	9.16574e-06	25	9.16574e-06	37	9.16574e-06	0	9.16574e-06	7	9.16574e-06	4	9.16574e-06	0	9.16574e-06	0	9.16574e-06	0
346	PN-44808833-5p	TCCCTGGTCTAGTGGTTAGGATTCG	9.16574e-06	9.16574e-06	0	9.16574e-06	0	9.16574e-06	0	9.16574e-06	12	9.16574e-06	0	9.16574e-06	0	9.16574e-06	0	9.16574e-06	0	9.16574e-06	5
347	PN-44808835-5p	TCCCTGGTCTAGTGGTTAGGATT	9.16574e-06	9.16574e-06	105	9.16574e-06	0	9.16574e-06	0	9.16574e-06	0	9.16574e-06	0	9.16574e-06	0	9.16574e-06	0	9.16574e-06	0	9.16574e-06	0
348	PN-44896676-3p	GCCCCCGGCGTCCCGTCCC	9.16574e-06	9.16574e-06	0	9.16574e-06	3	9.16574e-06	0	9.16574e-06	0	9.16574e-06	0	9.16574e-06	0	9.16574e-06	0	9.16574e-06	0	9.16574e-06	0
349	PN-45711-3p	ATGCGGAACCTGCGGATA	9.16574e-06	9.16574e-06	0	9.16574e-06	0	9.16574e-06	0	9.16574e-06	0	9.16574e-06	0	9.16574e-06	59	9.16574e-06	0	9.16574e-06	12	9.16574e-06	0
350	PN-45712-3p	ATGCGGAACCTGCGGATA	9.16574e-06	9.16574e-06	7	9.16574e-06	0	9.16574e-06	0	9.16574e-06	120	9.16574e-06	0	9.16574e-06	0	9.16574e-06	29	9.16574e-06	0	9.16574e-06	30
351	PN-45714-3p	ATGCGGAACCTGCGGATA	9.16574e-06	9.16574e-06	0	9.16574e-06	0	9.16574e-06	0	9.16574e-06	0	9.16574e-06	57	9.16574e-06	0	9.16574e-06	0	9.16574e-06	0	9.16574e-06	0
352	PN-4599731-3p	TTGGGCCTGGGTCTCTCCTAGT	9.16574e-06	9.16574e-06	0	9.16574e-06	0	9.16574e-06	0	9.16574e-06	0	9.16574e-06	3	9.16574e-06	0	9.16574e-06	0	9.16574e-06	0	9.16574e-06	0
353	PN-47376-3p	TCCTAGACTGAGCTGCCCCG	9.16574e-06	9.16574e-06	0	9.16574e-06	0	9.16574e-06	0	9.16574e-06	0	9.16574e-06	0	9.16574e-06	0	9.16574e-06	3	9.16574e-06	0	9.16574e-06	0
354	PN-47762212-5p	CCTTGAGATCTGTCCAGAAG	9.16574e-06	9.16574e-06	0	9.16574e-06	0	9.16574e-06	0	9.16574e-06	0	9.16574e-06	0	9.16574e-06	3	9.16574e-06	0	9.16574e-06	0	9.16574e-06	0
355	PN-48069247-3p	CTGATGGCCTCTGTCCCCCAGT	9.16574e-06	9.16574e-06	11	9.16574e-06	5	9.16574e-06	0	9.16574e-06	6	9.16574e-06	3	9.16574e-06	3	9.16574e-06	0	9.16574e-06	0	9.16574e-06	6
356	PN-48146-3p	TTATTAAATAATGCCTTGAGGT	9.16574e-06	9.16574e-06	0	9.16574e-06	0	9.16574e-06	0	9.16574e-06	0	9.16574e-06	3	9.16574e-06	0	9.16574e-06	0	9.16574e-06	0	9.16574e-06	0
357	PN-4840427-3p	ACAGGTACTAGGAAAAGAGCAGA	9.16574e-06	9.16574e-06	0	9.16574e-06	0	9.16574e-06	0	9.16574e-06	8	9.16574e-06	5	9.16574e-06	4	9.16574e-06	0	9.16574e-06	0	9.16574e-06	0
358	PN-48613019-3p	CCGGCAACTGCAGATCTGATTC	9.16574e-06	9.16574e-06	0	9.16574e-06	0	9.16574e-06	0	9.16574e-06	11	9.16574e-06	4	9.16574e-06	0	9.16574e-06	0	9.16574e-06	0	9.16574e-06	0
359	PN-48639689-3p	GTGCACCTGGGCAAGGATTCTGAA	9.16574e-06	9.16574e-06	84	9.16574e-06	31	9.16574e-06	19	9.16574e-06	49	9.16574e-06	58	9.16574e-06	45	9.16574e-06	4	9.16574e-06	0	9.16574e-06	5
360	PN-4935267-3p	ACAGGTACTAGGAAAAGAGCAGA	9.16574e-06	9.16574e-06	0	9.16574e-06	0	9.16574e-06	0	9.16574e-06	8	9.16574e-06	5	9.16574e-06	4	9.16574e-06	0	9.16574e-06	0	9.16574e-06	0
361	PN-49369-3p	TCTTAGGGGCTGAGGAGCC	9.16574e-06	9.16574e-06	0	9.16574e-06	0	9.16574e-06	0	9.16574e-06	0	9.16574e-06	0	9.16574e-06	0	9.16574e-06	0	9.16574e-06	0	9.16574e-06	3
362	PN-49755976-3p	TTTGGTCTTTTCTCCTTGGCAGT	9.16574e-06	9.16574e-06	7	9.16574e-06	6	9.16574e-06	10	9.16574e-06	21	9.16574e-06	21	9.16574e-06	14	9.16574e-06	16	9.16574e-06	7	9.16574e-06	15
363	PN-49787217-3p	CACCCACCCCCTTCCCTCCAGT	9.16574e-06	9.16574e-06	0	9.16574e-06	0	9.16574e-06	0	9.16574e-06	0	9.16574e-06	0	9.16574e-06	3	9.16574e-06	0	9.16574e-06	0	9.16574e-06	0
364	PN-49864357-3p	AAGTTTTGGTTGCAAGGAAC	9.16574e-06	9.16574e-06	0	9.16574e-06	0	9.16574e-06	0	9.16574e-06	0	9.16574e-06	0	9.16574e-06	3	9.16574e-06	0	9.16574e-06	0	9.16574e-06	0
365	PN-4991957-3p	CCTGCCCTTTGTACACACC	9.16574e-06	9.16574e-06	10	9.16574e-06	23	9.16574e-06	18	9.16574e-06	20	9.16574e-06	14	9.16574e-06	25	9.16574e-06	0	9.16574e-06	0	9.16574e-06	8
366	PN-50307971-3p	CCACCAGGGATCAAACCTGTGCCT	9.16574e-06	9.16574e-06	0	9.16574e-06	4	9.16574e-06	0	9.16574e-06	0	9.16574e-06	0	9.16574e-06	0	9.16574e-06	0	9.16574e-06	0	9.16574e-06	0
367	PN-50496360-3p	TGTGTCTGTGACATCTGCTGGCA	9.16574e-06	9.16574e-06	0	9.16574e-06	0	9.16574e-06	0	9.16574e-06	4	9.16574e-06	0	9.16574e-06	5	9.16574e-06	0	9.16574e-06	0	9.16574e-06	0
368	PN-5057-3p	GAGAAGGTCCCAAGGGTTG	9.16574e-06	9.16574e-06	0	9.16574e-06	0	9.16574e-06	0	9.16574e-06	3	9.16574e-06	0	9.16574e-06	0	9.16574e-06	0	9.16574e-06	0	9.16574e-06	0
369	PN-50872020-5p	ACGGAATATACTAGAAATC	9.16574e-06	9.16574e-06	0	9.16574e-06	0	9.16574e-06	0	9.16574e-06	0	9.16574e-06	0	9.16574e-06	3	9.16574e-06	0	9.16574e-06	0	9.16574e-06	0
370	PN-5098220-3p	TTATGATAATGGTGGGAAGGTTT	9.16574e-06	9.16574e-06	0	9.16574e-06	0	9.16574e-06	0	9.16574e-06	0	9.16574e-06	0	9.16574e-06	0	9.16574e-06	0	9.16574e-06	0	9.16574e-06	3
371	PN-51428616-3p	CACCAAGATGTAGAGGCCT	9.16574e-06	9.16574e-06	0	9.16574e-06	0	9.16574e-06	0	9.16574e-06	3	9.16574e-06	0	9.16574e-06	0	9.16574e-06	0	9.16574e-06	0	9.16574e-06	0
372	PN-51475331-3p	TTCCCTGCCCTCTTCCTCCAGT	9.16574e-06	9.16574e-06	0	9.16574e-06	0	9.16574e-06	0	9.16574e-06	3	9.16574e-06	0	9.16574e-06	0	9.16574e-06	0	9.16574e-06	0	9.16574e-06	0
373	PN-51970646-3p	AGGTGCGGCCACTTGTTT	9.16574e-06	9.16574e-06	0	9.16574e-06	0	9.16574e-06	0	9.16574e-06	0	9.16574e-06	0	9.16574e-06	0	9.16574e-06	0	9.16574e-06	3	9.16574e-06	0
374	PN-52426315-5p	CCAAGACTGCTTCCCGAGGCC	9.16574e-06	9.16574e-06	22	9.16574e-06	13	9.16574e-06	14	9.16574e-06	32	9.16574e-06	35	9.16574e-06	7	9.16574e-06	0	9.16574e-06	5	9.16574e-06	7
375	PN-52426316-5p	CAAGACTGCTTCCCGAGGCC	9.16574e-06	9.16574e-06	0	9.16574e-06	0	9.16574e-06	0	9.16574e-06	0	9.16574e-06	0	9.16574e-06	0	9.16574e-06	8	9.16574e-06	0	9.16574e-06	0
376	PN-53138199-3p	AATGGTGCTCCAGGGTTGTAC	9.16574e-06	9.16574e-06	0	9.16574e-06	0	9.16574e-06	0	9.16574e-06	7	9.16574e-06	5	9.16574e-06	0	9.16574e-06	0	9.16574e-06	0	9.16574e-06	3
377	PN-53138199-5p	CACAACTCTGGGAAGTACCATTT	9.16574e-06	9.16574e-06	25	9.16574e-06	25	9.16574e-06	7	9.16574e-06	14	9.16574e-06	11	9.16574e-06	10	9.16574e-06	5	9.16574e-06	5	9.16574e-06	7
378	PN-53295-3p	TCTCAGTGTTTGAACCAGAAGC	9.16574e-06	9.16574e-06	0	9.16574e-06	4	9.16574e-06	0	9.16574e-06	0	9.16574e-06	0	9.16574e-06	0	9.16574e-06	0	9.16574e-06	0	9.16574e-06	0
379	PN-53295-5p	TCTGGTCCAGACACTGTGGAGC	9.16574e-06	9.16574e-06	0	9.16574e-06	11	9.16574e-06	0	9.16574e-06	0	9.16574e-06	0	9.16574e-06	0	9.16574e-06	0	9.16574e-06	0	9.16574e-06	0
380	PN-53422835-3p	CGGAGGCCTAAGGATGGACTC	9.16574e-06	9.16574e-06	0	9.16574e-06	0	9.16574e-06	0	9.16574e-06	0	9.16574e-06	0	9.16574e-06	0	9.16574e-06	0	9.16574e-06	0	9.16574e-06	3
381	PN-5365914-5p	CGCGCGGTCGCCCGGGGA	9.16574e-06	9.16574e-06	6	9.16574e-06	8	9.16574e-06	34	9.16574e-06	17	9.16574e-06	0	9.16574e-06	0	9.16574e-06	0	9.16574e-06	0	9.16574e-06	15
382	PN-5388442-3p	ATGCGGAACCTGCGGATACGG	9.16574e-06	9.16574e-06	392	9.16574e-06	505	9.16574e-06	505	9.16574e-06	2343	9.16574e-06	1580	9.16574e-06	1318	9.16574e-06	816	9.16574e-06	282	9.16574e-06	670
383	PN-5388442-5p	ATGTCCGCGGGTTCCCTATCC	9.16574e-06	9.16574e-06	193	9.16574e-06	401	9.16574e-06	469	9.16574e-06	778	9.16574e-06	630	9.16574e-06	446	9.16574e-06	202	9.16574e-06	119	9.16574e-06	166
384	PN-5388728-3p	TGTAGGTCTTTGCCTCTGACC	9.16574e-06	9.16574e-06	0	9.16574e-06	0	9.16574e-06	0	9.16574e-06	0	9.16574e-06	3	9.16574e-06	0	9.16574e-06	0	9.16574e-06	0	9.16574e-06	0
385	PN-54384830-5p	GTTTGACTGACTGTGTTT	9.16574e-06	9.16574e-06	18	9.16574e-06	18	9.16574e-06	5	9.16574e-06	0	9.16574e-06	0	9.16574e-06	5	9.16574e-06	0	9.16574e-06	0	9.16574e-06	0
386	PN-55338076-3p	TGAACAGTCATTTAGGGC	9.16574e-06	9.16574e-06	0	9.16574e-06	0	9.16574e-06	0	9.16574e-06	0	9.16574e-06	0	9.16574e-06	0	9.16574e-06	0	9.16574e-06	0	9.16574e-06	3
387	PN-5539460-5p	TTCTTTCCAAGCTCTGCCCT	9.16574e-06	9.16574e-06	0	9.16574e-06	0	9.16574e-06	0	9.16574e-06	0	9.16574e-06	0	9.16574e-06	0	9.16574e-06	0	9.16574e-06	0	9.16574e-06	3
388	PN-55-3p	AAGGTTTCCGTAGGTGAAC	9.16574e-06	9.16574e-06	0	9.16574e-06	3	9.16574e-06	0	9.16574e-06	0	9.16574e-06	0	9.16574e-06	0	9.16574e-06	0	9.16574e-06	0	9.16574e-06	0
389	PN-56285440-5p	ATATAGACAGCAGGACG	9.16574e-06	9.16574e-06	6	9.16574e-06	0	9.16574e-06	0	9.16574e-06	0	9.16574e-06	0	9.16574e-06	0	9.16574e-06	0	9.16574e-06	0	9.16574e-06	0
390	PN-56329408-5p	TATCCCCATGGAGTCTGTTGCCC	9.16574e-06	9.16574e-06	0	9.16574e-06	3	9.16574e-06	0	9.16574e-06	5	9.16574e-06	4	9.16574e-06	3	9.16574e-06	0	9.16574e-06	0	9.16574e-06	0
391	PN-56637234-3p	TTACCTCTCCTCCCACGTCCTGT	9.16574e-06	9.16574e-06	0	9.16574e-06	0	9.16574e-06	0	9.16574e-06	0	9.16574e-06	3	9.16574e-06	0	9.16574e-06	0	9.16574e-06	0	9.16574e-06	0
392	PN-57212584-3p	CAGGGAGGACAGAAACCTCC	9.16574e-06	9.16574e-06	0	9.16574e-06	0	9.16574e-06	11	9.16574e-06	0	9.16574e-06	0	9.16574e-06	0	9.16574e-06	0	9.16574e-06	0	9.16574e-06	0
393	PN-57212584-5p	CAGTGCCAGGTGGGGAGTT	9.16574e-06	9.16574e-06	0	9.16574e-06	0	9.16574e-06	13	9.16574e-06	0	9.16574e-06	0	9.16574e-06	0	9.16574e-06	0	9.16574e-06	0	9.16574e-06	0
394	PN-5762917-3p	ATGCCCGACCATCTAACTCCT	9.16574e-06	9.16574e-06	0	9.16574e-06	3	9.16574e-06	0	9.16574e-06	0	9.16574e-06	0	9.16574e-06	0	9.16574e-06	0	9.16574e-06	0	9.16574e-06	0
395	PN-58025331-3p	CGGGTGCGCCCCCGGGGCCG	9.16574e-06	9.16574e-06	0	9.16574e-06	0	9.16574e-06	0	9.16574e-06	0	9.16574e-06	3	9.16574e-06	3	9.16574e-06	0	9.16574e-06	0	9.16574e-06	0
396	PN-58150456-5p	TTTAATTGTATAAAGTTTGGTG	9.16574e-06	9.16574e-06	0	9.16574e-06	0	9.16574e-06	0	9.16574e-06	0	9.16574e-06	0	9.16574e-06	3	9.16574e-06	0	9.16574e-06	0	9.16574e-06	5
397	PN-58150490-5p	TTTAATTGTATAAAGTTTGGTG	9.16574e-06	9.16574e-06	0	9.16574e-06	0	9.16574e-06	0	9.16574e-06	0	9.16574e-06	0	9.16574e-06	3	9.16574e-06	3	9.16574e-06	0	9.16574e-06	5
398	PN-58719561-5p	CCACGCCCGGGGCACCCCC	9.16574e-06	9.16574e-06	0	9.16574e-06	0	9.16574e-06	5	9.16574e-06	4	9.16574e-06	3	9.16574e-06	0	9.16574e-06	0	9.16574e-06	0	9.16574e-06	0
399	PN-59037786-3p	CCTGTGCTTCCTCACCTGCAG	9.16574e-06	9.16574e-06	0	9.16574e-06	0	9.16574e-06	0	9.16574e-06	0	9.16574e-06	0	9.16574e-06	3	9.16574e-06	0	9.16574e-06	0	9.16574e-06	0
400	PN-59370805-3p	CGCCCCCGCGGTCCTCCTCC	9.16574e-06	9.16574e-06	0	9.16574e-06	0	9.16574e-06	0	9.16574e-06	0	9.16574e-06	4	9.16574e-06	0	9.16574e-06	0	9.16574e-06	0	9.16574e-06	0
401	PN-59370806-3p	GCCCCCGCGGTCCTCCTCCG	9.16574e-06	9.16574e-06	0	9.16574e-06	0	9.16574e-06	0	9.16574e-06	0	9.16574e-06	0	9.16574e-06	7	9.16574e-06	0	9.16574e-06	0	9.16574e-06	0
402	PN-59466785-5p	TCTGCCTGTAGGAATGCTGTAGG	9.16574e-06	9.16574e-06	0	9.16574e-06	0	9.16574e-06	3	9.16574e-06	0	9.16574e-06	0	9.16574e-06	5	9.16574e-06	0	9.16574e-06	0	9.16574e-06	3
403	PN-59513580-5p	AATGCCTGGGTCAAACTG	9.16574e-06	9.16574e-06	0	9.16574e-06	0	9.16574e-06	0	9.16574e-06	3	9.16574e-06	0	9.16574e-06	0	9.16574e-06	0	9.16574e-06	0	9.16574e-06	0
404	PN-59875697-5p	GTTGAACTCAGTTTTATGA	9.16574e-06	9.16574e-06	0	9.16574e-06	0	9.16574e-06	0	9.16574e-06	3	9.16574e-06	0	9.16574e-06	0	9.16574e-06	0	9.16574e-06	0	9.16574e-06	0
405	PN-60109800-5p	TGTCCCCAGTCCTCGGCCGCTGC	9.16574e-06	9.16574e-06	0	9.16574e-06	0	9.16574e-06	0	9.16574e-06	5	9.16574e-06	0	9.16574e-06	0	9.16574e-06	0	9.16574e-06	3	9.16574e-06	0
406	PN-60297129-5p	GCGAGAGAAGAACAGCCT	9.16574e-06	9.16574e-06	0	9.16574e-06	0	9.16574e-06	0	9.16574e-06	0	9.16574e-06	0	9.16574e-06	0	9.16574e-06	0	9.16574e-06	0	9.16574e-06	3
407	PN-6144341-3p	TCGGGACCAGAAAACGCGTGAGC	9.16574e-06	9.16574e-06	0	9.16574e-06	0	9.16574e-06	0	9.16574e-06	8	9.16574e-06	0	9.16574e-06	0	9.16574e-06	0	9.16574e-06	0	9.16574e-06	0
408	PN-62371209-3p	CCTCCTGCACTGCCTCCCCAGA	9.16574e-06	9.16574e-06	0	9.16574e-06	0	9.16574e-06	0	9.16574e-06	0	9.16574e-06	3	9.16574e-06	0	9.16574e-06	0	9.16574e-06	0	9.16574e-06	0
409	PN-635-5p	ACGTGTACGCACGTGTACGCACGTGTACA	9.16574e-06	9.16574e-06	0	9.16574e-06	0	9.16574e-06	0	9.16574e-06	0	9.16574e-06	0	9.16574e-06	4	9.16574e-06	0	9.16574e-06	0	9.16574e-06	0
410	PN-63969847-5p	ATGCTGAGAGAGACAAATGCCT	9.16574e-06	9.16574e-06	0	9.16574e-06	0	9.16574e-06	0	9.16574e-06	10	9.16574e-06	3	9.16574e-06	0	9.16574e-06	0	9.16574e-06	0	9.16574e-06	0
411	PN-64091-5p	TCTGACTTCCATTCCTTTCTTCT	9.16574e-06	9.16574e-06	0	9.16574e-06	0	9.16574e-06	0	9.16574e-06	0	9.16574e-06	0	9.16574e-06	0	9.16574e-06	7	9.16574e-06	0	9.16574e-06	3
412	PN-64168-3p	TTCTGAGCCGCCAAGAAAGGGC	9.16574e-06	9.16574e-06	0	9.16574e-06	0	9.16574e-06	0	9.16574e-06	0	9.16574e-06	0	9.16574e-06	0	9.16574e-06	0	9.16574e-06	3	9.16574e-06	0
413	PN-64168-5p	TTCTGAGCCGCCAAGAAAGGGC	9.16574e-06	9.16574e-06	0	9.16574e-06	0	9.16574e-06	0	9.16574e-06	51	9.16574e-06	37	9.16574e-06	16	9.16574e-06	13	9.16574e-06	0	9.16574e-06	12
414	PN-6421946-5p	CCCGTCTCGCCCGCCGCGCC	9.16574e-06	9.16574e-06	0	9.16574e-06	7	9.16574e-06	3	9.16574e-06	0	9.16574e-06	0	9.16574e-06	0	9.16574e-06	0	9.16574e-06	0	9.16574e-06	0
415	PN-64448806-3p	TGCATCTGGAGGTCACTGACAGT	9.16574e-06	9.16574e-06	0	9.16574e-06	0	9.16574e-06	0	9.16574e-06	4	9.16574e-06	0	9.16574e-06	0	9.16574e-06	0	9.16574e-06	0	9.16574e-06	0
416	PN-645-3p	CGCACGTGTACGCACGTGTACC	9.16574e-06	9.16574e-06	0	9.16574e-06	29	9.16574e-06	0	9.16574e-06	0	9.16574e-06	4	9.16574e-06	0	9.16574e-06	0	9.16574e-06	0	9.16574e-06	0
417	PN-645-5p	CGCACGTGTACGCACGTGTACGCC	9.16574e-06	9.16574e-06	0	9.16574e-06	12	9.16574e-06	0	9.16574e-06	0	9.16574e-06	4	9.16574e-06	0	9.16574e-06	0	9.16574e-06	0	9.16574e-06	0
418	PN-64874034-3p	CACTTTACCTCTATGGTCTTTC	9.16574e-06	9.16574e-06	0	9.16574e-06	0	9.16574e-06	0	9.16574e-06	0	9.16574e-06	0	9.16574e-06	0	9.16574e-06	3	9.16574e-06	0	9.16574e-06	0
419	PN-65076824-3p	CCCACCCCGGCCTCGCCT	9.16574e-06	9.16574e-06	0	9.16574e-06	0	9.16574e-06	55	9.16574e-06	0	9.16574e-06	0	9.16574e-06	0	9.16574e-06	0	9.16574e-06	0	9.16574e-06	0
420	PN-65076824-5p	GCGCGACCGCTCTCCCACCC	9.16574e-06	9.16574e-06	0	9.16574e-06	0	9.16574e-06	5	9.16574e-06	0	9.16574e-06	10	9.16574e-06	0	9.16574e-06	0	9.16574e-06	0	9.16574e-06	0
421	PN-65577586-3p	CCAGGGGCCTCCTGAATGCCT	9.16574e-06	9.16574e-06	0	9.16574e-06	0	9.16574e-06	0	9.16574e-06	0	9.16574e-06	3	9.16574e-06	0	9.16574e-06	0	9.16574e-06	0	9.16574e-06	0
422	PN-65582045-5p	CTCCCTGGGCTCTGCCTCCC	9.16574e-06	9.16574e-06	0	9.16574e-06	4	9.16574e-06	0	9.16574e-06	8	9.16574e-06	3	9.16574e-06	0	9.16574e-06	0	9.16574e-06	0	9.16574e-06	0
423	PN-66115778-3p	CCAGGGCTGCAGGCACTGACAT	9.16574e-06	9.16574e-06	9	9.16574e-06	14	9.16574e-06	0	9.16574e-06	0	9.16574e-06	0	9.16574e-06	0	9.16574e-06	0	9.16574e-06	0	9.16574e-06	0
424	PN-66226571-5p	CACCCTTTGGTGCTGTCTGGACC	9.16574e-06	9.16574e-06	0	9.16574e-06	0	9.16574e-06	0	9.16574e-06	0	9.16574e-06	0	9.16574e-06	4	9.16574e-06	0	9.16574e-06	0	9.16574e-06	0
425	PN-66226608-5p	CACCCTTTGGTGCTGTCTGGACC	9.16574e-06	9.16574e-06	0	9.16574e-06	0	9.16574e-06	0	9.16574e-06	0	9.16574e-06	0	9.16574e-06	4	9.16574e-06	0	9.16574e-06	0	9.16574e-06	0
426	PN-66806293-3p	TGGGAGCGGGCGGGAGCGGGA	9.16574e-06	9.16574e-06	0	9.16574e-06	0	9.16574e-06	3	9.16574e-06	3	9.16574e-06	0	9.16574e-06	0	9.16574e-06	0	9.16574e-06	0	9.16574e-06	0
427	PN-66826598-5p	CTGAAGATGTAGTTGCACC	9.16574e-06	9.16574e-06	0	9.16574e-06	0	9.16574e-06	0	9.16574e-06	0	9.16574e-06	0	9.16574e-06	0	9.16574e-06	0	9.16574e-06	0	9.16574e-06	3
428	PN-67216-3p	ATGCCCGACCATCTAACTCCT	9.16574e-06	9.16574e-06	0	9.16574e-06	3	9.16574e-06	0	9.16574e-06	0	9.16574e-06	0	9.16574e-06	0	9.16574e-06	0	9.16574e-06	0	9.16574e-06	0
429	PN-675-3p	CGCACGTGTACGCACGTGTACC	9.16574e-06	9.16574e-06	29	9.16574e-06	0	9.16574e-06	0	9.16574e-06	0	9.16574e-06	0	9.16574e-06	0	9.16574e-06	0	9.16574e-06	0	9.16574e-06	0
430	PN-67900950-3p	CAAAACAGAGAATCAAGACTGA	9.16574e-06	9.16574e-06	0	9.16574e-06	0	9.16574e-06	0	9.16574e-06	21	9.16574e-06	6	9.16574e-06	4	9.16574e-06	4	9.16574e-06	0	9.16574e-06	0
431	PN-679-3p	GTACGCACGTGTACGCACGTG	9.16574e-06	9.16574e-06	0	9.16574e-06	0	9.16574e-06	69	9.16574e-06	3	9.16574e-06	0	9.16574e-06	0	9.16574e-06	0	9.16574e-06	0	9.16574e-06	0
432	PN-67959593-5p	TCAGGTGGTTATTGTGGTG	9.16574e-06	9.16574e-06	0	9.16574e-06	6	9.16574e-06	5	9.16574e-06	6	9.16574e-06	0	9.16574e-06	0	9.16574e-06	5	9.16574e-06	0	9.16574e-06	0
433	PN-679-5p	GCACGTGTACGCACGTGTACGCC	9.16574e-06	9.16574e-06	0	9.16574e-06	0	9.16574e-06	6	9.16574e-06	10	9.16574e-06	0	9.16574e-06	0	9.16574e-06	0	9.16574e-06	0	9.16574e-06	0
434	PN-69264044-3p	CCCGACCTCCCGTAGCTCACT	9.16574e-06	9.16574e-06	34	9.16574e-06	44	9.16574e-06	50	9.16574e-06	697	9.16574e-06	345	9.16574e-06	230	9.16574e-06	129	9.16574e-06	191	9.16574e-06	232
435	PN-69264044-5p	ATGGGCTACGGGCTGTCCAGG	9.16574e-06	9.16574e-06	0	9.16574e-06	0	9.16574e-06	3	9.16574e-06	10	9.16574e-06	0	9.16574e-06	0	9.16574e-06	0	9.16574e-06	0	9.16574e-06	0
436	PN-69269810-5p	AGGGACCCTGGGCAGTAATTTGC	9.16574e-06	9.16574e-06	0	9.16574e-06	0	9.16574e-06	4	9.16574e-06	0	9.16574e-06	5	9.16574e-06	0	9.16574e-06	0	9.16574e-06	0	9.16574e-06	0
437	PN-69269811-5p	AGGGACCCTGGGCAGTAATTTG	9.16574e-06	9.16574e-06	0	9.16574e-06	0	9.16574e-06	0	9.16574e-06	5	9.16574e-06	0	9.16574e-06	0	9.16574e-06	0	9.16574e-06	0	9.16574e-06	0
438	PN-69271470-3p	CGTCTCTCTGCTAGGGGTTCTGT	9.16574e-06	9.16574e-06	0	9.16574e-06	4	9.16574e-06	6	9.16574e-06	0	9.16574e-06	0	9.16574e-06	0	9.16574e-06	0	9.16574e-06	0	9.16574e-06	0
439	PN-69920172-3p	CCCCGCCTCCTCTCGCCGCC	9.16574e-06	9.16574e-06	4	9.16574e-06	19	9.16574e-06	13	9.16574e-06	0	9.16574e-06	0	9.16574e-06	0	9.16574e-06	0	9.16574e-06	0	9.16574e-06	0
440	PN-70126797-3p	TTCCTCACCTGGAGCACCA	9.16574e-06	9.16574e-06	0	9.16574e-06	3	9.16574e-06	0	9.16574e-06	0	9.16574e-06	0	9.16574e-06	0	9.16574e-06	0	9.16574e-06	0	9.16574e-06	0
441	PN-71823768-5p	CTCCTCCCGCCCCCCCGCCT	9.16574e-06	9.16574e-06	0	9.16574e-06	0	9.16574e-06	3	9.16574e-06	0	9.16574e-06	0	9.16574e-06	7	9.16574e-06	0	9.16574e-06	0	9.16574e-06	0
442	PN-73007668-5p	CTCTTCTGGACATGTTATATAAA	9.16574e-06	9.16574e-06	0	9.16574e-06	0	9.16574e-06	0	9.16574e-06	0	9.16574e-06	3	9.16574e-06	0	9.16574e-06	0	9.16574e-06	0	9.16574e-06	0
443	PN-744032-5p	GCCGGGCCTCGGTAGCT	9.16574e-06	9.16574e-06	0	9.16574e-06	0	9.16574e-06	3	9.16574e-06	0	9.16574e-06	0	9.16574e-06	0	9.16574e-06	0	9.16574e-06	0	9.16574e-06	0
444	PN-7444591-3p	TTTGTTGGCTCCTCTGAAGTGA	9.16574e-06	9.16574e-06	31	9.16574e-06	9	9.16574e-06	25	9.16574e-06	2116	9.16574e-06	1253	9.16574e-06	997	9.16574e-06	517	9.16574e-06	186	9.16574e-06	784
445	PN-7464629-5p	CGTCTCCTGGCTGGCTCGCCA	9.16574e-06	9.16574e-06	3	9.16574e-06	17	9.16574e-06	4	9.16574e-06	3	9.16574e-06	0	9.16574e-06	0	9.16574e-06	0	9.16574e-06	0	9.16574e-06	0
446	PN-74826089-5p	TGCTGGCTGGCTCTGAGG	9.16574e-06	9.16574e-06	0	9.16574e-06	0	9.16574e-06	0	9.16574e-06	0	9.16574e-06	0	9.16574e-06	3	9.16574e-06	0	9.16574e-06	0	9.16574e-06	0
447	PN-75028612-3p	ATGCGGAACCTGTGGATACG	9.16574e-06	9.16574e-06	0	9.16574e-06	0	9.16574e-06	0	9.16574e-06	11	9.16574e-06	4	9.16574e-06	10	9.16574e-06	7	9.16574e-06	0	9.16574e-06	6
448	PN-7563663-3p	CCTCGCGGGGGCGCGCCGG	9.16574e-06	9.16574e-06	25	9.16574e-06	72	9.16574e-06	11	9.16574e-06	0	9.16574e-06	0	9.16574e-06	0	9.16574e-06	0	9.16574e-06	0	9.16574e-06	0
449	PN-75741458-5p	CTCTTCTGTAGGCAGGCC	9.16574e-06	9.16574e-06	0	9.16574e-06	0	9.16574e-06	0	9.16574e-06	40	9.16574e-06	0	9.16574e-06	0	9.16574e-06	0	9.16574e-06	0	9.16574e-06	0
450	PN-7646284-3p	CTCAGACCTCAGGCTTGGAGCT	9.16574e-06	9.16574e-06	0	9.16574e-06	0	9.16574e-06	0	9.16574e-06	0	9.16574e-06	3	9.16574e-06	0	9.16574e-06	0	9.16574e-06	0	9.16574e-06	0
451	PN-76693897-3p	TGAGATGAGAGCCCTTGGCCACT	9.16574e-06	9.16574e-06	11	9.16574e-06	5	9.16574e-06	8	9.16574e-06	80	9.16574e-06	74	9.16574e-06	51	9.16574e-06	9	9.16574e-06	9	9.16574e-06	0
452	PN-76932825-5p	CATAAGCTTGCGTTGATTA	9.16574e-06	9.16574e-06	0	9.16574e-06	0	9.16574e-06	0	9.16574e-06	3	9.16574e-06	0	9.16574e-06	0	9.16574e-06	0	9.16574e-06	0	9.16574e-06	0
453	PN-77747948-3p	TTGCAATGATGTCGTAATTT	9.16574e-06	9.16574e-06	0	9.16574e-06	0	9.16574e-06	0	9.16574e-06	0	9.16574e-06	3	9.16574e-06	0	9.16574e-06	0	9.16574e-06	0	9.16574e-06	0
454	PN-77747949-3p	TTGCAATGATGTCGTAATT	9.16574e-06	9.16574e-06	0	9.16574e-06	0	9.16574e-06	0	9.16574e-06	0	9.16574e-06	0	9.16574e-06	3	9.16574e-06	0	9.16574e-06	0	9.16574e-06	0
455	PN-777618-5p	CCCGAGACTAGAGTCACATCCCGACAGT	9.16574e-06	9.16574e-06	0	9.16574e-06	0	9.16574e-06	0	9.16574e-06	0	9.16574e-06	0	9.16574e-06	0	9.16574e-06	0	9.16574e-06	0	9.16574e-06	4
456	PN-77831891-5p	AAATGAAAAGGATTGGTTTCT	9.16574e-06	9.16574e-06	0	9.16574e-06	0	9.16574e-06	0	9.16574e-06	9	9.16574e-06	6	9.16574e-06	3	9.16574e-06	7	9.16574e-06	0	9.16574e-06	6
457	PN-78796611-5p	ACCCAGATGTCGGAATCTTC	9.16574e-06	9.16574e-06	0	9.16574e-06	0	9.16574e-06	0	9.16574e-06	0	9.16574e-06	0	9.16574e-06	0	9.16574e-06	0	9.16574e-06	0	9.16574e-06	4
458	PN-78800382-3p	TACTGACCCCCTCCATGACAGT	9.16574e-06	9.16574e-06	8	9.16574e-06	4	9.16574e-06	6	9.16574e-06	20	9.16574e-06	20	9.16574e-06	8	9.16574e-06	7	9.16574e-06	0	9.16574e-06	6
459	PN-79936995-5p	CGACAGTCCGACGATC	9.16574e-06	9.16574e-06	5	9.16574e-06	0	9.16574e-06	0	9.16574e-06	0	9.16574e-06	0	9.16574e-06	0	9.16574e-06	0	9.16574e-06	0	9.16574e-06	0
460	PN-80161038-3p	TCACTGGAGTTTTGTTTCAACATT	9.16574e-06	9.16574e-06	35	9.16574e-06	0	9.16574e-06	0	9.16574e-06	0	9.16574e-06	0	9.16574e-06	0	9.16574e-06	0	9.16574e-06	0	9.16574e-06	0
461	PN-80161038-5p	TGTTGAAACACTCTGTTGAAC	9.16574e-06	9.16574e-06	4	9.16574e-06	0	9.16574e-06	0	9.16574e-06	0	9.16574e-06	0	9.16574e-06	0	9.16574e-06	0	9.16574e-06	0	9.16574e-06	0
462	PN-80161039-3p	TCACTGGAGTTTTGTTTCAACAT	9.16574e-06	9.16574e-06	0	9.16574e-06	39	9.16574e-06	0	9.16574e-06	0	9.16574e-06	0	9.16574e-06	0	9.16574e-06	0	9.16574e-06	0	9.16574e-06	0
463	PN-80161040-3p	TCACTGGAGTTTTGTTTCAACA	9.16574e-06	9.16574e-06	0	9.16574e-06	0	9.16574e-06	12	9.16574e-06	9	9.16574e-06	8	9.16574e-06	5	9.16574e-06	0	9.16574e-06	0	9.16574e-06	0
464	PN-80161040-5p	TGTTGAAACACTCTGTTGAAA	9.16574e-06	9.16574e-06	0	9.16574e-06	0	9.16574e-06	0	9.16574e-06	6	9.16574e-06	3	9.16574e-06	0	9.16574e-06	0	9.16574e-06	0	9.16574e-06	0
465	PN-80865-5p	CCCTGCGTGGCTTCTCTGTGCA	9.16574e-06	9.16574e-06	0	9.16574e-06	0	9.16574e-06	0	9.16574e-06	44	9.16574e-06	25	9.16574e-06	16	9.16574e-06	4	9.16574e-06	0	9.16574e-06	0
466	PN-80868-5p	TGCGTGGCTTCTCTGTGCAGTCT	9.16574e-06	9.16574e-06	46	9.16574e-06	19	9.16574e-06	6	9.16574e-06	0	9.16574e-06	0	9.16574e-06	0	9.16574e-06	0	9.16574e-06	0	9.16574e-06	0
467	PN-81216011-3p	TGAGGTCCATGAAGAAGTC	9.16574e-06	9.16574e-06	0	9.16574e-06	0	9.16574e-06	0	9.16574e-06	3	9.16574e-06	0	9.16574e-06	0	9.16574e-06	0	9.16574e-06	0	9.16574e-06	0
468	PN-82942059-3p	TGGCTGTAGCCTGGGCCCG	9.16574e-06	9.16574e-06	0	9.16574e-06	0	9.16574e-06	0	9.16574e-06	0	9.16574e-06	0	9.16574e-06	0	9.16574e-06	3	9.16574e-06	0	9.16574e-06	0
469	PN-82942060-3p	GTGGCTGTAGCCTGGGCCC	9.16574e-06	9.16574e-06	0	9.16574e-06	0	9.16574e-06	0	9.16574e-06	3	9.16574e-06	0	9.16574e-06	0	9.16574e-06	0	9.16574e-06	0	9.16574e-06	0
470	PN-83352732-3p	TCGAATCCCACCGCTGCCACC	9.16574e-06	9.16574e-06	0	9.16574e-06	3	9.16574e-06	4	9.16574e-06	3	9.16574e-06	0	9.16574e-06	0	9.16574e-06	0	9.16574e-06	0	9.16574e-06	0
471	PN-83591594-5p	GTTGATGGCTGTTCCTCTCACT	9.16574e-06	9.16574e-06	7	9.16574e-06	11	9.16574e-06	0	9.16574e-06	0	9.16574e-06	0	9.16574e-06	0	9.16574e-06	0	9.16574e-06	0	9.16574e-06	0
472	PN-8362-5p	TTGGGGAAGAAGAGCTTCTGTGT	9.16574e-06	9.16574e-06	0	9.16574e-06	3	9.16574e-06	0	9.16574e-06	0	9.16574e-06	0	9.16574e-06	3	9.16574e-06	0	9.16574e-06	0	9.16574e-06	0
473	PN-83796794-5p	TCCCCTTTCTAAAAGCACTCAGA	9.16574e-06	9.16574e-06	0	9.16574e-06	4	9.16574e-06	0	9.16574e-06	0	9.16574e-06	0	9.16574e-06	0	9.16574e-06	0	9.16574e-06	0	9.16574e-06	3
474	PN-85225617-5p	TCCAGAGGCATTGCTGTAGCTC	9.16574e-06	9.16574e-06	0	9.16574e-06	0	9.16574e-06	0	9.16574e-06	3	9.16574e-06	0	9.16574e-06	0	9.16574e-06	0	9.16574e-06	0	9.16574e-06	0
475	PN-85226839-3p	TCGATACAGAGGACTGACTGTA	9.16574e-06	9.16574e-06	3	9.16574e-06	0	9.16574e-06	0	9.16574e-06	0	9.16574e-06	0	9.16574e-06	0	9.16574e-06	0	9.16574e-06	0	9.16574e-06	0
476	PN-85376602-3p	ACTAGGTTGGGAGTTCCTGTTGT	9.16574e-06	9.16574e-06	4	9.16574e-06	17	9.16574e-06	7	9.16574e-06	0	9.16574e-06	0	9.16574e-06	17	9.16574e-06	0	9.16574e-06	0	9.16574e-06	0
477	PN-85376602-5p	TGACGGGAACTCCTTACCATTC	9.16574e-06	9.16574e-06	6	9.16574e-06	23	9.16574e-06	10	9.16574e-06	0	9.16574e-06	0	9.16574e-06	25	9.16574e-06	0	9.16574e-06	0	9.16574e-06	0
478	PN-85376639-3p	ACTAGGTTGGGAGTTCCTGTTGT	9.16574e-06	9.16574e-06	0	9.16574e-06	0	9.16574e-06	0	9.16574e-06	30	9.16574e-06	24	9.16574e-06	0	9.16574e-06	20	9.16574e-06	9	9.16574e-06	34
479	PN-85376639-5p	TGACGGGAACTCCTTACCATT	9.16574e-06	9.16574e-06	0	9.16574e-06	0	9.16574e-06	0	9.16574e-06	30	9.16574e-06	20	9.16574e-06	0	9.16574e-06	13	9.16574e-06	4	9.16574e-06	12
480	PN-86489114-5p	CCCCGCGGGGTCGCGGGCC	9.16574e-06	9.16574e-06	4	9.16574e-06	0	9.16574e-06	4	9.16574e-06	0	9.16574e-06	0	9.16574e-06	0	9.16574e-06	0	9.16574e-06	0	9.16574e-06	0
481	PN-86552683-5p	GATGTATAGTTGATTTACAAAGCTGTATT	9.16574e-06	9.16574e-06	0	9.16574e-06	0	9.16574e-06	0	9.16574e-06	0	9.16574e-06	0	9.16574e-06	3	9.16574e-06	0	9.16574e-06	0	9.16574e-06	0
482	PN-86752450-3p	AGTGGAACCCCTGTTCCCCACA	9.16574e-06	9.16574e-06	0	9.16574e-06	4	9.16574e-06	0	9.16574e-06	0	9.16574e-06	0	9.16574e-06	0	9.16574e-06	0	9.16574e-06	0	9.16574e-06	0
483	PN-86797595-5p	CGCGCGGCGCCTCGCCTCG	9.16574e-06	9.16574e-06	0	9.16574e-06	0	9.16574e-06	0	9.16574e-06	0	9.16574e-06	4	9.16574e-06	0	9.16574e-06	0	9.16574e-06	0	9.16574e-06	0
484	PN-86864217-3p	AGTGGAACCCCTGTTCCCCACA	9.16574e-06	9.16574e-06	0	9.16574e-06	4	9.16574e-06	0	9.16574e-06	0	9.16574e-06	0	9.16574e-06	0	9.16574e-06	0	9.16574e-06	0	9.16574e-06	0
485	PN-868884-3p	CCCGTCGCCCGCGCGCGCGCGCGCCCC	9.16574e-06	9.16574e-06	0	9.16574e-06	804	9.16574e-06	0	9.16574e-06	0	9.16574e-06	0	9.16574e-06	0	9.16574e-06	0	9.16574e-06	0	9.16574e-06	0
486	PN-868884-5p	CCCGCCCGTCGCCCGCGCGC	9.16574e-06	9.16574e-06	0	9.16574e-06	137	9.16574e-06	0	9.16574e-06	0	9.16574e-06	0	9.16574e-06	0	9.16574e-06	0	9.16574e-06	0	9.16574e-06	0
487	PN-870046-3p	CTATACGACCTGCTGCCTTTCT	4.64088e-05	0.000113641	573	0.000146319	654	6.18418e-05	215	1.7374e-05	213	1.81111e-05	189	1.78399e-05	161	1.49042e-05	93	1.26311e-05	47	1.5017e-05	141
488	PN-870046-5p	ACAGATTCGATTCTAGGGGAAT	3.17006e-05	4.20452e-05	212	3.51256e-05	157	0.000138641	482	1.4356e-05	176	6.99529e-06	73	1.44049e-05	130	1.08977e-05	68	1.10186e-05	41	1.18219e-05	111
489	PN-8701319-3p	TCTCAGTGTTTGAACCAGAAGC	9.16574e-06	9.16574e-06	0	9.16574e-06	4	9.16574e-06	0	9.16574e-06	0	9.16574e-06	0	9.16574e-06	0	9.16574e-06	0	9.16574e-06	0	9.16574e-06	0
490	PN-8701319-5p	TCTGGTCCAGACACTGTGGAGC	9.16574e-06	9.16574e-06	0	9.16574e-06	11	9.16574e-06	0	9.16574e-06	0	9.16574e-06	0	9.16574e-06	0	9.16574e-06	0	9.16574e-06	0	9.16574e-06	0
491	PN-871291-3p	GCCGCCGCCCGTCTGTGTTCCC	9.16574e-06	9.16574e-06	0	9.16574e-06	0	9.16574e-06	3	9.16574e-06	0	9.16574e-06	0	9.16574e-06	0	9.16574e-06	0	9.16574e-06	0	9.16574e-06	0
492	PN-871669-3p	CCCCCGGGCTGTGGCCGCGCGG	9.16574e-06	9.16574e-06	0	9.16574e-06	3	9.16574e-06	0	9.16574e-06	0	9.16574e-06	0	9.16574e-06	0	9.16574e-06	0	9.16574e-06	0	9.16574e-06	0
493	PN-871669-5p	CCCGGTGGTGGCCCGCGGGACT	9.16574e-06	9.16574e-06	0	9.16574e-06	3	9.16574e-06	0	9.16574e-06	0	9.16574e-06	0	9.16574e-06	0	9.16574e-06	0	9.16574e-06	0	9.16574e-06	0
494	PN-87277957-5p	ACAGCTGCCAACCTTGACACT	9.16574e-06	9.16574e-06	0	9.16574e-06	0	9.16574e-06	3	9.16574e-06	0	9.16574e-06	0	9.16574e-06	0	9.16574e-06	0	9.16574e-06	0	9.16574e-06	0
495	PN-87636905-5p	CTGAGGCCATGATTAAGA	9.16574e-06	9.16574e-06	12	9.16574e-06	10	9.16574e-06	26	9.16574e-06	29	9.16574e-06	18	9.16574e-06	7	9.16574e-06	0	9.16574e-06	0	9.16574e-06	5
496	PN-87979788-3p	GTGAAGCGTTCCATATTTTTTA	9.16574e-06	9.16574e-06	0	9.16574e-06	7	9.16574e-06	9	9.16574e-06	0	9.16574e-06	0	9.16574e-06	0	9.16574e-06	0	9.16574e-06	0	9.16574e-06	0
497	PN-88902872-5p	CCCTGCGTGGCTTCTCTGTGCA	9.16574e-06	9.16574e-06	0	9.16574e-06	0	9.16574e-06	0	9.16574e-06	44	9.16574e-06	25	9.16574e-06	16	9.16574e-06	4	9.16574e-06	0	9.16574e-06	0
498	PN-88902875-5p	TGCGTGGCTTCTCTGTGCAGTCT	9.16574e-06	9.16574e-06	46	9.16574e-06	19	9.16574e-06	6	9.16574e-06	0	9.16574e-06	0	9.16574e-06	0	9.16574e-06	0	9.16574e-06	0	9.16574e-06	0
499	PN-8925080-5p	GGTGACCCAGACGTCGTGTCCTGA	9.16574e-06	9.16574e-06	0	9.16574e-06	0	9.16574e-06	0	9.16574e-06	0	9.16574e-06	0	9.16574e-06	3	9.16574e-06	0	9.16574e-06	0	9.16574e-06	0
500	PN-8973617-5p	GGTGACCCAGACGTCGTGTCCTGA	9.16574e-06	9.16574e-06	0	9.16574e-06	0	9.16574e-06	0	9.16574e-06	0	9.16574e-06	0	9.16574e-06	3	9.16574e-06	0	9.16574e-06	0	9.16574e-06	0
501	PN-90203272-5p	ATCCATTCATCTGTTGACGCA	9.16574e-06	9.16574e-06	0	9.16574e-06	0	9.16574e-06	0	9.16574e-06	0	9.16574e-06	3	9.16574e-06	0	9.16574e-06	0	9.16574e-06	0	9.16574e-06	0
502	PN-92224842-3p	CCAACCTAAACTCGCGCATCATTCC	9.16574e-06	9.16574e-06	0	9.16574e-06	4	9.16574e-06	0	9.16574e-06	0	9.16574e-06	5	9.16574e-06	6	9.16574e-06	0	9.16574e-06	0	9.16574e-06	0
503	PN-9352909-5p	ACGGCAAGAGGCTTGTGTTT	9.16574e-06	9.16574e-06	0	9.16574e-06	3	9.16574e-06	4	9.16574e-06	0	9.16574e-06	0	9.16574e-06	0	9.16574e-06	0	9.16574e-06	0	9.16574e-06	0
504	PN-93908925-3p	ACTTTGAACCTGAGCTTCT	9.16574e-06	9.16574e-06	0	9.16574e-06	0	9.16574e-06	0	9.16574e-06	6	9.16574e-06	7	9.16574e-06	4	9.16574e-06	0	9.16574e-06	0	9.16574e-06	6
505	PN-93908925-5p	GAGAATGTCTGTACTTTGAACC	9.16574e-06	9.16574e-06	0	9.16574e-06	0	9.16574e-06	0	9.16574e-06	4	9.16574e-06	0	9.16574e-06	0	9.16574e-06	0	9.16574e-06	0	9.16574e-06	3
506	PN-93929805-3p	TCTTAGGGGCTGAGGAGCC	9.16574e-06	9.16574e-06	0	9.16574e-06	0	9.16574e-06	0	9.16574e-06	0	9.16574e-06	0	9.16574e-06	0	9.16574e-06	0	9.16574e-06	0	9.16574e-06	3
507	PN-94852287-5p	AGGGAACCTGGAAAAGCTGAAG	9.16574e-06	9.16574e-06	0	9.16574e-06	0	9.16574e-06	0	9.16574e-06	5	9.16574e-06	0	9.16574e-06	3	9.16574e-06	0	9.16574e-06	0	9.16574e-06	0
508	PN-94852325-3p	TCAGCAATTCTTGGTTCTCATT	9.16574e-06	9.16574e-06	7	9.16574e-06	16	9.16574e-06	3	9.16574e-06	0	9.16574e-06	0	9.16574e-06	0	9.16574e-06	0	9.16574e-06	0	9.16574e-06	0
509	PN-94852325-5p	AGGGAACCTGGAAAAGCTGAAG	9.16574e-06	9.16574e-06	5	9.16574e-06	0	9.16574e-06	0	9.16574e-06	0	9.16574e-06	0	9.16574e-06	0	9.16574e-06	0	9.16574e-06	0	9.16574e-06	0
510	PN-94853253-3p	AAAGACTATAAAATAAAAAGGA	9.16574e-06	9.16574e-06	4	9.16574e-06	0	9.16574e-06	0	9.16574e-06	0	9.16574e-06	0	9.16574e-06	0	9.16574e-06	0	9.16574e-06	0	9.16574e-06	0
511	PN-94928232-3p	GATCCTGAGTAAGGCTGGGAACT	9.16574e-06	9.16574e-06	0	9.16574e-06	17	9.16574e-06	0	9.16574e-06	0	9.16574e-06	0	9.16574e-06	0	9.16574e-06	0	9.16574e-06	0	9.16574e-06	0
512	PN-94928232-5p	TCCCCAGCTTTCTCAGATCCC	9.16574e-06	9.16574e-06	0	9.16574e-06	32	9.16574e-06	0	9.16574e-06	0	9.16574e-06	0	9.16574e-06	0	9.16574e-06	0	9.16574e-06	0	9.16574e-06	0
513	PN-94964657-3p	TTAAACTAGAGCCTGGCATATCA	9.16574e-06	9.16574e-06	0	9.16574e-06	0	9.16574e-06	0	9.16574e-06	4	9.16574e-06	0	9.16574e-06	0	9.16574e-06	0	9.16574e-06	0	9.16574e-06	0
514	PN-950130-5p	CCCGAGACTAGAGTCACATCCCGACAGT	9.16574e-06	9.16574e-06	0	9.16574e-06	0	9.16574e-06	0	9.16574e-06	0	9.16574e-06	0	9.16574e-06	0	9.16574e-06	0	9.16574e-06	0	9.16574e-06	4
515	PN-9505866-5p	CCTGGGGATCTGGCGACGAGGA	9.16574e-06	9.16574e-06	0	9.16574e-06	7	9.16574e-06	0	9.16574e-06	0	9.16574e-06	0	9.16574e-06	0	9.16574e-06	3	9.16574e-06	8	9.16574e-06	6
516	PN-95686455-3p	TTTGTCCGGATGTATGCTCAAGAG	9.16574e-06	9.16574e-06	0	9.16574e-06	0	9.16574e-06	0	9.16574e-06	0	9.16574e-06	3	9.16574e-06	0	9.16574e-06	0	9.16574e-06	3	9.16574e-06	0
517	PN-957254-3p	TTTCCGGACGTGGCACCCCTCC	9.16574e-06	9.16574e-06	0	9.16574e-06	0	9.16574e-06	0	9.16574e-06	0	9.16574e-06	6	9.16574e-06	0	9.16574e-06	0	9.16574e-06	0	9.16574e-06	0
518	PN-957256-3p	TCACATGGGCTGTGTGCTTTACCCA	9.16574e-06	9.16574e-06	0	9.16574e-06	0	9.16574e-06	0	9.16574e-06	3	9.16574e-06	0	9.16574e-06	0	9.16574e-06	0	9.16574e-06	0	9.16574e-06	0
519	PN-957256-5p	TCCGGACGTGGCACCCCTCC	9.16574e-06	9.16574e-06	0	9.16574e-06	0	9.16574e-06	0	9.16574e-06	5	9.16574e-06	0	9.16574e-06	0	9.16574e-06	0	9.16574e-06	0	9.16574e-06	0
520	PN-957257-5p	CCGGACGTGGCACCCCTCCA	9.16574e-06	9.16574e-06	0	9.16574e-06	0	9.16574e-06	0	9.16574e-06	0	9.16574e-06	0	9.16574e-06	3	9.16574e-06	0	9.16574e-06	0	9.16574e-06	0
521	PN-957258-5p	CGGACGTGGCACCCCTCCACCCACG	9.16574e-06	9.16574e-06	0	9.16574e-06	0	9.16574e-06	0	9.16574e-06	0	9.16574e-06	0	9.16574e-06	0	9.16574e-06	0	9.16574e-06	0	9.16574e-06	14
522	PN-96223057-5p	CACTGTGCAAACACGAAAG	9.16574e-06	9.16574e-06	0	9.16574e-06	12	9.16574e-06	17	9.16574e-06	0	9.16574e-06	0	9.16574e-06	0	9.16574e-06	0	9.16574e-06	0	9.16574e-06	0
523	PN-96643785-3p	TCCCAAGACTCCTTTGATCCCT	9.16574e-06	9.16574e-06	0	9.16574e-06	0	9.16574e-06	0	9.16574e-06	4	9.16574e-06	5	9.16574e-06	0	9.16574e-06	0	9.16574e-06	0	9.16574e-06	0
524	PN-9680987-5p	TCGTGAGTGCAGGCGCTGACC	9.16574e-06	9.16574e-06	0	9.16574e-06	0	9.16574e-06	3	9.16574e-06	14	9.16574e-06	7	9.16574e-06	5	9.16574e-06	0	9.16574e-06	0	9.16574e-06	0
525	PN-97191982-3p	ACACAAAATGCCAGGCATCAGGG	9.16574e-06	9.16574e-06	0	9.16574e-06	0	9.16574e-06	0	9.16574e-06	0	9.16574e-06	5	9.16574e-06	0	9.16574e-06	0	9.16574e-06	0	9.16574e-06	0
526	PN-97191985-5p	TGATGCCTGGCATTTTGTGTGT	9.16574e-06	9.16574e-06	0	9.16574e-06	3	9.16574e-06	0	9.16574e-06	3	9.16574e-06	0	9.16574e-06	0	9.16574e-06	0	9.16574e-06	0	9.16574e-06	0
527	PN-97192028-5p	TGATGCCTGGCATTTTGTGTGT	9.16574e-06	9.16574e-06	0	9.16574e-06	3	9.16574e-06	0	9.16574e-06	3	9.16574e-06	0	9.16574e-06	0	9.16574e-06	0	9.16574e-06	0	9.16574e-06	0
528	PN-97192030-3p	ACACAAAATGCCAGGCATCAGGG	9.16574e-06	9.16574e-06	0	9.16574e-06	0	9.16574e-06	0	9.16574e-06	0	9.16574e-06	5	9.16574e-06	0	9.16574e-06	0	9.16574e-06	0	9.16574e-06	0
529	PN-98296459-3p	CCTCCCTTCTGCACCCTTCAGA	9.16574e-06	9.16574e-06	0	9.16574e-06	22	9.16574e-06	5	9.16574e-06	11	9.16574e-06	6	9.16574e-06	3	9.16574e-06	3	9.16574e-06	3	9.16574e-06	4
530	PN-98296459-5p	GTGAGGGGCCAGAATCAGGGAGC	9.16574e-06	9.16574e-06	8	9.16574e-06	157	9.16574e-06	53	9.16574e-06	48	9.16574e-06	33	9.16574e-06	24	9.16574e-06	8	9.16574e-06	8	9.16574e-06	15
531	let-7a-1-3p	CTGTACAGCCTCCTAGCTTTCC	1.27712e-07	3.96653e-07	0	6.71189e-07	3	0	0	8.15683e-08	0	0	0	0	0	0	0	0	0	0	0
532	let-7a-1-5p,let-7a-2-5p	TGAGGTAGTAGGTTGTATAGTT	0.00877752	0.0186423	93998	0.0215148	96164	0.0121325	42180	0.00763805	93640	0.00626193	65347	0.00452248	40814	0.00400779	25008	0.00398657	14834	0.00453342	42566
533	let-7a-2-3p	CTATACAATCTACTGTCTTTCT	2.30392e-05	4.40285e-05	222	7.24885e-05	324	3.56669e-05	124	1.27247e-05	156	9.48676e-06	99	1.14131e-05	103	7.85276e-06	49	6.4499e-06	24	7.24223e-06	68
534	let-7c-3p	CTGTACAACCTTCTAGCTTTCC	6.8517e-07	1.98326e-06	10	2.46103e-06	11	2.87636e-07	0	5.70978e-07	7	0	0	2.21614e-07	0	1.6026e-07	0	2.68746e-07	0	2.13007e-07	0
535	let-7c-5p	TGAGGTAGTAGGTTGTATGGTT	0.001227	0.00558329	28152	0.00296531	13254	0.00143559	4991	0.000299437	3671	0.000243973	2546	0.000237681	2145	9.32715e-05	582	9.94359e-05	370	8.49897e-05	798
536	let-7d-3p	CCCTCGCGGGGGCGCGCCGGG	9.16574e-06	9.16574e-06	8566	9.16574e-06	9444	9.16574e-06	2915	9.16574e-06	0	9.16574e-06	0	9.16574e-06	0	9.16574e-06	0	9.16574e-06	0	9.16574e-06	0
537	let-7d-5p	AGAGGTAGTAGGTTGCATAGTT	0.000633535	0.00136746	6895	0.00203281	9086	0.000974799	3389	0.000211751	2596	0.000249722	2606	0.000196682	1775	0.000164587	1027	0.000245096	912	0.00025891	2431
538	let-7e-3p	CTATACGGCCTCCTAGCTTTCC	2.56186e-06	7.33808e-06	37	9.39665e-06	42	3.164e-06	11	6.52546e-07	8	2.87478e-07	3	7.75649e-07	7	6.41042e-07	4	2.68746e-07	0	5.32517e-07	5
539	let-7e-5p	TGAGGTAGGAGGTTGTATAGTT	0.000531284	0.00190433	9602	0.00132896	5940	0.000624171	2170	0.000248702	3049	0.000215704	2251	0.000146376	1321	0.000111701	697	9.24485e-05	344	0.000109166	1025
540	let-7f-1-3p	CTATACAGTCTACTGTCTTTCT	1.28548e-05	4.40285e-05	222	3.10984e-05	139	1.46694e-05	51	7.09644e-06	87	5.07877e-06	53	5.76196e-06	52	3.36547e-06	21	1.61247e-06	6	2.98209e-06	28
541	let-7f-1-5p,let-7f-2-5p	TGAGGTAGTAGATTGTATAGTT	0.00817705	0.0168867	85146	0.0186685	83442	0.00630959	27995	0.0136789	167699	0.00900169	93938	0.00988775	89234	0.0046913	29273	0.00467053	17379	0.00575683	54053
542	let-7f-2-3p	CTATACAATCTATTGCCTTCCT	8.94079e-06	4.36318e-06	22	1.83458e-05	82	2.58873e-05	90	6.19919e-06	76	5.9412e-06	62	7.9781e-06	72	3.84625e-06	24	2.68746e-06	10	5.21866e-06	49
543	let-7g-3p	CTGTACAGGCCACTGCCTTGCT	2.36454e-06	7.13975e-06	36	5.36952e-06	24	6.04036e-06	21	7.34115e-07	9	8.62433e-07	9	3.32421e-07	3	3.20521e-07	0	2.68746e-07	0	2.13007e-07	0
544	let-7g-5p	TGAGGTAGTAGTTTGTACAGTT	0.00336642	0.00650531	32801	0.00993249	44395	0.00389085	13527	0.00189793	23268	0.0017309	18063	0.00135517	12230	0.00144282	9003	0.00154986	5767	0.00199246	18708
545	let-7i-3p	CTGCGCAAGCTACTGCCTTGCT	1.97812e-05	5.35482e-05	270	9.26241e-05	414	2.27233e-05	79	2.12078e-06	26	2.39565e-06	25	2.10533e-06	19	9.61562e-07	6	8.06237e-07	3	7.45524e-07	7
546	let-7i-5p	TGAGGTAGTAGTTTGTGCTGTT	0.00369673	0.0156482	78901	0.00852254	38093	0.00577947	20093	0.00115811	14198	0.000876902	9151	0.000725564	6548	0.000242794	1515	0.000161247	600	0.000155814	1463
547	miR-100-3p	CAAGCTTGTGTCTATAGGTATG	7.71927e-07	2.18159e-06	11	2.68476e-06	12	5.75272e-07	0	8.15683e-08	0	2.87478e-07	3	3.32421e-07	3	1.6026e-07	0	5.37492e-07	0	1.06503e-07	0
548	miR-100-5p	AACCCGTAGATCCGAACTTGT	0.00389188	0.00428921	21627	0.00415645	18578	0.00504226	17530	0.00273972	33588	0.00409876	42773	0.00489756	44199	0.0024866	15516	0.00449155	16713	0.00282479	26523
549	miR-101-1-3p,miR-101-2-3p	GTACAGTACTGTGATAACTGA	0.000266381	0.000325454	1641	0.000723095	3232	0.000165678	576	0.000243237	2982	0.000164916	1721	0.00018948	1710	0.000272122	1698	0.000109917	409	0.000203528	1911
550	miR-101-1-5p	TCGGTTATCATGGTACCGATGCT	9.66129e-08	1.98326e-07	0	6.71189e-07	3	0	0	0	0	0	0	0	0	0	0	0	0	0	0
551	miR-101-2-5p	TCAGTTATCACAGTGCTGATGC	2.84246e-06	9.91632e-07	5	6.0407e-06	27	7.76618e-06	27	2.44705e-06	30	1.14991e-06	12	2.10533e-06	19	1.6026e-06	10	1.88122e-06	7	1.59755e-06	15
552	miR-103-1-3p,miR-103-2-3p	AGCAGCATTGTACAGGGCTATGA	0.000237003	0.000898022	4528	0.000733163	3277	0.000228958	796	9.15196e-05	1122	6.61198e-05	690	5.36306e-05	484	2.6443e-05	165	1.45123e-05	54	2.06617e-05	194
553	miR-103-2-5p	AGCTTCTTTACAGTGCTGCCTTGT	1.78118e-07	1.98326e-07	0	8.94919e-07	4	0	0	8.15683e-08	0	9.58259e-08	0	3.32421e-07	3	0	0	0	0	0	0
554	miR-105-1-3p,miR-105-2-3p	CCACGGATGTTTGAGCATGTGCT	1.30028e-07	5.94979e-07	3	0	0	5.75272e-07	0	0	0	0	0	0	0	0	0	0	0	0	0
555	miR-105-1-5p	TCAAATGCTCAGACTCCTGTGG	1.32662e-07	5.94979e-07	3	2.2373e-07	0	0	0	0	0	0	0	0	0	0	0	2.68746e-07	0	1.06503e-07	0
556	miR-105-2-5p	TCAAATGCTCAGACTCCTTGGTG	1.22067e-07	7.93306e-07	4	2.2373e-07	0	0	0	8.15683e-08	0	0	0	0	0	0	0	0	0	0	0
557	miR-106a-5p	CAAAGTGCTTACAGTGCAGGTAG	4.86746e-05	0.000152513	769	0.000214333	958	3.85432e-05	134	8.56467e-06	105	6.51616e-06	68	7.75649e-06	70	1.92312e-06	12	4.29993e-06	16	3.62111e-06	34
558	miR-107-3p	AGCAGCATTGTACAGGGCTAT	0.000105512	0.000447623	2257	0.000363561	1625	5.83901e-05	203	2.90383e-05	356	1.95485e-05	204	1.8948e-05	171	6.57068e-06	41	1.88122e-06	7	4.04713e-06	38
559	miR-10a-3p	CAAATTCGTATCTAGGGGAAT	3.20544e-06	8.32971e-06	42	1.00678e-05	45	8.05381e-06	28	4.8941e-07	6	2.87478e-07	3	4.43228e-07	4	3.20521e-07	0	5.37492e-07	0	3.1951e-07	3
560	miR-10a-5p	TACCCTGTAGATCCGAATTTGT	0.011029	0.00202293	10200	0.00324274	14494	0.00504428	17537	0.00931477	114196	0.0166395	173643	0.0141713	127892	0.0106767	66621	0.0183088	68127	0.0198399	186284
561	miR-10b-3p	CCCCCGCGGGGGCGCTTCCCCGCC	9.16574e-06	9.16574e-06	929	9.16574e-06	1902	9.16574e-06	95	9.16574e-06	0	9.16574e-06	0	9.16574e-06	0	9.16574e-06	0	9.16574e-06	0	9.16574e-06	0
562	miR-10b-5p	TACCCTGTAGAACCGAATTTGT	0.24008	0.0234023	1547	0.0278532	4741	0.0593405	1061	0.288372	223	0.320731	295	0.318565	216	0.314775	266	0.354224	157	0.45346	157
563	miR-122-3p	AACGCCATTATCACACTAAAT	1.10181e-07	9.91632e-07	5	0	0	0	0	0	0	0	0	0	0	0	0	0	0	0	0
564	miR-122-5p	TGGAGTGTGACAATGGCGTTT	1.15549e-05	9.28168e-05	468	2.2373e-06	10	7.47854e-06	26	1.63137e-07	0	3.83303e-07	4	1.10807e-07	0	1.6026e-07	0	5.37492e-07	0	1.06503e-07	0
565	miR-1249-1-3p	ACGCCCTTCCCCCCCTTCTTCA	3.46568e-06	5.55314e-06	28	8.94919e-06	40	5.75272e-06	20	2.69175e-06	33	1.82069e-06	19	1.5513e-06	14	4.80781e-07	3	2.68746e-06	10	1.70405e-06	16
566	miR-124a-1-3p,miR-124a-2-3p	TAAGGCACGCGGTGAATGCC	1.89664e-06	7.93306e-06	40	2.2373e-07	0	8.62909e-06	30	8.15683e-08	0	9.58259e-08	0	0	0	0	0	0	0	1.06503e-07	0
567	miR-125a-3p	ACAGGTGAGGTTCTTGGGAGC	2.25916e-06	6.7431e-06	34	4.92206e-06	22	6.04036e-06	21	6.52546e-07	8	6.70781e-07	7	5.54035e-07	5	4.80781e-07	3	2.68746e-07	0	0	0
568	miR-125a-5p	TCCCTGAGACCCTTTAACCTGT	0.00140019	0.00224843	11337	0.00304541	13612	0.00151556	5269	0.00145697	17862	0.00137386	14337	0.00106618	9622	0.000681748	4254	0.000757863	2820	0.000455728	4279
569	miR-125b-1-3p	ACGGGTTAGGCTCTTGGGAGCT	1.25817e-05	2.8559e-05	144	1.70035e-05	76	1.92716e-05	67	1.3785e-05	169	1.40864e-05	147	1.2078e-05	109	2.56417e-06	16	3.22495e-06	12	2.66258e-06	25
570	miR-125b-1-5p	TGTCTTGCAGGCCGTCATGC	0.000452251	0.00264944	13359	0.00124148	5549	0.000149283	519	1.37035e-05	168	5.5579e-06	58	1.06375e-05	96	1.6026e-07	0	0	0	0	0
571	miR-126-3p	TCGTACCGTGAGTAATAATGC	0.00105594	0.00218516	11018	0.00344029	15377	0.00316429	11001	0.000200087	2453	0.000176032	1837	0.000124769	1126	7.78866e-05	486	5.53616e-05	206	7.9558e-05	747
572	miR-126-5p	CATTATTACTTTTGGTACGCG	0.00236255	0.00149221	7524	0.00204511	9141	0.00237329	8251	0.00392727	48147	0.00306806	32017	0.00280896	25350	0.00197393	12317	0.00139291	5183	0.00218119	20480
573	miR-1271-3p	AGTGCCTGCTATGTGCCAGG	4.67325e-07	1.18996e-06	6	1.11865e-06	5	1.43818e-06	5	8.15683e-08	0	0	0	1.10807e-07	0	1.6026e-07	0	0	0	1.06503e-07	0
574	miR-1271-5p	CTTGGCACCTAGTAAGCACTCA	0.000826344	0.000453969	2289	0.000420836	1881	0.000957253	3328	0.00124979	15322	0.00106913	11157	0.00133766	12072	0.000711075	4437	0.000733407	2729	0.000503974	4732
575	miR-127-3p	TCGGATCCGTCTGAGCTTGGCT	0.0053031	0.0337843	170347	0.00594607	26577	0.00504917	17554	0.00137133	16812	0.000694833	7251	0.000842465	7603	2.83661e-05	177	5.64366e-06	21	5.75118e-06	54
576	miR-127-5p	CTGAAGCTCAGAGGGCTCTGATT	4.09178e-05	0.000267741	1350	9.01631e-05	403	6.04036e-06	21	2.85489e-06	35	5.74955e-07	6	8.86456e-07	8	0	0	0	0	0	0
577	miR-128-1-3p	TCACAGTGAACCGGTCTCTTT	0.000588043	0.00119888	6045	0.00269684	12054	0.000608638	2116	0.000206694	2534	0.000137989	1440	0.000143827	1298	0.000100964	630	7.25614e-05	270	0.000125993	1183
578	miR-128-1-5p	CGGGGCCGTAGCACTGTCTGA	1.24649e-06	1.78494e-06	9	1.56611e-06	7	2.87636e-07	0	2.03921e-06	25	2.39565e-06	25	1.21888e-06	11	4.80781e-07	3	8.06237e-07	3	6.3902e-07	6
579	miR-128-2-3p	TCACAGTGAACCGGTCTCTTTC	0.00109206	0.00178077	8979	0.00283734	12682	0.00138324	4809	0.000953044	11684	0.000649603	6779	0.000723459	6529	0.000411709	2569	0.000438593	1632	0.000650736	6110
580	miR-128-2-5p	GGGGGCCGAGGCACTGTCCGAGA	4.37261e-07	1.98326e-07	0	1.78984e-06	8	8.62909e-07	3	1.63137e-07	0	3.83303e-07	4	1.10807e-07	0	3.20521e-07	0	0	0	1.06503e-07	0
581	miR-1285-3p	CTGGGCAACATAGCGAGACCCCGTCTCTA	1.86942e-05	1.58661e-05	80	1.6556e-05	74	4.4296e-05	154	2.21866e-05	272	2.32857e-05	243	2.79234e-05	252	6.08989e-06	38	6.71864e-06	25	5.32517e-06	50
582	miR-1285-5p	GTGAATAGCCACTGTACTCCAGCCT	1.82567e-06	2.57824e-06	13	1.78984e-06	8	2.58873e-06	9	1.5498e-06	19	1.72487e-06	18	2.88098e-06	26	6.41042e-07	4	1.61247e-06	6	1.06503e-06	10
583	miR-1296-5p	TTAGGGCCCTGGCTCCATCTCC	7.28713e-06	1.9436e-05	98	1.85696e-05	83	1.52447e-05	53	3.01803e-06	37	2.49147e-06	26	2.43775e-06	22	2.40391e-06	15	1.34373e-06	5	6.3902e-07	6
584	miR-129a-3p	AAGCCCTTACCCCAAAAAGCAT	4.65862e-07	9.91632e-07	5	2.2373e-07	0	0	0	9.78819e-07	12	9.58259e-08	0	8.86456e-07	8	6.41042e-07	4	2.68746e-07	0	1.06503e-07	0
585	miR-129a-5p,miR-129b-5p	CTTTTTGCGGTCTGGGCTTGC	8.84707e-07	3.17322e-06	16	6.71189e-07	3	1.72582e-06	6	1.06039e-06	13	9.58259e-08	0	2.21614e-07	0	8.01302e-07	5	0	0	2.13007e-07	0
586	miR-129b-3p	AAGCCCTTACCCCAAAAAGTAT	1.78203e-07	5.94979e-07	3	6.71189e-07	3	0	0	8.15683e-08	0	9.58259e-08	0	0	0	1.6026e-07	0	0	0	0	0
587	miR-1306-3p	TGGACGTTGGCTCTGGTGGTGA	1.58262e-06	3.96653e-06	20	4.02714e-06	18	1.43818e-06	5	1.38666e-06	17	1.53321e-06	16	5.54035e-07	5	4.80781e-07	3	5.37492e-07	0	3.1951e-07	3
588	miR-1306-5p	CCACCTCCCCTGCAAACGTCCA	9.92288e-06	1.96343e-05	99	4.07188e-05	182	1.32313e-05	46	3.42587e-06	42	1.82069e-06	19	2.99179e-06	27	1.76286e-06	11	2.41871e-06	9	3.3016e-06	31
589	miR-1307-3p	CTCGGCGTGGCGTCGGTCGTGG	9.10944e-06	2.95506e-05	149	2.19255e-05	98	1.06425e-05	37	3.26273e-06	40	2.5873e-06	27	3.2134e-06	29	3.52573e-06	22	3.76244e-06	14	3.51461e-06	33
590	miR-1307-5p	TCGACCGGACCTCGACCGGCT	0.000177097	0.000386538	1949	0.000479006	2141	0.000233561	812	0.000124799	1530	0.00010445	1090	9.06401e-05	818	5.09628e-05	318	4.59555e-05	171	7.79605e-05	732
591	miR-130a-3p	CAGTGCAATGTTAAAAGGGC	0.000559756	0.0026907	13567	0.00135446	6054	0.000868374	3019	3.54006e-05	434	3.44973e-05	360	3.52366e-05	318	8.65406e-06	54	5.37492e-06	20	5.11216e-06	48
592	miR-130a-5p	GCTCTTTTCACATTGTGCTACT	5.78807e-07	1.38829e-06	7	3.35595e-06	15	2.87636e-07	0	8.15683e-08	0	9.58259e-08	0	0	0	0	0	0	0	0	0
593	miR-130b-3p	CAGTGCAATGATGAAAGGGCAT	4.40718e-05	0.000162826	821	0.000107614	481	9.7221e-05	338	7.83056e-06	96	4.69547e-06	49	7.31326e-06	66	3.84625e-06	24	2.9562e-06	11	2.34307e-06	22
594	miR-130b-5p	ACTCTTTCCCTGTTGCACTACT	2.09821e-05	7.7149e-05	389	5.74986e-05	257	3.13523e-05	109	7.09644e-06	87	4.31216e-06	45	4.21066e-06	38	3.36547e-06	21	2.14997e-06	8	1.70405e-06	16
595	miR-132-3p	TAACAGTCTACAGCCATGGTCGT	2.28687e-06	7.53641e-06	38	6.0407e-06	27	1.43818e-06	5	1.30509e-06	16	1.91652e-06	20	1.32968e-06	12	3.20521e-07	0	2.68746e-07	0	4.26013e-07	4
596	miR-132-5p	ACCGTGGCTTTCGATTGTTACT	8.62962e-07	1.38829e-06	7	4.4746e-06	20	1.43818e-06	5	1.63137e-07	0	1.91652e-07	0	1.10807e-07	0	0	0	0	0	0	0
597	miR-133a-1-3p,miR-133a-2-3p	TTTGGTCCCCTTCAACCAGCTGT	0.0345683	0.011398	244168	0.0409235	182915	0.0793931	276019	0.0412474	505680	0.0298625	311633	0.0378035	341165	0.0272391	169968	0.0204241	75998	0.022823	214294
598	miR-133a-1-5p,miR-133a-2-5p	AGCTGGTAAAATGGAACCAAAT	0.000209877	0.000165999	837	0.00120657	5393	0.000225219	783	6.6886e-05	820	5.05002e-05	527	5.71764e-05	516	4.23087e-05	264	3.95056e-05	147	3.47201e-05	326
599	miR-133b-3p	TTTGGTCCCCTTCAACCAGCT	0.00238464	0.00290727	14659	0.00870868	38925	0.00427284	14855	0.00116569	14291	0.000953659	9952	0.00105311	9504	0.000875983	5466	0.000665683	2477	0.000858843	8064
600	miR-133b-5p	GCTGGTCAAACGGAACCAAGT	1.32698e-06	4.16486e-06	21	5.36952e-06	24	1.43818e-06	5	8.15683e-08	0	1.91652e-07	0	1.10807e-07	0	1.6026e-07	0	0	0	4.26013e-07	4
601	miR-1343-3p	CTCCTGGGGCCCGCACTCTCGC	3.00592e-05	6.22745e-05	314	9.1953e-05	411	3.73927e-05	130	2.19419e-05	269	1.66737e-05	174	1.37401e-05	124	9.2951e-06	58	1.23623e-05	46	4.89915e-06	46
602	miR-1343-5p	TGGGGAGCGGCCCCCGGGCGGG	2.33367e-07	3.96653e-07	0	8.94919e-07	4	0	0	8.15683e-08	0	1.91652e-07	0	0	0	1.6026e-07	0	2.68746e-07	0	1.06503e-07	0
603	miR-135-1-3p	ATATAGGGATTGGAGCCGTGGCA	2.01149e-07	1.58661e-06	8	2.2373e-07	0	0	0	0	0	0	0	0	0	0	0	0	0	0	0
604	miR-135-1-5p,miR-135-2-5p	TATGGCTTTTTATTCCTATGTGA	1.8245e-06	1.32879e-05	67	2.68476e-06	12	2.87636e-07	0	0	0	0	0	0	0	1.6026e-07	0	0	0	0	0
605	miR-136-3p	CATCATCGTCTCAAATGAGTCT	0.00154499	0.0085445	43083	0.0042446	18972	0.000874126	3039	0.000105712	1296	5.20334e-05	543	7.88946e-05	712	3.36547e-06	21	8.06237e-07	3	8.52027e-07	8
606	miR-136-5p	ACTCCATTTGTTTTGATGATG	0.000132169	0.000638016	3217	0.0004403	1968	6.15541e-05	214	1.80266e-05	221	1.23615e-05	129	1.71751e-05	155	1.28208e-06	8	2.68746e-07	0	5.32517e-07	5
607	miR-137-3p	TTATTGCTTAAGAATACGCGT	3.56036e-07	2.18159e-06	11	4.4746e-07	0	5.75272e-07	0	0	0	0	0	0	0	0	0	0	0	0	0
608	miR-138-5p	AGCTGGTGTTGTGAATCAGGCCGT	3.98533e-07	1.38829e-06	7	6.71189e-07	3	2.87636e-07	0	1.63137e-07	0	9.58259e-08	0	4.43228e-07	4	0	0	5.37492e-07	0	0	0
609	miR-139-3p	TGGAGCCGCGGCCCTGTTGGAGT	3.20582e-06	1.26929e-05	64	4.69833e-06	21	9.20436e-06	32	5.70978e-07	7	3.83303e-07	4	5.54035e-07	5	1.6026e-07	0	2.68746e-07	0	3.1951e-07	3
610	miR-139-5p	TCTACAGTGCACGTGTCTCCAGT	6.54815e-05	0.000171751	866	0.000168469	753	0.000220617	767	8.64624e-06	106	5.5579e-06	58	5.42954e-06	49	2.88469e-06	18	1.61247e-06	6	4.36664e-06	41
611	miR-1-3p	GGAATGTAAAGAAGTATGTAT	0.000204959	0.000306811	117999	0.0010607	124495	0.000305182	206304	1.81897e-05	3535340	2.82686e-05	3347022	2.39343e-05	2874952	4.26293e-05	1964149	4.21931e-05	1318065	1.6721e-05	4257702
612	miR-140-3p	AGAGGCTGGCCGTGATGAATTC	2.63112e-05	0.000164016	827	6.57766e-05	294	5.17745e-06	18	6.52546e-07	8	5.74955e-07	6	4.43228e-07	4	1.6026e-07	0	0	0	0	0
613	miR-140-5p	CAGTGGTTTTACCCTATGGTAG	9.9622e-06	2.18159e-05	110	4.74307e-05	212	8.34145e-06	29	2.77332e-06	34	2.20399e-06	23	2.54856e-06	23	1.44234e-06	9	1.61247e-06	6	1.49105e-06	14
614	miR-142-3p	TGTAGTGTTTCCTACTTTATGG	4.47265e-06	1.34862e-05	68	7.60681e-06	34	7.76618e-06	27	4.56782e-06	56	2.9706e-06	31	1.77291e-06	16	1.28208e-06	8	2.68746e-07	0	5.32517e-07	5
615	miR-142-5p	CATAAAGTAGAAAGCACTACT	6.94469e-05	6.52494e-05	329	4.22849e-05	189	0.00015935	554	9.56796e-05	1173	9.94672e-05	1038	5.82845e-05	526	5.22449e-05	326	2.39184e-05	89	2.85429e-05	268
616	miR-143-3p	TGAGATGAAGCACTGTAGCT	0.0164924	0.00608922	30703	0.00863329	38588	0.00586634	20395	0.0188526	231126	0.032686	341098	0.0202681	182914	0.0161421	100724	0.0173604	64598	0.022534	211580
617	miR-143-5p	GGTGCAGTGCTGCATCTCTGGA	6.66069e-06	2.0031e-05	101	2.19255e-05	98	1.38065e-05	48	4.8941e-07	6	1.53321e-06	16	5.54035e-07	5	4.80781e-07	3	8.06237e-07	3	3.1951e-07	3
618	miR-144-3p	ATAATACATGGTTAACCTCTTT	0.000308997	0.00164155	8277	0.00106205	4747	7.36349e-05	256	7.34115e-07	9	5.74955e-07	6	2.43775e-06	22	0	0	0	0	0	0
619	miR-144-5p	GGATATCATCATATACTGTAAGT	1.2305e-05	5.15649e-05	260	2.12543e-05	95	1.55324e-05	54	8.4831e-06	104	4.88712e-06	51	2.65937e-06	24	2.08339e-06	13	2.14997e-06	8	2.13007e-06	20
620	miR-145-3p	ATTCCTGGAAATACTGTTCTT	7.00394e-05	5.41431e-05	273	8.79258e-05	393	0.000134326	467	6.3868e-05	783	7.23485e-05	755	5.81737e-05	525	5.91361e-05	369	5.18679e-05	193	4.85655e-05	456
621	miR-145-5p	GTCCAGTTTTCCCAGGAATCCCT	0.000212187	0.000264171	1332	0.000973896	4353	0.000373927	1300	6.82727e-05	837	6.81322e-05	711	5.41846e-05	489	3.15713e-05	197	3.65494e-05	136	3.89802e-05	366
622	miR-1468-5p	CTCCGTTTGCCTGTTTTGCTGA	0.000242355	7.6554e-05	386	0.000136251	609	0.000288787	1004	0.000603524	7399	0.000420484	4388	0.00024311	2194	0.000153049	955	0.000131417	489	0.000128017	1202
623	miR-146a-5p	TGAGAACTGAATTCCATGGGTT	8.95486e-05	3.9467e-05	199	4.51934e-05	202	0.00024334	846	8.74412e-05	1072	9.78382e-05	1021	5.99466e-05	541	0.000183338	1144	2.39184e-05	89	2.54543e-05	239
624	miR-146b-5p	TGAGAACTGAATTCCATAGGCTGT	4.22407e-05	5.59281e-05	282	3.57968e-05	160	5.49385e-05	191	7.75714e-05	951	4.91587e-05	513	4.09986e-05	370	4.26293e-05	266	9.4061e-06	35	1.37389e-05	129
625	miR-148a-3p	TCAGTGCACTACAGAACTTTGT	0.00447044	0.0197077	99370	0.00683181	30536	0.0037735	13119	0.00277577	34030	0.00162377	16945	0.00198555	17919	0.00150901	9416	0.000922604	3433	0.00110423	10368
626	miR-148a-5p	AAAGTTCTGAGACACTCCGACT	5.39119e-05	9.93616e-05	501	4.76545e-05	213	5.60891e-05	195	6.49284e-05	796	4.75296e-05	496	5.0528e-05	456	4.6796e-05	292	3.49369e-05	130	3.73827e-05	351	6239845
627	miR-148b-3p	TCAGTGCATCACAGAACTTTGT	0.000280465	0.000465472	2347	0.00042889	1917	0.00039665	1379	0.000191522	2348	0.000215321	2247	0.000251975	2274	0.00017228	1075	0.000192153	715	0.000209918	1971
628	miR-148b-5p	GAAGTTCTGTTATACACTCAGGCT	9.86797e-06	1.30895e-05	66	7.38308e-06	33	1.38065e-05	48	1.06854e-05	131	1.14033e-05	119	1.36293e-05	123	7.21172e-06	45	5.10617e-06	19	6.49671e-06	61
629	miR-149-3p	GAGGGAGGGACGGGGGCTGTGC	1.52292e-07	0	0	8.94919e-07	4	2.87636e-07	0	8.15683e-08	0	0	0	0	0	0	0	0	0	1.06503e-07	0
630	miR-149-5p	TCTGGCTCCGTGTCTTCACTCCC	3.91638e-05	6.84226e-05	345	0.000140055	626	5.09116e-05	177	3.26273e-05	400	2.06984e-05	216	2.37127e-05	214	5.92963e-06	37	5.64366e-06	21	4.47314e-06	42
631	miR-150-2-5p	TCTCCCAACCCTTGTACCAGTGA	1.83859e-05	7.33808e-06	37	5.45901e-05	244	3.73927e-05	130	1.63952e-05	201	2.37648e-05	248	1.09699e-05	99	5.92963e-06	37	4.29993e-06	16	4.79265e-06	45
632	miR-151-3p	CTAGACTGAAGCTCCTTGAGGA	0.00067334	0.000191583	966	0.00019196	858	0.000281021	977	0.00178374	21868	0.000838764	8753	0.000980752	8851	0.000840726	5246	0.000439131	1634	0.000512388	4811
633	miR-151-5p	TCGAGGAGCTCACAGTCTAGT	0.00366285	0.00388839	19606	0.00317294	14182	0.00476095	16552	0.00509149	62420	0.00308578	32202	0.00434297	39194	0.00341579	21314	0.00255389	9503	0.00265342	24914
634	miR-152-3p	TCTTGTTAAAAGGCAGATTCT	3.98203e-05	0.000205863	1038	0.000140726	629	1.15054e-05	40	8.15683e-08	0	9.58259e-08	0	1.10807e-07	0	0	0	0	0	0	0
635	miR-152-5p	AGGTTCTGTGATACACTCCGACT	6.50472e-06	2.02293e-05	102	1.58848e-05	71	6.328e-06	22	5.70978e-06	70	2.68312e-06	28	3.54582e-06	32	9.61562e-07	6	5.37492e-07	0	2.66258e-06	25
636	miR-155-5p	TTAATGCTAATTGTGATAGGGGT	1.5849e-05	5.81097e-05	293	3.44544e-05	154	2.44491e-05	85	7.09644e-06	87	5.74955e-06	60	4.7647e-06	43	3.68599e-06	23	1.88122e-06	7	2.44958e-06	23
637	miR-15a-3p	CAGGCCATATTGTGCTGCCTCT	1.28616e-06	2.57824e-06	13	2.2373e-06	10	6.328e-06	22	1.63137e-07	0	0	0	0	0	0	0	2.68746e-07	0	0	0
638	miR-15a-5p	TAGCAGCACATAATGGTTTGT	9.15221e-05	7.25875e-05	366	9.12818e-05	408	0.00014727	512	0.000100818	1236	7.85772e-05	820	8.78699e-05	793	9.71178e-05	606	5.50929e-05	205	9.30839e-05	874
639	miR-15b-3p	CGAATCATTATTTGCTGCTCT	2.87487e-06	1.56678e-05	79	5.59325e-06	25	2.01345e-06	7	4.8941e-07	6	8.62433e-07	9	4.43228e-07	4	1.6026e-07	0	5.37492e-07	0	1.06503e-07	0
640	miR-15b-5p	TAGCAGCACATCATGGTTTACA	3.77696e-05	9.42051e-05	475	3.93764e-05	176	0.000154461	537	1.77819e-05	218	1.24574e-05	130	9.19698e-06	83	4.16677e-06	26	2.9562e-06	11	5.32517e-06	50
641	miR-1-5p	ACATACTTCTTTATGTGCCCATA	1.60826e-06	1.18996e-06	6	9.39665e-06	42	2.01345e-06	7	3.26273e-07	4	1.91652e-07	0	5.54035e-07	5	3.20521e-07	0	2.68746e-07	0	2.13007e-07	0
642	miR-16-1-3p	ACCAATATTATTGTGCTGCTTT	1.78587e-06	7.33808e-06	37	4.02714e-06	18	2.58873e-06	9	2.44705e-07	3	5.74955e-07	6	4.43228e-07	4	4.80781e-07	3	2.68746e-07	0	1.06503e-07	0
643	miR-16-1-5p,miR-16-2-5p	TAGCAGCACGTAAATATTGGCG	0.00179987	0.00244497	12328	0.00174084	7781	0.00479116	16657	0.00166269	20384	0.00112979	11790	0.00137478	12407	0.00132631	8276	0.000619728	2306	0.00110859	10409
644	miR-16-2-3p	CCAGTATTAACTGTGCTGCTGAA	3.08884e-07	5.94979e-07	3	1.34238e-06	6	2.87636e-07	0	8.15683e-08	0	9.58259e-08	0	1.10807e-07	0	1.6026e-07	0	0	0	1.06503e-07	0
645	miR-17-3p	ACTGCAGTGAAGGCACTTGTA	4.18284e-06	8.72637e-06	44	1.67797e-05	75	7.47854e-06	26	6.52546e-07	8	7.66607e-07	8	9.97263e-07	9	1.6026e-07	0	8.06237e-07	3	1.27804e-06	12
646	miR-181a-1-3p	ACCATCGACCGTTGATTGTACC	0.000228062	0.0001303	657	0.000195092	872	0.000339698	1181	0.000479948	5884	0.000298498	3115	0.000430928	3889	9.231e-05	576	5.10617e-05	190	3.47201e-05	326
647	miR-181a-1-5p,miR-181a-2-5p	AACATTCAACGCTGTCGGTGAGT	0.00615763	0.00517097	26073	0.00578901	25875	0.00607142	21108	0.00610522	74848	0.00600838	62701	0.00449644	40579	0.00252763	15772	0.00161436	6007	0.0016769	15745
648	miR-181a-2-3p	ACCACCGACCGTTGACTGTACC	0.0003472	0.000123954	625	2.95323e-05	132	7.93876e-05	276	0.00103869	12734	0.000658611	6873	0.000525003	4738	0.00026491	1653	0.000229509	854	0.000175198	1645
649	miR-181b-1-3p	CTCACTAAACAATGAATGCAA	7.85611e-07	9.91632e-07	5	2.2373e-06	10	5.75272e-07	0	9.78819e-07	12	7.66607e-07	8	6.64842e-07	6	4.80781e-07	3	2.68746e-07	0	1.06503e-07	0
650	miR-181b-1-5p,miR-181b-2-5p	AACATTCATTGCTGTCGGTGGGT	0.000267512	0.000495618	2499	0.000452605	2023	0.00025801	897	0.000477419	5853	0.000333761	3483	0.000247432	2233	6.85914e-05	428	4.48805e-05	167	2.92884e-05	275
651	miR-181b-2-3p	ACTCACTGATCAATGAATGCA	3.82563e-07	7.93306e-07	4	2.2373e-07	0	2.87636e-07	0	6.52546e-07	8	2.87478e-07	3	6.64842e-07	6	3.20521e-07	0	0	0	2.13007e-07	0
652	miR-181c-3p	ACCATCGACCGTTGAGTGGACC	1.36425e-05	3.58971e-05	181	1.67797e-05	75	1.52447e-05	53	1.72925e-05	212	1.15949e-05	121	1.06375e-05	96	7.21172e-06	45	3.22495e-06	12	4.89915e-06	46
653	miR-181c-5p	AACATTCAACCTGTCGGTGAGT	0.000112736	0.000368094	1856	0.000182564	816	0.000131162	456	7.83056e-05	960	6.45866e-05	674	6.81463e-05	615	5.00012e-05	312	2.71433e-05	101	4.46249e-05	419
654	miR-181d-3p	CCCACCGAGGGATGAATGTCA	1.28572e-07	1.98326e-07	0	6.71189e-07	3	2.87636e-07	0	0	0	0	0	0	0	0	0	0	0	0	0
655	miR-181d-5p	AACATTCATTGTTGTCGGTGGGTT	2.03507e-05	8.30988e-05	419	3.78103e-05	169	1.52447e-05	53	1.56611e-05	192	9.29511e-06	97	8.19972e-06	74	6.25016e-06	39	3.76244e-06	14	3.83412e-06	36
656	miR-182-5p	TTTGGCAATGGTAGAACTCACACT	1.20364e-05	2.0031e-05	101	4.69833e-06	21	1.2656e-05	44	2.12893e-05	261	1.36073e-05	142	9.08617e-06	82	1.76286e-05	110	6.98739e-06	26	2.34307e-06	22
657	miR-183-5p	TATGGCACTGGTAGAATTCACT	5.27529e-06	4.36318e-06	22	4.4746e-06	20	1.40942e-05	49	3.3443e-06	41	5.46207e-06	57	3.54582e-06	32	7.05146e-06	44	3.22495e-06	12	1.91706e-06	18
658	miR-1839-5p	AAGGTAGATAGAACAGGTCTTG	1.83058e-07	3.96653e-07	0	4.4746e-07	0	2.87636e-07	0	2.44705e-07	3	0	0	1.10807e-07	0	1.6026e-07	0	0	0	0	0
659	miR-184-3p	TGGACGGAGAACTGATAAGGGT	2.41504e-06	5.75147e-06	29	4.25087e-06	19	4.02691e-06	14	2.44705e-06	30	1.43739e-06	15	2.21614e-06	20	9.61562e-07	6	5.37492e-07	0	1.06503e-07	0
660	miR-185-3p	CAGGGGCTGGCTTTCCTCTGGT	8.50891e-07	1.38829e-06	7	2.01357e-06	9	2.30109e-06	8	3.26273e-07	4	3.83303e-07	4	4.43228e-07	4	3.20521e-07	0	2.68746e-07	0	2.13007e-07	0
661	miR-185-5p	TGGAGAGAAAGGCAGTTCCTGA	4.16188e-05	0.000165206	833	0.000132896	594	5.20622e-05	181	7.17801e-06	88	3.54556e-06	37	6.20519e-06	56	2.24365e-06	14	1.61247e-06	6	3.62111e-06	34
662	miR-186-3p	GCCCAAAGGTGAATTTTTTGGG	8.63454e-07	3.56988e-06	18	2.2373e-06	10	1.43818e-06	5	1.63137e-07	0	9.58259e-08	0	0	0	1.6026e-07	0	0	0	1.06503e-07	0
663	miR-186-5p	CAAAGAATTCTCCTTTTGGGCT	0.000558518	0.00067669	3412	0.000893801	3995	0.000589367	2049	0.000624731	7659	0.0004752	4959	0.000591598	5339	0.000454659	2837	0.00028917	1076	0.000431445	4051
664	miR-187-3p	TCGTGTCTTGTGTTGCAGCCGGT	3.04764e-07	7.93306e-07	4	1.56611e-06	7	2.87636e-07	0	0	0	9.58259e-08	0	0	0	0	0	0	0	0	0
665	miR-18a-3p	ACTGCCCTAAGTGCTCCTTCTGT	3.43332e-07	9.91632e-06	5	8.94919e-07	4	8.62909e-07	3	2.44705e-07	3	9.58259e-08	0	0	0	0	0	0	0	0	0
666	miR-18a-5p	TAAGGTGCATCTAGTGCAGATA	9.00979e-06	4.10536e-05	207	3.04273e-05	136	6.61563e-06	23	1.06039e-06	13	5.74955e-07	6	5.54035e-07	5	3.20521e-07	0	2.68746e-07	0	2.13007e-07	0
667	miR-18b-5p	TAAGGTGCATCTAGTGCAGT	9.4907e-07	4.75984e-06	24	2.46103e-06	11	5.75272e-07	0	4.8941e-07	6	9.58259e-08	0	0	0	1.6026e-07	0	0	0	0	0
668	miR-190a-3p	CTATATATCAAACATATTCCT	1.95568e-06	3.37155e-06	17	6.93562e-06	31	3.164e-06	11	7.34115e-07	9	4.79129e-07	5	7.75649e-07	7	3.20521e-07	0	1.07498e-06	4	7.45524e-07	7
669	miR-190a-5p	TGATATGTTTGATATATTAGGTTG	1.93393e-05	4.99783e-05	252	6.71189e-05	300	2.79007e-05	97	7.66742e-06	94	5.36625e-06	56	4.43228e-06	40	3.84625e-06	24	2.41871e-06	9	5.32517e-06	50
670	miR-190b-5p	TGATATGTTTGATATTGGGTTG	1.85694e-06	2.37992e-06	12	5.81698e-06	26	2.01345e-06	7	1.14196e-06	14	1.82069e-06	19	3.32421e-07	3	6.41042e-07	4	1.07498e-06	4	1.49105e-06	14
671	miR-191-3p	CTGCACTTGGATTTCGTTCCC	2.11125e-06	2.37992e-06	12	2.46103e-06	11	3.45163e-06	12	2.69175e-06	33	8.62433e-07	9	2.65937e-06	24	1.44234e-06	9	1.88122e-06	7	1.17154e-06	11
672	miR-191-5p	CAACGGAATCCCAAAAGCAGCT	0.0154302	0.00228948	11544	0.00364098	16274	0.00805238	21936	0.022943	281273	0.0236206	246495	0.0236044	213023	0.0179745	112158	0.017544	65281	0.0192024	180299
673	miR-192-5p	CTGACCTATGAATTGACAGCC	3.05898e-05	2.45925e-05	124	1.43187e-05	64	2.58873e-05	90	5.53849e-05	679	5.1746e-05	540	4.44336e-05	401	2.51609e-05	157	1.39748e-05	52	1.98096e-05	186
674	miR-193a-3p	AACTGGCCTACAAAGTCCCAGT	7.80035e-06	2.69724e-05	136	2.84137e-05	127	5.46509e-06	19	2.69175e-06	33	2.01234e-06	21	1.5513e-06	14	9.61562e-07	6	5.37492e-07	0	1.59755e-06	15
675	miR-193a-5p	TGGGTCTTTGCGGGCGAGATGA	7.43331e-06	1.76511e-05	89	3.0651e-05	137	4.88982e-06	17	2.36548e-06	29	1.91652e-06	20	1.6621e-06	15	1.6026e-06	10	4.03119e-06	15	2.13007e-06	20
676	miR-194a-5p	TGTAACAGCAACTCCATG	2.15723e-06	5.35482e-06	27	6.26443e-06	28	4.88982e-06	17	8.15683e-07	10	4.79129e-07	5	2.21614e-07	0	8.01302e-07	5	2.68746e-07	0	3.1951e-07	3
677	miR-194b-5p	TGTAACAGCAACTCCATGTGGA	3.55011e-08	0	0	0	0	0	0	0	0	0	0	0	0	0	0	0	0	3.1951e-07	3
678	miR-195-3p	CCAGTATTGGCTGTGCTGCCCCA	2.1562e-07	1.98326e-07	0	0	0	5.75272e-07	0	1.63137e-07	0	1.91652e-07	0	3.32421e-07	3	1.6026e-07	0	0	0	3.1951e-07	3
679	miR-195-5p	TAGCAGCACAGAAATATTGGC	6.50061e-05	2.59808e-05	131	6.28681e-05	281	0.00014727	512	8.426e-05	1033	7.03362e-05	734	9.46292e-05	854	3.70202e-05	231	2.44559e-05	91	3.82347e-05	359
680	miR-196a-1-3p	CAACGACATTAAACCACCCGA	2.31269e-07	0	0	0	0	5.75272e-07	0	3.26273e-07	4	9.58259e-07	10	2.21614e-07	0	0	0	0	0	0	0
681	miR-196a-1-5p	TAGGTAGTTTCATGTTGTTGGG	1.32255e-05	4.64084e-05	234	2.2373e-05	100	2.18604e-05	76	4.8941e-06	60	2.01234e-06	21	2.10533e-06	19	1.28208e-06	8	1.02123e-05	38	7.88125e-06	74
682	miR-196a-2-3p	TCGGCAACAAGAAACTGCCTGAGT	4.32663e-07	1.18996e-06	6	4.4746e-07	0	2.87636e-07	0	1.63137e-07	0	1.91652e-07	0	2.21614e-07	0	1.6026e-07	0	8.06237e-07	3	4.26013e-07	4
683	miR-196a-2-5p	TAGGTAGTTTCATGTTGTTGGGA	1.41149e-05	4.64084e-05	234	2.2373e-05	100	2.18604e-05	76	6.03605e-06	74	3.92886e-06	41	4.54309e-06	41	3.04495e-06	19	1.02123e-05	38	8.62677e-06	81
684	miR-196b-1-3p	TCGACAGCACGACACTGCCTTCA	1.22119e-06	7.93306e-07	4	6.71189e-06	30	2.01345e-06	7	8.15683e-08	0	0	0	0	0	3.20521e-07	0	5.37492e-07	0	5.32517e-07	5
685	miR-196b-1-5p	TAGGTAGTTTCCTGTTGTTGGGA	2.67701e-05	7.87356e-05	397	0.000104482	467	2.24356e-05	78	3.589e-06	44	6.70781e-07	7	2.32695e-06	21	1.28208e-06	8	1.55873e-05	58	1.18219e-05	111
686	miR-199a-1-3p,miR-199a-2-3p	ACAGTAGTCTGCACATTGGTT	0.00506722	0.0130837	26046	0.0121631	54365	0.00405423	14095	0.00063248	7754	0.000474434	4951	0.000508161	4586	0.000170838	1066	0.000133298	496	0.000160075	1503
687	miR-199a-1-5p,miR-199a-2-5p	CCCAGTGTTCAGACTACCTGTTC	0.00837816	0.0348953	175949	0.0166195	74284	0.0234133	81399	0.000144376	1770	0.0001056	1102	0.000130974	1182	4.02254e-05	251	3.0637e-05	114	2.34307e-05	220
688	miR-199b-5p	CCCAGTGTTTAGACTATCTGTTC	0.00188762	0.0107884	54397	0.00420925	18814	0.00124604	4332	0.000225292	2762	0.000131377	1371	0.000184272	1663	8.57393e-05	535	6.2349e-05	232	5.59143e-05	525
689	miR-19a-3p	TGTGCAAATCTATGCAAAACTGA	1.76036e-05	3.39138e-05	171	8.38987e-05	375	2.93389e-05	102	2.85489e-06	35	2.68312e-06	28	2.21614e-06	20	2.24365e-06	14	5.37492e-07	0	7.45524e-07	7
690	miR-19b-1-3p,miR-19b-2-3p	TGTGCAAATCCATGCAAAACTG	0.000161739	0.000342906	1729	0.000775895	3468	0.000232122	807	3.45034e-05	423	2.00276e-05	209	2.12749e-05	192	1.13785e-05	71	8.06237e-06	30	9.4788e-06	89
691	miR-19b-1-5p	AGTTTTGCAGGTTTGCATCCAGC	4.77409e-07	1.38829e-06	7	2.2373e-06	10	5.75272e-07	0	0	0	9.58259e-08	0	0	0	0	0	0	0	0	0
692	miR-202-5p	TTCCTATGCATATACTTCTTT	1.1134e-06	9.91632e-07	5	7.60681e-06	34	8.62909e-07	3	8.15683e-08	0	9.58259e-08	0	2.21614e-07	0	1.6026e-07	0	0	0	0	0
693	miR-204-3p	GCTGGGAAGGCAAAGGGACGT	3.97685e-07	1.98326e-07	0	4.4746e-07	0	8.62909e-07	3	1.63137e-07	0	6.70781e-07	7	1.10807e-07	0	0	0	8.06237e-07	3	3.1951e-07	3
694	miR-204-5p	ATCACACAAAGGCAACTTTTGT	0.000152406	0.000648528	3270	0.000586396	2621	0.000133176	463	1.06039e-06	13	6.70781e-07	7	1.6621e-06	15	1.6026e-07	0	0	0	0	0
695	miR-205-5p	TCCTTCATTCCACCGGAGTCTGT	2.19682e-06	1.76511e-05	89	8.94919e-07	4	5.75272e-07	0	3.26273e-07	4	0	0	1.10807e-07	0	0	0	0	0	2.13007e-07	0
696	miR-206-3p	GGAATGTAAGGAAGTGTGTGA	4.62825e-05	0.000167784	846	0.000182564	816	3.19276e-05	111	1.71293e-06	21	7.66607e-07	8	1.10807e-06	10	1.49042e-05	93	1.28998e-05	48	2.87559e-06	27
697	miR-206-5p	ACATGCTTCTTTATATCCCCAT	9.22432e-07	1.98326e-06	10	5.36952e-06	24	2.87636e-07	0	8.15683e-08	0	9.58259e-08	0	1.10807e-07	0	1.6026e-07	0	0	0	2.13007e-07	0
698	miR-208b-3p	ATAAGACGAACAAAAGGTTTGT	0.000244164	0.00032942	1661	0.000391751	1751	0.00023845	829	0.000213546	2618	0.000225766	2356	7.003e-05	632	0.000259782	1621	0.000184897	688	0.000283831	2665
699	miR-208b-5p	AAGCTTTTTGCTCGCGTTATGT	4.57887e-07	9.91632e-07	5	2.2373e-06	10	2.87636e-07	0	8.15683e-08	0	9.58259e-08	0	0	0	3.20521e-07	0	0	0	1.06503e-07	0
700	miR-20a-3p	ACTGCATTATGAGCACTTAAAGT	2.08769e-06	4.36318e-06	22	1.05153e-05	47	2.30109e-06	8	4.07841e-07	5	3.83303e-07	4	4.43228e-07	4	0	0	2.68746e-07	0	1.06503e-07	0
701	miR-20a-5p	TAAAGTGCTTATAGTGCAGGTAG	8.57551e-05	0.000239578	1208	0.000425758	1903	7.44978e-05	259	6.36233e-06	78	7.47442e-06	78	5.98358e-06	54	4.32703e-06	27	4.29993e-06	16	3.51461e-06	33
702	miR-20b-1-5p	CAAAGTGCTCACAGTGCAGGTAG	4.5459e-06	1.84444e-05	93	1.14102e-05	51	9.20436e-06	32	4.8941e-07	6	2.87478e-07	3	1.10807e-07	0	1.6026e-07	0	8.06237e-07	3	0	0
703	miR-210-3p	CTGTGCGTGTGACAGCGGCTGA	3.4458e-06	1.64611e-05	83	6.71189e-06	30	1.43818e-06	5	4.8941e-07	6	1.14991e-06	12	1.6621e-06	15	1.92312e-06	12	5.37492e-07	0	6.3902e-07	6
704	miR-210-5p	AGCCACTGCCCACCGCACACTGC	5.2415e-07	1.38829e-06	7	6.71189e-07	3	2.87636e-07	0	2.44705e-07	3	2.87478e-07	3	5.54035e-07	5	3.20521e-07	0	5.37492e-07	0	4.26013e-07	4
705	miR-212-3p	TAACAGTCTCCAGTCACGGCC	5.85986e-07	1.58661e-06	8	8.94919e-07	4	8.62909e-07	3	6.52546e-07	8	1.91652e-07	0	4.43228e-07	4	1.6026e-07	0	2.68746e-07	0	2.13007e-07	0
706	miR-212-5p	ACCTTGGCTCTAGACTGCTTACT	2.22994e-06	6.7431e-06	34	4.25087e-06	19	2.01345e-06	7	1.87607e-06	23	2.10817e-06	22	2.43775e-06	22	3.20521e-07	0	0	0	3.1951e-07	3
707	miR-21-3p	CAACAGCAGTCGATGGGCTGT	1.53559e-05	1.40812e-05	71	1.38712e-05	62	2.93389e-05	102	2.49599e-05	306	1.38947e-05	145	1.35185e-05	122	1.50645e-05	94	5.91241e-06	22	7.56174e-06	71
708	miR-214-3p	ACAGCAGGCACAGACAGGCAGT	7.68222e-05	0.000358178	1806	0.000138489	619	0.000148133	515	1.41113e-05	173	1.40864e-05	147	1.10807e-05	100	2.88469e-06	18	1.88122e-06	7	2.55608e-06	24
709	miR-214-5p	TGCCTGTCTACACTTGCTGTGC	1.43984e-05	7.55624e-05	381	3.17696e-05	142	1.38065e-05	48	2.03921e-06	25	2.5873e-06	27	2.21614e-06	20	6.41042e-07	4	5.37492e-07	0	4.26013e-07	4
710	miR-215-5p	ATGACCTATGAATTGACAGCC	1.32893e-06	1.58661e-06	8	2.46103e-06	11	4.02691e-06	14	1.87607e-06	23	2.87478e-07	3	4.43228e-07	4	3.20521e-07	0	0	0	9.5853e-07	9
711	miR-21-5p	TAGCTTATCAGACTGATGTTGA	0.00106438	0.00294614	14855	0.00189633	8476	0.00232611	8087	0.000583458	7153	0.000393173	4103	0.000446774	4032	0.000453377	2829	0.000227628	847	0.00030641	2877
712	miR-216-1-3p	CACAGTGGTCTCTGGGATTATG	2.20083e-07	1.58661e-06	8	0	0	2.87636e-07	0	0	0	0	0	0	0	0	0	0	0	1.06503e-07	0
713	miR-216-1-5p	TAATCTCAGCTGGCAACTGTGA	5.94438e-06	3.86737e-05	195	1.18577e-05	53	2.30109e-06	8	0	0	2.87478e-07	3	1.10807e-07	0	0	0	2.68746e-07	0	0	0
714	miR-217-1-5p	TACTGCATCAGGAACTGATTGGA	1.80191e-06	8.13139e-06	41	8.94919e-07	4	7.1909e-06	25	0	0	0	0	0	0	0	0	0	0	0	0
715	miR-218-1-3p	AAACATGGTTCTGTCAAGCAC	1.84004e-07	1.98326e-07	0	4.4746e-07	0	2.87636e-07	0	8.15683e-08	0	0	0	0	0	6.41042e-07	4	0	0	0	0	10435597
716	miR-218-1-5p,miR-218b-5p	TTGTGCTTGATCTAACCATGT	2.50241e-05	0.000113641	573	8.65834e-05	387	1.582e-05	55	2.03921e-06	25	2.39565e-06	25	2.54856e-06	23	9.61562e-07	6	2.68746e-07	0	9.5853e-07	9
717	miR-219-5p	TGATTGTCCAAACGCAATTCTCG	7.55131e-07	1.58661e-06	8	3.80341e-06	17	5.75272e-07	0	2.44705e-07	3	9.58259e-08	0	2.21614e-07	0	0	0	2.68746e-07	0	0	0
718	miR-221-3p	AGCTACATTGTCTGCTGGGTTT	1.64707e-05	4.83917e-05	244	5.5485e-05	248	2.2148e-05	77	5.62821e-06	69	3.64138e-06	38	4.43228e-06	40	2.40391e-06	15	3.76244e-06	14	2.34307e-06	22
719	miR-221-5p	ACCTGGCATACAATGTAGATTT	2.36395e-06	4.16486e-06	21	5.81698e-06	26	5.75272e-06	20	8.15683e-07	10	1.34156e-06	14	1.88372e-06	17	4.80781e-07	3	8.06237e-07	3	2.13007e-07	0
720	miR-222-3p	AGCTACATCTGGCTACTGGGTCT	6.96799e-06	1.40812e-05	71	2.14781e-05	96	8.34145e-06	29	2.93646e-06	36	3.25808e-06	34	2.54856e-06	23	2.24365e-06	14	5.37492e-06	20	2.44958e-06	23
721	miR-224-5p	CAAGTCACTAGTGGTTCCGTTT	3.33132e-06	2.39975e-05	121	3.57968e-06	16	1.72582e-06	6	4.07841e-07	5	0	0	1.10807e-07	0	1.6026e-07	0	0	0	0	0
722	miR-2320-3p	CGATGATGGTCCCTGTGTTTGT	3.76598e-06	8.92469e-06	45	9.62038e-06	43	7.1909e-06	25	2.52862e-06	31	1.91652e-06	20	6.64842e-07	6	1.6026e-06	10	8.06237e-07	3	6.3902e-07	6
723	miR-2320-5p	TGGCACAGGGTCCAGCTGTCGGC	3.13066e-05	4.12519e-05	208	4.69833e-05	210	8.37021e-05	291	2.99356e-05	367	2.95144e-05	308	2.33803e-05	211	7.85276e-06	49	8.06237e-06	30	1.10763e-05	104
724	miR-2366-1-3p	TGGGTCACAGAAGAGGGTCTGGT	2.34466e-07	9.91632e-07	5	4.4746e-07	0	5.75272e-07	0	0	0	9.58259e-08	0	0	0	0	0	0	0	0	0
725	miR-23a-3p	ATCACATTGCCAGGGATTTCC	0.000391816	0.000376424	1898	0.00117324	5244	0.0015354	5338	8.80122e-05	1079	7.46483e-05	779	7.98918e-05	721	7.78866e-05	486	5.26742e-05	196	6.81622e-05	640
726	miR-23a-5p	GGGGTTCCTGGGGATGGGATTT	2.80492e-07	1.98326e-07	0	6.71189e-07	3	2.87636e-07	0	8.15683e-08	0	4.79129e-07	5	1.10807e-07	0	3.20521e-07	0	2.68746e-07	0	1.06503e-07	0
727	miR-23b-3p	ATCACATTGCCAGGGATTACC	0.000399507	0.000305621	1541	0.00129786	5801	0.0013703	4764	0.000121863	1494	9.10346e-05	950	0.000110807	1000	0.000128849	804	5.69741e-05	212	0.000112255	1054
728	miR-23b-5p	TGGGTTCCTGGCATGCTGATTT	1.97569e-06	3.96653e-06	20	1.0739e-05	48	1.72582e-06	6	8.15683e-08	0	1.91652e-07	0	2.21614e-07	0	1.6026e-07	0	2.68746e-07	0	4.26013e-07	4
729	miR-2411-3p	CCCGCATCCTCCACCA	4.22846e-06	8.92469e-06	45	8.72546e-06	39	6.04036e-06	21	1.5498e-06	19	2.39565e-06	25	2.32695e-06	21	8.01302e-07	5	5.37492e-06	20	1.91706e-06	18
730	miR-24-1-3p,miR-24-2-3p	TGGCTCAGTTCAGCAGGAAC	0.00156564	0.00158086	7971	0.00381303	17043	0.00638898	22212	0.000416651	5108	0.000462839	4830	0.000448657	4049	0.000392638	2450	0.000292933	1090	0.000294162	2762
731	miR-24-1-5p	CGTGCCTACTGAGCTGAAACACAGT	3.61677e-06	3.37155e-06	17	7.60681e-06	34	1.32313e-05	46	1.06039e-06	13	1.05408e-06	11	2.32695e-06	21	2.40391e-06	15	5.37492e-07	0	9.5853e-07	9
732	miR-24-2-5p	GTGCCTACTGAGCTGATATCAGT	6.77687e-06	2.18159e-06	11	1.85696e-05	83	3.45163e-05	120	1.14196e-06	14	8.62433e-07	9	7.75649e-07	7	9.61562e-07	6	1.34373e-06	5	6.3902e-07	6
733	miR-2483-3p	AAACATCTGGTTGGTTGAGAGA	2.97467e-06	1.52711e-05	77	4.02714e-06	18	4.31454e-06	15	5.70978e-07	7	4.79129e-07	5	6.64842e-07	6	4.80781e-07	3	5.37492e-07	0	4.26013e-07	4	12259667
734	miR-2483-5p	TCCGTCAACCATCCAGCTGTTT	1.80882e-06	5.35482e-06	27	6.26443e-06	28	1.72582e-06	6	1.63137e-07	0	2.87478e-07	3	7.75649e-07	7	4.80781e-07	3	2.68746e-07	0	9.5853e-07	9
735	miR-26a-3p	CCTATTCTTGATTACTTGTTTC	5.2185e-06	7.93306e-06	40	2.34916e-05	105	3.164e-06	11	3.75214e-06	46	1.34156e-06	14	3.43502e-06	31	8.01302e-07	5	1.34373e-06	5	1.70405e-06	16
736	miR-26a-5p	TTCAAGTAATCCAGGATAGGCT	0.0406021	0.0189199	95398	0.0300608	134362	0.0738877	256879	0.043654	535184	0.0346496	361589	0.0434733	392334	0.052376	326818	0.0254752	94793	0.0429227	403017
737	miR-27a-3p	TTCACAGTGGCTAAGTTCCGC	0.000943651	0.000483917	2440	0.00220038	9835	0.00262353	9121	0.000943827	11571	0.000649603	6779	0	0	0.000672292	4195	0.000336201	1251	0.000583106	5475
738	miR-27a-5p	AGGGCTTAGCTGCTTGTGAGCA	1.99589e-06	2.77657e-06	14	7.60681e-06	34	3.164e-06	11	1.95764e-06	24	4.79129e-07	5	0	0	1.12182e-06	7	5.37492e-07	0	3.1951e-07	3
739	miR-27b-3p	TTCACAGTGGCTAAGTTCTGC	0.0138961	0.0135626	83576	0.0240384	107444	0.0471217	163824	0.00904494	110888	0.00629566	65699	0.00765056	69044	0.00675353	42141	0.00421259	15675	0.00638466	59948
740	miR-27b-5p	AGAGCTTAGCTGATTGGTGAAC	3.90764e-06	4.36318e-06	22	6.93562e-06	31	2.30109e-06	8	4.64939e-06	57	2.5873e-06	27	3.32421e-06	30	5.76937e-06	36	2.14997e-06	8	3.0886e-06	29
741	miR-28-3p	CACTAGATTGTGAGCTCCTGGA	0.000194402	0.000249296	1257	0.00016735	748	0.00010096	351	0.000400419	4909	0.00025873	2700	0.000234024	2112	0.000163305	1019	8.22362e-05	306	9.32969e-05	876
742	miR-28-5p	AAGGAGCTCACAGTCTATTGA	6.56283e-05	8.64703e-05	436	0.000135804	607	0.000124834	434	6.50099e-05	797	4.57089e-05	477	5.7398e-05	518	2.85263e-05	178	2.17684e-05	81	2.51348e-05	236
743	miR-296-3p	ATCATAGAGGAAAATCCATGT	5.67931e-05	0.000207449	1046	0.00024476	1094	5.60891e-05	195	9.78819e-07	12	8.62433e-07	9	9.97263e-07	9	0	0	0	0	0	0
744	miR-29a-3p	TAGCACCATCTGAAATCGGTTA	0.000105591	3.41122e-05	172	0.000252143	1127	4.97611e-05	173	6.85174e-05	840	5.27042e-05	550	8.08891e-05	730	0.0001476	921	0.000108036	402	0.00015656	1470
745	miR-29a-5p	ACTGATTTCTTTTGGTGTTCAGA	4.8016e-07	1.98326e-07	0	6.71189e-07	3	2.87636e-07	0	1.63137e-07	0	1.91652e-07	0	8.86456e-07	8	3.20521e-07	0	5.37492e-07	0	1.06503e-06	10
746	miR-29b-1-3p,miR-29b-2-3p	TAGCACCATTTGAAATCAGTGTT	9.2137e-06	6.14812e-06	31	2.93086e-05	131	2.30109e-06	8	2.28391e-06	28	2.20399e-06	23	3.32421e-06	30	1.13785e-05	71	1.02123e-05	38	1.57625e-05	148
747	miR-29b-2-5p	CTGGTTTCACATGGTGGCTTAGAT	2.73242e-07	0	0	2.2373e-07	0	2.87636e-07	0	8.15683e-08	0	9.58259e-08	0	2.21614e-07	0	6.41042e-07	4	2.68746e-07	0	6.3902e-07	6
748	miR-29c-3p	TAGCACCATTTGAAATCGGTTA	3.64562e-05	8.13139e-06	41	2.46103e-05	110	6.328e-06	22	2.00658e-05	246	1.56196e-05	163	2.17182e-05	196	7.80468e-05	487	6.98739e-05	260	8.37116e-05	786
749	miR-29c-5p	ACCGATTTCTCCTGGTGTTCAGA	3.73828e-06	3.96653e-07	0	3.13222e-06	14	1.43818e-06	5	2.44705e-06	30	3.06643e-06	32	2.65937e-06	24	5.44885e-06	34	9.94359e-06	37	5.11216e-06	48
750	miR-301-3p,miR-301a-3p	CAGTGCAATAGTATTGTCAAAGC	6.41557e-05	0.000341122	1720	9.88886e-05	442	4.05567e-05	141	3.41771e-05	419	2.31899e-05	242	2.19398e-05	198	7.53224e-06	47	4.03119e-06	15	5.96419e-06	56
751	miR-301-5p	GCTCTGACTTTATTGCACTACT	8.30831e-07	3.37155e-06	17	3.13222e-06	14	8.62909e-07	3	0	0	0	0	1.10807e-07	0	0	0	0	0	0	0
752	miR-30a-3p	CTTTCAGTCGGATGTTTGCAGC	9.81278e-05	0.000162826	821	0.000151465	677	0.000107288	373	0.000118845	1457	8.23144e-05	859	8.09999e-05	731	6.85914e-05	428	5.21367e-05	194	5.86834e-05	551
753	miR-30a-5p	TGTAAACATCCTCGACTGGAAGCT	0.00399963	0.00662073	33383	0.00428599	19157	0.00514466	17886	0.00491743	60286	0.00501993	52386	0.00429355	38748	0.00206399	12879	0.001448	5388	0.00220238	20679
754	miR-30b-3p	CTGGGAGGTGGATGTTTACTTC	3.99555e-06	3.17322e-06	16	1.58848e-05	71	9.49199e-06	33	2.03921e-06	25	1.43739e-06	15	8.86456e-07	8	1.28208e-06	8	8.06237e-07	3	9.5853e-07	9
755	miR-30b-5p	TGTAAACATCCTACACTCAGCT	0.00107281	0.00131153	6613	0.00391684	17507	0.0028056	9754	0.000334512	4101	0.000246272	2570	0.000351258	3170	0.000257218	1605	0.000189197	704	0.000242828	2280
756	miR-30c-1-3p	CTGGGAGAGGGTTGTTTACTCC	9.29908e-06	3.17322e-06	16	1.00678e-05	45	6.90327e-06	24	1.59874e-05	196	1.27448e-05	133	1.09699e-05	99	9.61562e-06	60	6.98739e-06	26	7.24223e-06	68
757	miR-30c-1-5p,miR-30c-2-5p	TGTAAACATCCTACACTCTCAGCT	0.00124221	0.00153425	7736	0.00391818	17513	0.00284328	9885	0.000640964	7858	0.000524838	5477	0.000501512	4526	0.000391356	2442	0.000381081	1418	0.000444439	4173
758	miR-30c-2-3p	CTGGGAGAAGGCTGTTTACTCT	8.13581e-06	1.86427e-05	94	2.34916e-05	105	1.12178e-05	39	7.01487e-06	86	3.44973e-06	36	4.54309e-06	41	2.88469e-06	18	8.06237e-07	3	1.17154e-06	11
759	miR-30d-3p	CTTTCAGTCAGATGTTTGCTGC	2.18309e-05	1.38829e-05	70	1.6556e-05	74	3.04894e-05	106	3.05881e-05	375	1.79194e-05	187	2.67045e-05	241	1.9712e-05	123	1.66622e-05	62	2.39633e-05	225
760	miR-30d-5p	TGTAAACATCCCCGACTGGAAGCT	0.00315918	0.00214946	10838	0.00457035	20428	0.00308202	10715	0.00469768	57592	0.00262304	27373	0.00357685	32280	0.00275664	17201	0.00212578	7910	0.00285078	26767
761	miR-30e-3p	CTTTCAGTCGGATGTTTACAGC	0.000331609	0.000118996	600	0.000213438	954	0.000362709	1261	0.000494712	6065	0.000400744	4182	0.000367103	3313	0.000382862	2389	0.000310133	1154	0.000333782	3134
762	miR-30e-5p	TGTAAACATCCTTGACTGGAAGCT	0.00511423	0.00448575	22618	0.00772159	34513	0.0116185	40393	0.00547723	67149	0.00438518	45762	0.00451982	40790	0.00290809	18146	0.00189493	7051	0.00301703	28328
763	miR-31-5p	AGGCAAGATGCTGGCATAGCTGT	2.75276e-07	3.96653e-07	0	4.4746e-07	0	0	0	8.15683e-08	0	0	0	0	0	8.01302e-07	5	5.37492e-07	0	2.13007e-07	0
764	miR-320-3p	AAAAGCTGGGTTGAGAGGGCGA	0.000131216	0.000410337	2069	0.000322842	1443	0.000119081	414	8.99698e-05	1103	9.91798e-05	1035	6.81463e-05	615	2.3398e-05	146	2.39184e-05	89	2.40698e-05	226
765	miR-32-3p	CAATTTAGTGTGTGTGATATT	1.46128e-06	4.95816e-06	25	4.4746e-06	20	1.72582e-06	6	1.63137e-07	0	4.79129e-07	5	3.32421e-07	3	4.80781e-07	3	5.37492e-07	0	0	0
766	miR-324-3p	ACTGCCCCAGGTGCTGCTGGT	2.21259e-06	9.91632e-06	50	4.02714e-06	18	3.45163e-06	12	1.06039e-06	13	4.79129e-07	5	4.43228e-07	4	1.6026e-07	0	2.68746e-07	0	1.06503e-07	0
767	miR-324-5p	CGCATCCCCTAGGGCATTGGTGT	9.20847e-06	3.49055e-05	176	3.44544e-05	154	8.91672e-06	31	9.78819e-07	12	1.34156e-06	14	9.97263e-07	9	4.80781e-07	3	2.68746e-07	0	5.32517e-07	5
768	miR-325-3p	TTTATTGAGCACCTCCTATCA	4.52116e-07	1.78494e-06	9	1.78984e-06	8	2.87636e-07	0	0	0	9.58259e-08	0	1.10807e-07	0	0	0	0	0	0	0
769	miR-32-5p	TATTGCACATTACTAAGTTGC	1.27966e-05	4.62101e-05	233	4.42985e-05	198	1.46694e-05	51	2.20234e-06	27	2.49147e-06	26	1.5513e-06	14	1.28208e-06	8	1.61247e-06	6	8.52027e-07	8
770	miR-326-3p,miR-326-3p	CCTCTGGGCCCTTCCTCCAGT	3.16555e-06	1.07096e-05	54	8.94919e-06	40	6.61563e-06	23	4.8941e-07	6	8.62433e-07	9	2.21614e-07	0	1.6026e-07	0	2.68746e-07	0	2.13007e-07	0
771	miR-328-3p	CTGGCCCTCTCTGCCCTTCCGT	1.57784e-05	2.0031e-05	101	3.87053e-05	173	1.55324e-05	54	2.2105e-05	271	1.62904e-05	170	1.75075e-05	158	3.36547e-06	21	5.91241e-06	22	2.55608e-06	24
772	miR-328-5p	GTTTCGGAGCCTGGAGCG	7.5172e-08	5.94979e-07	3	0	0	0	0	8.15683e-08	0	0	0	0	0	0	0	0	0	0	0
773	miR-331-3p	CCCCTGGGCCTATCCTAGAAT	3.18843e-05	4.58134e-05	231	0.000153702	687	6.24171e-05	217	4.56782e-06	56	4.21634e-06	44	4.21066e-06	38	3.84625e-06	24	4.03119e-06	15	4.15363e-06	39
774	miR-331-5p	TCTAGGTATGGTCCCAGGGATC	4.4027e-06	5.94979e-06	30	7.60681e-06	34	2.04222e-05	71	1.95764e-06	24	7.66607e-07	8	9.97263e-07	9	6.41042e-07	4	5.37492e-07	0	7.45524e-07	7
775	miR-335-3p	TTTTTCATTATTGCTCCTGACC	0.000143348	0.00102436	5165	0.000148109	662	5.72396e-05	199	2.27576e-05	279	1.3224e-05	138	2.00561e-05	181	2.40391e-06	15	1.34373e-06	5	6.3902e-07	6
776	miR-335-5p	TCAAGAGCAATAACGAAAAAT	0.000411458	0.00174706	8809	0.00155425	6947	0.000388309	1350	3.99685e-06	49	3.3539e-06	35	4.7647e-06	43	1.6026e-07	0	8.06237e-07	3	4.26013e-07	4
777	miR-338-3p	TCCAGCATCAGTGATTTTGTT	3.70618e-05	7.33808e-06	37	0.000150346	672	0.000105562	367	2.22681e-05	273	1.57154e-05	164	2.09425e-05	189	4.16677e-06	26	2.9562e-06	11	4.26013e-06	40
778	miR-338-5p	AACAATATCCTGGTGCTGAGT	9.16574e-06	1.05113e-05	53	4.04951e-05	181	2.70378e-05	94	1.46823e-06	18	7.66607e-07	8	6.64842e-07	6	3.20521e-07	0	2.68746e-07	0	9.5853e-07	9	9389375
779	miR-339-1-3p	AGCTCCTCGAGGCCAGAGCCC	7.67407e-07	1.38829e-06	7	2.90849e-06	13	1.15054e-06	4	8.15683e-08	0	1.91652e-07	0	2.21614e-07	0	3.20521e-07	0	5.37492e-07	0	1.06503e-07	0
780	miR-339-1-5p	TCCCTGTCCTCCAGGAGCTCACT	0.000109986	0.0004266	2151	0.000352598	1576	0.000133751	465	1.84344e-05	226	1.59071e-05	166	1.76183e-05	159	8.01302e-06	50	7.79363e-06	29	9.15929e-06	86
781	miR-339-2-5p	TCCCTGTCCTCCAGGAGCTC	9.24584e-05	0.0004266	2151	0.000282123	1261	5.66643e-05	197	1.82713e-05	224	1.59071e-05	166	1.41833e-05	128	7.05146e-06	44	3.76244e-06	14	7.56174e-06	71
782	miR-340-2-3p	TCCGTCTCAGTTACTTTATAGC	1.12315e-05	1.96343e-05	99	1.78984e-05	80	2.09974e-05	73	8.97251e-06	110	7.85772e-06	82	7.53487e-06	68	8.17328e-06	51	6.18115e-06	23	3.83412e-06	36
783	miR-340-2-5p	TTATAAAGCAATGAGACTGATT	0.000220974	0.000631273	3183	0.000234021	1046	0.000114767	399	0.000239321	2934	0.000177278	1850	0.000172859	1560	0.000180293	1125	0.000116367	433	0.000122585	1151
784	miR-345-1-3p	CCCTGAACTAGGGGTCTGGAGT	1.8779e-05	2.12209e-05	107	3.8929e-05	174	5.03363e-05	175	1.26431e-05	155	9.96589e-06	104	9.19698e-06	83	8.97458e-06	56	6.98739e-06	26	1.07568e-05	101
785	miR-345-1-5p	GCTGACTCCTAGTCCAGTGCT	1.77777e-05	1.26929e-05	64	5.14579e-05	230	6.29923e-05	219	8.07526e-06	99	5.5579e-06	58	5.54035e-06	50	5.60911e-06	35	3.49369e-06	13	4.57964e-06	43
786	miR-34c-1-5p	AGGCAGTGTAGTTAGCTGATTGC	3.59436e-06	3.37155e-06	17	1.11865e-06	5	5.75272e-07	0	0	0	0	0	0	0	2.08339e-05	130	6.4499e-06	24	0	0
787	miR-361-3p	CCCCCAGGTGTGATTCTGATTTGC	6.4914e-06	1.56678e-05	79	1.47662e-05	66	1.00673e-05	35	5.22037e-06	64	4.02469e-06	42	3.65663e-06	33	2.88469e-06	18	5.37492e-07	0	1.59755e-06	15
788	miR-361-5p	TTATCAGAATCTCCAGGGGTAC	0.00022638	0.000427989	2158	0.000370049	1654	0.000856005	2976	7.95291e-05	975	7.29235e-05	761	8.05567e-05	727	5.46488e-05	341	4.35368e-05	162	5.21866e-05	490
789	miR-362-3p	AACACACCTATTCAAGGATTC	1.1002e-05	4.18469e-05	211	5.10104e-05	228	4.31454e-06	15	4.07841e-07	5	2.87478e-07	3	7.75649e-07	7	0	0	2.68746e-07	0	1.06503e-07	0
790	miR-362-5p	AATCCTTGGAACCTAGGTGTGAGT	0.000110926	0.000295903	1492	0.000237377	1061	0.000436919	1519	1.16643e-05	143	6.42033e-06	67	9.19698e-06	83	1.6026e-07	0	2.68746e-07	0	4.26013e-07	4
791	miR-363-2-3p	AATTGCACGGTATCCATCTGTAA	0.00013588	0.000244933	1235	0.000158177	707	0.00078237	2720	1.1909e-05	146	8.81598e-06	92	7.20245e-06	65	3.84625e-06	24	2.68746e-06	10	2.98209e-06	28
792	miR-365-1-3p,miR-365-2-3p	TAATGCCCCTAAAAATCCTTAT	0.000124783	9.16268e-05	462	0.000270042	1207	0.0001838	639	0.000122597	1503	9.01721e-05	941	0.000128758	1162	7.72455e-05	482	8.11612e-05	302	7.7641e-05	729
793	miR-365-1-5p	AGGGACTTTTGGGGGCAGATGTGT	1.6368e-06	1.98326e-07	0	1.78984e-06	8	1.15054e-06	4	2.12078e-06	26	2.01234e-06	21	2.10533e-06	19	1.28208e-06	8	2.68746e-06	10	1.38454e-06	13
794	miR-365-2-5p	GAGGGACTTTCAGGGGCAGCTGTGA	2.11831e-07	5.94979e-07	3	4.4746e-07	0	2.87636e-07	0	1.63137e-07	0	1.91652e-07	0	2.21614e-07	0	0	0	0	0	0	0
795	miR-374a-3p	CTTATCAGGTTGTATTGTAATT	0.00019463	0.000473405	2387	0.000293534	1312	0.000352642	1226	0.000155795	1910	0.000107229	1119	0.000124325	1122	0.00010449	652	6.20803e-05	231	7.81735e-05	734
796	miR-374a-5p	TTATAATACAACCTGATAAGT	0.000555625	0.000747294	3768	0.00191065	8540	0.00198124	6888	6.7457e-05	827	6.94737e-05	725	7.21353e-05	651	6.10592e-05	381	3.92369e-05	146	5.20801e-05	489
797	miR-374b-3p	CTTATCAGGTTGTATTATCATT	3.79137e-06	1.0313e-05	52	9.84411e-06	44	2.58873e-06	9	2.85489e-06	35	3.3539e-06	35	2.65937e-06	24	9.61562e-07	6	2.68746e-07	0	1.27804e-06	12
798	miR-374b-5p	ATATAATACAACCTGCTAAGT	2.63533e-05	7.15959e-05	361	9.6875e-05	433	5.11992e-05	178	4.32312e-06	53	2.29982e-06	24	4.09986e-06	37	2.72443e-06	17	1.61247e-06	6	2.44958e-06	23
799	miR-376a-3p	ATCATAGAGGAAAATCCACGT	4.7244e-06	2.20142e-05	111	1.81221e-05	81	2.01345e-06	7	1.63137e-07	0	9.58259e-08	0	1.10807e-07	0	0	0	0	0	0	0
800	miR-376a-5p	GTGGATTCTCCTTCTATGAGT	1.57832e-05	5.8308e-05	294	7.47258e-05	334	8.05381e-06	28	3.26273e-07	4	1.91652e-07	0	4.43228e-07	4	0	0	0	0	0	0
801	miR-376c-3p	AACATAGAGGAAATTCCACGT	0.000266764	0.00096228	4852	0.0011578	5175	0.000261749	910	5.62821e-06	69	4.98294e-06	52	7.31326e-06	66	3.20521e-07	0	2.68746e-07	0	5.32517e-07	5
802	miR-376c-5p	GTGGATATTCCTTCTATGTTT	9.231e-06	1.8246e-05	92	6.0407e-05	270	4.02691e-06	14	8.15683e-08	0	9.58259e-08	0	2.21614e-07	0	0	0	0	0	0	0
803	miR-378-1-3p,miR-378-2-3p	ACTGGACTTGGAGTCAGAAGGC	0.00633417	0.0151656	137694	0.0142858	63853	0.0119421	41518	0.00516539	63326	0.00491155	51255	0.0041034	37032	0.00301257	18798	0.00172884	6433	0.00245011	23005
804	miR-378-1-5p	CTCCTGACTCCAGGTCCTGTGT	0.000158025	5.51348e-05	278	0.000652396	2916	0.000579875	2016	2.64281e-05	324	2.82686e-05	295	2.20506e-05	199	1.93915e-05	121	1.39748e-05	52	2.47088e-05	232
805	miR-381-3p	TATACAAGGACAAGCTCTCTGT	0.0072021	0.048425	57471	0.0120208	53729	0.00291893	10148	0.00063036	7728	0.000343727	3587	0.000455417	4110	1.69876e-05	106	2.9562e-06	11	4.79265e-06	45
806	miR-381-5p	AGCGAGGTTGCCCTTTGTATATT	1.13793e-05	7.21908e-05	364	2.77425e-05	124	1.72582e-06	6	3.26273e-07	4	9.58259e-08	0	3.32421e-07	3	0	0	0	0	0	0
807	miR-383-5p	AGATCAGAAGGTGATTGTGGCT	3.33471e-06	2.02293e-05	102	2.90849e-06	13	6.61563e-06	23	1.63137e-07	0	9.58259e-08	0	0	0	0	0	0	0	0	0
808	miR-421-3p	ATCAACAGACATTAATTGGGCGC	9.31192e-06	2.7964e-05	141	1.92408e-05	86	1.23684e-05	43	6.52546e-06	80	3.3539e-06	35	5.31873e-06	48	2.88469e-06	18	2.9562e-06	11	3.1951e-06	30
809	miR-421-5p	TCCGGTGCACATTGTAGGC	8.9716e-07	3.37155e-06	17	2.2373e-07	0	8.62909e-07	3	1.46823e-06	18	9.58259e-07	10	4.43228e-07	4	3.20521e-07	0	0	0	4.26013e-07	4
810	miR-423-3p	AGCTCGGTCTGAGGCCCCTCAGT	0.000204308	0.000501171	2527	0.00061123	2732	0.000251682	875	0.000120232	1474	0.000102055	1065	8.78699e-05	793	5.91361e-05	369	5.32117e-05	198	5.21866e-05	490
811	miR-423-5p	TGAGGGGCAGAGAGCGAGACTTT	0.000196156	0.000319107	1609	0.00040249	1799	0.00028476	990	0.000246826	3026	0.000170762	1782	0.000126209	1139	7.98097e-05	498	7.73988e-05	288	5.80443e-05	545
812	miR-425-3p	CATCGGGAATGTCGTGTCCGCCT	1.21044e-05	1.32879e-05	67	2.08069e-05	93	3.68174e-05	128	8.2384e-06	101	7.85772e-06	82	6.64842e-06	60	5.76937e-06	36	3.76244e-06	14	5.75118e-06	54
813	miR-425-5p	AATGACACGATCACTCCCGTTG	5.25108e-05	0.000105906	534	0.000102468	458	9.89468e-05	344	4.15183e-05	509	3.44015e-05	359	3.47934e-05	314	2.24365e-05	140	1.31685e-05	49	1.89576e-05	178
814	miR-429-3p	TAATACTGTCTGGTAATGCCGT	1.34761e-07	5.94979e-07	3	2.2373e-07	0	2.87636e-07	0	0	0	0	0	0	0	0	0	0	0	1.06503e-07	0
815	miR-432-3p	ACTGGATGGCTCCTCCATGGCT	4.15677e-07	1.98326e-06	10	8.94919e-07	4	8.62909e-07	3	0	0	0	0	0	0	0	0	0	0	0	0
816	miR-432-5p	TCTTGGAGTAGGTCATTGGGT	6.72212e-05	0.000339337	1711	0.000224401	1003	3.45163e-05	120	2.36548e-06	29	2.10817e-06	22	1.99453e-06	18	0	0	2.68746e-07	0	0	0
817	miR-4331-5p	TGGCGTAGATCACAGACACAGC	2.05248e-06	4.75984e-06	24	4.4746e-07	0	5.75272e-07	0	6.9333e-06	85	5.27042e-06	55	1.10807e-07	0	0	0	2.68746e-07	0	1.06503e-07	0
818	miR-4332-3p	CGGTCGGCGTCCACGGC	8.32411e-06	5.94979e-06	30	1.00678e-05	45	2.73254e-05	95	8.89094e-06	109	5.84538e-06	61	1.06375e-05	96	9.61562e-07	6	2.14997e-06	8	3.0886e-06	29
819	miR-4332-5p	CGGGGCCGGGGGTGGGGCC	1.02177e-06	1.18996e-06	6	1.78984e-06	8	1.15054e-06	4	1.14196e-06	14	8.62433e-07	9	1.88372e-06	17	3.20521e-07	0	5.37492e-07	0	3.1951e-07	3
820	miR-4333-3p	CAGGACTCGACTGGTGTGCGGACACTT	8.16381e-07	3.96653e-07	0	8.94919e-07	4	5.75272e-07	0	8.97251e-07	11	3.83303e-07	4	8.86456e-07	8	6.41042e-07	4	1.07498e-06	4	1.59755e-06	15
821	miR-4333-5p	CCTGCACGTTAGTCTTTGGTTCT	1.97534e-07	1.98326e-07	0	6.71189e-07	3	2.87636e-07	0	0	0	1.91652e-07	0	0	0	1.6026e-07	0	2.68746e-07	0	0	0
822	miR-4336-3p	GTGGGGAAGAACTACAAGACAGCT	3.98506e-07	1.98326e-07	0	2.2373e-07	0	8.62909e-07	3	2.44705e-07	3	2.87478e-07	3	2.21614e-07	0	3.20521e-07	0	2.68746e-07	0	9.5853e-07	9
823	miR-4337-3p	GTGAAGGCTTATATATCTTGTC	3.31745e-07	7.93306e-07	4	1.11865e-06	5	2.87636e-07	0	1.63137e-07	0	1.91652e-07	0	1.10807e-07	0	3.20521e-07	0	0	0	0	0
824	miR-4337-5p	ACTAGACAGGGTATATAAGCCT	3.18693e-07	1.98326e-07	0	6.71189e-07	3	5.75272e-07	0	2.44705e-07	3	9.58259e-08	0	3.32421e-07	3	0	0	5.37492e-07	0	2.13007e-07	0
825	miR-4338-3p	TTCCCATTGAGACTGAGCATCT	4.63284e-07	7.93306e-07	4	4.4746e-07	0	8.62909e-07	3	3.26273e-07	4	3.83303e-07	4	5.54035e-07	5	3.20521e-07	0	2.68746e-07	0	2.13007e-07	0
826	miR-4339-3p	AGAGGAGCCGCGACAGAGCCGA	1.06967e-07	0	0	2.2373e-07	0	2.87636e-07	0	2.44705e-07	3	9.58259e-08	0	1.10807e-07	0	0	0	0	0	0	0
827	miR-450a-3p	ATTGGGAGCATTTTGCATGCAT	7.6335e-07	1.38829e-06	7	3.57968e-06	16	1.15054e-06	4	1.63137e-07	0	9.58259e-08	0	3.32421e-07	3	1.6026e-07	0	0	0	0	0
828	miR-450a-5p	TTTTGCGATGTGTTCCTAAT	0.0007294	0.00341181	17203	0.00196681	8791	0.0010191	3543	5.57111e-05	683	3.4689e-05	362	5.69548e-05	514	9.45536e-06	59	6.98739e-06	26	3.0886e-06	29
829	miR-450b-3p	TATTGGGAACATTTTGCATCCA	1.18785e-06	2.37992e-06	12	4.25087e-06	19	2.87636e-06	10	3.26273e-07	4	9.58259e-08	0	3.32421e-07	3	1.6026e-07	0	2.68746e-07	0	0	0
830	miR-450b-5p	TTTTGCAATATGTTCCTGAAT	0.000595456	0.00236147	11907	0.00140435	6277	0.000653222	2271	0.000328312	4025	0.000212829	2221	0.000281671	2542	6.39439e-05	399	3.35932e-05	125	1.97031e-05	185
831	miR-450c-3p	ATTGGGAACATTTTGCATTCGT	1.18286e-05	4.48218e-05	226	4.85494e-05	217	1.20807e-05	42	1.63137e-07	0	1.91652e-07	0	2.21614e-07	0	1.6026e-07	0	2.68746e-07	0	0	0
832	miR-450c-5p	TTTTGCGATGTGTTCCTAATAC	0.00128071	0.0080231	40454	0.00196681	8791	0.001198	4165	0.000115501	1416	6.50658e-05	679	0.000118896	1073	2.16352e-05	135	1.23623e-05	46	5.00566e-06	47
833	miR-451-5p	AAACCGTTACCATTACTGAGTTT	0.000146166	0.00029154	1470	0.000200686	897	0.000287349	999	0.000186057	2281	0.000158208	1651	7.69e-05	694	4.05459e-05	253	2.04247e-05	76	5.37842e-05	505	9024703
834	miR-452-3p	TCAGTCTCAACTGCAAAGAAGT	5.08095e-06	2.16176e-05	109	1.1634e-05	52	1.09302e-05	38	8.15683e-08	0	3.83303e-07	4	3.32421e-07	3	4.80781e-07	3	2.68746e-07	0	0	0
835	miR-452-5p	AACTGTTTGCAGAGGAAACTGA	1.30114e-06	6.94143e-06	35	2.68476e-06	12	5.75272e-07	0	1.63137e-07	0	9.58259e-08	0	5.54035e-07	5	3.20521e-07	0	2.68746e-07	0	1.06503e-07	0
836	miR-455-3p	GCAGTCCATGGGCATATACACT	2.6163e-05	0.00015886	801	4.56409e-05	204	2.5312e-05	88	1.30509e-06	16	2.01234e-06	21	9.97263e-07	9	3.20521e-07	0	8.06237e-07	3	2.13007e-07	0
837	miR-455-5p	TATGTGCCTTTGGACTACATCG	1.81215e-05	0.000131887	665	1.76747e-05	79	4.60218e-06	16	2.69175e-06	33	2.20399e-06	23	2.21614e-06	20	6.41042e-07	4	5.37492e-07	0	6.3902e-07	6
838	miR-486-2-3p	CGGGCCAGCTCAGTACCCGGCGT	7.0098e-06	3.17322e-06	16	1.81221e-05	81	1.03549e-05	36	9.62506e-06	118	3.44973e-06	36	1.15239e-05	104	3.36547e-06	21	1.34373e-06	5	2.13007e-06	20
839	miR-486-2-5p	TCCTGTACTGAGCTGCCCCGAG	0.0314738	0.000595178	3001	0.0036591	16355	0.0061954	21539	0.0611869	750131	0.0780815	814827	0.0636417	574347	0.0258729	161443	0.0222457	82776	0.0217861	204558
840	miR-489-3p	GTGACATCACATATACGGCGGC	3.61103e-06	1.32879e-05	67	4.92206e-06	22	1.12178e-05	39	7.34115e-07	9	9.58259e-07	10	1.21888e-06	11	1.6026e-07	0	0	0	0	0
841	miR-489-5p	GGTCGTATGTGTGGCGCCATCT	3.11141e-07	5.94979e-07	3	1.34238e-06	6	8.62909e-07	3	0	0	0	0	0	0	0	0	0	0	0	0
842	miR-490-2-3p	CAACCTGGAGGACTCCATGCTGT	4.00615e-06	2.37992e-05	120	4.69833e-06	21	4.60218e-06	16	3.26273e-07	4	4.79129e-07	5	4.43228e-07	4	1.6026e-07	0	2.68746e-07	0	1.27804e-06	12
843	miR-490-2-5p	CCATGGATCCCCAGGTGGGT	1.37911e-07	7.93306e-07	4	0	0	2.87636e-07	0	0	0	0	0	0	0	1.6026e-07	0	0	0	0	0
844	miR-491-3p	CTTATGCAAGATTCCCTTCTAC	3.32842e-07	5.94979e-07	3	6.71189e-07	3	8.62909e-07	3	1.63137e-07	0	0	0	2.21614e-07	0	0	0	2.68746e-07	0	2.13007e-07	0
845	miR-491-5p	AGTGGGGAACCCTTCCATGAGG	1.45609e-06	3.17322e-06	16	4.92206e-06	22	2.87636e-06	10	4.8941e-07	6	2.87478e-07	3	5.54035e-07	5	3.20521e-07	0	2.68746e-07	0	2.13007e-07	0
846	miR-493-3p	TGAAGGTCTACTGTGTGCCAGG	3.26676e-05	0.000210028	1059	5.25765e-05	235	2.8476e-05	99	1.30509e-06	16	9.58259e-07	10	6.64842e-07	6	0	0	0	0	0	0
847	miR-493-5p	TTGTACATGGTAGGCTTTCATT	0.000325394	0.00142914	7206	0.001418	6338	7.76618e-05	270	1.46823e-06	18	1.05408e-06	11	1.21888e-06	11	0	0	0	0	0	0
848	miR-497-3p	CAAACCACACTGTGGTGTTAGA	2.07863e-07	1.98326e-07	0	2.2373e-07	0	5.75272e-07	0	5.70978e-07	7	1.91652e-07	0	1.10807e-07	0	0	0	0	0	0	0
849	miR-497-5p	CAGCAGCACACTGTGGTTTGTA	1.70798e-05	1.56678e-05	79	2.55052e-05	114	3.62422e-05	126	2.11262e-05	259	1.51405e-05	158	1.98344e-05	179	7.37198e-06	46	5.37492e-06	20	7.45524e-06	70
850	miR-499-3p	GAACATCACAGCAAGTCTGTGC	7.61285e-06	7.13975e-06	36	1.4095e-05	63	4.14196e-05	144	8.15683e-07	10	1.34156e-06	14	4.43228e-07	4	1.6026e-06	10	8.06237e-07	3	8.52027e-07	8
851	miR-499-5p	TTAAGACTTGCAGTGATGTTT	0.000532408	0.00206874	10431	0.00162741	7274	0.000772878	2687	4.81253e-05	590	6.382e-05	666	1.68427e-05	152	7.09954e-05	443	4.03119e-05	150	8.25401e-05	775
852	miR-500-3p	ATGCACCTGGGCAAGGATTCTGA	0.000184859	0.000394075	1987	0.000174286	779	0.000288499	1003	0.000325947	3996	0.000185615	1937	0.000253083	2284	1.39427e-05	87	1.77372e-05	66	1.05438e-05	99
853	miR-500-5p	TAATCCTTGCTACCTGGGTGAGA	2.99286e-05	0.000117211	591	8.54648e-05	382	5.00487e-05	174	6.77017e-06	83	3.16225e-06	33	5.09712e-06	46	3.20521e-07	0	5.37492e-07	0	7.45524e-07	7
854	miR-504-5p	AGACCCTGGTCTGCACTCTATC	1.44742e-05	7.29841e-05	368	4.04951e-05	181	8.05381e-06	28	1.71293e-06	21	1.14991e-06	12	1.10807e-06	10	1.44234e-06	9	2.14997e-06	8	1.17154e-06	11
855	miR-505-3p	GTCAACACTTGCTGGTTTCCTCT	4.13871e-06	9.51967e-06	48	1.32001e-05	59	5.75272e-06	20	1.7945e-06	22	1.34156e-06	14	2.10533e-06	19	8.01302e-07	5	1.88122e-06	7	8.52027e-07	8
856	miR-505-5p	GGGAGCCAGGAAGTATTGATGTT	1.53691e-06	2.18159e-06	11	4.4746e-06	20	6.04036e-06	21	2.44705e-07	3	2.87478e-07	3	4.43228e-07	4	1.6026e-07	0	0	0	0	0
857	miR-532-3p	CCTCCCACACCCAAGGCTTGC	3.43094e-05	0.000106501	537	0.000142068	635	4.80352e-05	167	5.38351e-06	66	3.16225e-06	33	2.99179e-06	27	1.6026e-07	0	2.68746e-07	0	2.13007e-07	0
858	miR-532-5p	CATGCCTTGAGTGTAGGACCGT	0.000516892	0.0026074	13147	0.00106965	4781	0.000744115	2587	0.000104571	1282	4.78171e-05	499	6.3714e-05	575	6.08989e-06	38	4.83742e-06	18	3.83412e-06	36
859	miR-542-3p	TGTGACAGATTGATAACTGAAA	0.000175244	0.000788348	3975	0.000522857	2337	5.00487e-05	174	7.97738e-05	978	4.14926e-05	433	5.64007e-05	509	1.84299e-05	115	1.50498e-05	56	4.79265e-06	45
860	miR-542-5p	TCGGGGATCATCATGTCACGAGA	3.12147e-05	9.10319e-05	459	3.71391e-05	166	0.000111028	386	1.24799e-05	153	7.66607e-06	80	1.32968e-05	120	4.48729e-06	28	2.41871e-06	9	1.38454e-06	13
861	miR-545-3p	ATCAACAAACATTTATTGTGTGC	1.14332e-05	3.74837e-05	189	3.22171e-05	144	2.18604e-05	76	3.01803e-06	37	1.82069e-06	19	2.32695e-06	21	9.61562e-07	6	1.61247e-06	6	1.59755e-06	15
862	miR-545-5p	TCAGTAAATGTTTATTGGATGA	4.09879e-06	1.76511e-05	89	1.23051e-05	55	1.15054e-06	4	8.15683e-07	10	5.74955e-07	6	1.77291e-06	16	6.41042e-07	4	8.06237e-07	3	1.17154e-06	11
863	miR-551a-3p	GCGACCCACTCTTGGTTTCCA	4.30385e-07	1.58661e-06	8	1.34238e-06	6	8.62909e-07	3	8.15683e-08	0	0	0	0	0	0	0	0	0	0	0
864	miR-574-3p	CACGCTCATGCACACACCCACA	7.91781e-05	0.000198525	1001	0.0002951	1319	0.000176321	613	1.33772e-05	164	9.96589e-06	104	9.75101e-06	88	4.48729e-06	28	1.88122e-06	7	3.1951e-06	30
865	miR-574-5p	TGAGTGTGTGTGTGTGAGTGTGT	9.92138e-06	4.30368e-05	217	3.19934e-05	143	1.06425e-05	37	1.30509e-06	16	9.58259e-07	10	5.54035e-07	5	3.20521e-07	0	2.68746e-07	0	2.13007e-07	0
866	miR-582-3p	TAACCGGTTGAACAACTGAAC	1.27767e-06	5.94979e-06	30	1.56611e-06	7	8.62909e-07	3	8.15683e-07	10	5.74955e-07	6	5.54035e-07	5	4.80781e-07	3	2.68746e-07	0	4.26013e-07	4
867	miR-582-5p	TTACAGTTGTTCAACCAGTTACT	2.48225e-06	9.51967e-06	48	8.94919e-06	40	2.30109e-06	8	1.63137e-07	0	3.83303e-07	4	2.21614e-07	0	3.20521e-07	0	2.68746e-07	0	2.13007e-07	0
868	miR-615-3p	TCCGAGCCTGGGTCTCCCTCT	5.72252e-06	2.08243e-05	105	8.72546e-06	39	9.49199e-06	33	2.12078e-06	26	4.88712e-06	51	2.88098e-06	26	1.12182e-06	7	1.34373e-06	5	1.06503e-07	0
869	miR-628-3p	TCTAGTAAGAGTGGCAGTCGA	1.03337e-06	1.38829e-06	7	2.68476e-06	12	8.62909e-07	3	4.07841e-07	5	5.74955e-07	6	4.43228e-07	4	6.41042e-07	4	8.06237e-07	3	1.49105e-06	14
870	miR-628-5p	ATGCTGACATATTTACTAGAGG	3.45247e-06	2.18159e-06	11	5.14579e-06	23	2.87636e-06	10	3.83371e-06	47	2.77895e-06	29	2.77017e-06	25	4.48729e-06	28	2.41871e-06	9	4.57964e-06	43
871	miR-652-3p	AATGGCGCCACTAGGGTTGTGT	4.22609e-05	6.88193e-05	347	0.000141174	631	5.89654e-05	205	2.10446e-05	258	1.61946e-05	169	1.75075e-05	158	1.5385e-05	96	2.17684e-05	81	1.94901e-05	183
872	miR-652-5p	ACAACCCTAGGAGAGGGTGCCATT	1.11252e-06	1.98326e-06	10	5.36952e-06	24	5.75272e-07	0	5.70978e-07	7	3.83303e-07	4	2.21614e-07	0	3.20521e-07	0	2.68746e-07	0	3.1951e-07	3
873	miR-664-3p	TATTCATTTATCTCCCAGCCTACA	3.8869e-06	1.38829e-06	7	4.02714e-06	18	3.45163e-06	12	6.9333e-06	85	4.50382e-06	47	5.20793e-06	47	3.84625e-06	24	3.49369e-06	13	2.13007e-06	20
874	miR-664-5p	CAGGCTAGGAGAAGTGATTGGAT	8.4513e-06	3.37155e-06	17	6.0407e-06	27	7.1909e-06	25	2.03921e-05	250	1.13075e-05	118	7.53487e-06	68	1.04169e-05	65	6.71864e-06	25	3.0886e-06	29
875	miR-671-3p	TCCGGTTCTCAGGGCTCCACC	2.86303e-06	5.55314e-06	28	2.46103e-06	11	6.61563e-06	23	2.61019e-06	32	1.34156e-06	14	2.10533e-06	19	2.08339e-06	13	1.61247e-06	6	1.38454e-06	13
876	miR-671-5p	AGGAAGCCCTGGAGGGGCTGGAGG	9.73753e-07	2.9749e-06	15	4.02714e-06	18	5.75272e-07	0	1.63137e-07	0	3.83303e-07	4	0	0	3.20521e-07	0	0	0	3.1951e-07	3
877	miR-676-1-3p	CCGTCCTAAGGTTGTTGAGTT	5.59524e-05	0.000230257	1161	0.000145201	649	0.000101248	352	6.85174e-06	84	5.5579e-06	58	4.7647e-06	43	2.72443e-06	17	4.83742e-06	18	2.13007e-06	20
878	miR-676-1-5p	CTCTTCAATCTCAGGACTCGCA	9.09677e-08	5.94979e-07	3	2.2373e-07	0	0	0	0	0	0	0	0	0	0	0	0	0	0	0
879	miR-708-3p	CAACTAGACTGTGAGCTTCTAGA	1.19384e-06	4.36318e-06	22	2.46103e-06	11	1.15054e-06	4	1.06039e-06	13	2.87478e-07	3	8.86456e-07	8	1.6026e-07	0	2.68746e-07	0	1.06503e-07	0
880	miR-708-5p	AAGGAGCTTACAATCTAGCTGG	1.22817e-05	3.80787e-05	192	5.59325e-05	250	9.20436e-06	32	2.77332e-06	34	1.34156e-06	14	1.44049e-06	13	8.01302e-07	5	5.37492e-07	0	4.26013e-07	4
881	miR-7-1-5p,miR-7-2-5p	TGGAAGACTAGTGATTTTGTTGTT	9.91422e-05	0.000135655	684	0.000182787	817	0.000196456	683	8.31996e-05	1020	7.76189e-05	810	4.56525e-05	412	5.7854e-05	361	5.21367e-05	194	6.09199e-05	572
882	miR-7-2-3p	CAACAAATCACAGTCTGCCATA	1.31539e-05	9.51967e-06	48	3.04273e-05	136	4.02691e-05	140	8.4831e-06	104	8.24102e-06	86	7.86729e-06	71	5.44885e-06	34	3.76244e-06	14	4.36664e-06	41
883	miR-744-3p	CTGTTGCCACTAACCTCAACCT	7.99013e-07	2.37992e-06	12	2.68476e-06	12	8.62909e-07	3	2.44705e-07	3	9.58259e-08	0	4.43228e-07	4	1.6026e-07	0	0	0	3.1951e-07	3
884	miR-744-5p	TGCGGGGCTAGGGCTAACAGC	1.30062e-05	5.92996e-05	299	2.30442e-05	103	1.81211e-05	63	5.79135e-06	71	2.39565e-06	25	3.2134e-06	29	9.61562e-07	6	2.41871e-06	9	1.81056e-06	17
885	miR-769-3p	CTGGGATCTCTGGGGTCTTGGTT	1.67326e-06	6.94143e-06	35	3.80341e-06	17	1.43818e-06	5	9.78819e-07	12	3.83303e-07	4	4.43228e-07	4	3.20521e-07	0	5.37492e-07	0	2.13007e-07	0
886	miR-769-5p	TGAGACCTCTGGGTTCTGAGCT	7.57697e-05	0.000182262	919	7.62919e-05	341	7.42101e-05	258	0.000108894	1335	7.13903e-05	745	7.21353e-05	651	3.97446e-05	248	3.09058e-05	115	2.60933e-05	245
887	miR-874-3p	CTGCCCTGGCCCGAGGGACCGAC	8.91595e-06	2.18159e-05	110	9.84411e-06	44	3.45163e-05	120	2.85489e-06	35	2.49147e-06	26	3.2134e-06	29	2.40391e-06	15	1.61247e-06	6	1.49105e-06	14
888	miR-874-5p	CGGCCCCACGCACCAGGGTAAGA	4.19939e-07	1.58661e-06	8	6.71189e-07	3	5.75272e-07	0	1.63137e-07	0	1.91652e-07	0	1.10807e-07	0	4.80781e-07	3	0	0	0	0
889	miR-885-3p	AGGCAGCGGGGTGTAGTGGATA	1.219e-06	1.98326e-07	0	6.71189e-07	3	2.87636e-06	10	1.30509e-06	16	1.53321e-06	16	1.44049e-06	13	8.01302e-07	5	1.61247e-06	6	5.32517e-07	5
890	miR-885-5p	TCCATTACACTACCCTGCCTCT	6.49824e-05	9.91632e-07	5	4.69833e-06	21	5.29251e-05	184	8.37706e-05	1027	9.1897e-05	959	9.09725e-05	821	8.34957e-05	521	8.49237e-05	316	9.11669e-05	856
891	miR-9-1-3p,miR-9-2-3p,miR-9-3-3p	ATAAAGCTAGATAACCGAAAGT	1.73725e-06	1.01147e-05	51	1.34238e-06	6	3.73927e-06	13	0	0	0	0	3.32421e-07	3	0	0	0	0	1.06503e-07	0
892	miR-9-1-5p,miR-9-2-5p,miR-9-3-5p	TCTTTGGTTATCTAGCTGTATGA	1.31131e-05	7.15959e-05	361	1.47662e-05	66	2.61749e-05	91	1.46823e-06	18	1.72487e-06	18	1.10807e-06	10	1.6026e-07	0	8.06237e-07	3	2.13007e-07	0
893	miR-92a-1-3p,miR-92a-2-3p	TATTGCACTTGTCCCGGCCTGT	0.00234857	0.00608049	30659	0.0061642	27552	0.00367599	12780	0.00140999	17286	0.00104929	10950	0.00103261	9319	0.00064649	4034	0.000523248	1947	0.000554776	5209
894	miR-92a-1-5p	AGGTTGGGATCGGTTGCAATGCT	7.62779e-07	2.37992e-06	12	3.13222e-06	14	1.15054e-06	4	0	0	9.58259e-08	0	0	0	0	0	0	0	1.06503e-07	0
895	miR-92b-3p	TATTGCACTCGTCCCGGCCTCC	1.11799e-05	4.46235e-05	225	1.25289e-05	56	7.1909e-06	25	1.04407e-05	128	7.66607e-06	80	5.54035e-06	50	5.12833e-06	32	4.83742e-06	18	2.66258e-06	25
896	miR-935-3p	CAGTTACCGCTTCCGCTACCGC	2.17316e-06	9.91632e-07	5	8.94919e-07	4	3.164e-06	11	1.87607e-06	23	1.91652e-06	20	2.10533e-06	19	2.88469e-06	18	2.9562e-06	11	2.76909e-06	26
897	miR-95-3p	ATCATACAAGGACAATTTCTTT	4.03871e-05	0.000290548	1465	6.06308e-05	271	1.03549e-05	36	5.70978e-07	7	2.87478e-07	3	6.64842e-07	6	3.20521e-07	0	0	0	1.06503e-07	0
898	miR-98-3p	CTATACAACTTACTACTTTCCT	2.15334e-06	6.34645e-06	32	7.38308e-06	33	8.62909e-07	3	8.97251e-07	11	1.24574e-06	13	6.64842e-07	6	6.41042e-07	4	8.06237e-07	3	5.32517e-07	5
899	miR-98-5p	TGAGGTAGTAAGTTGTATTGTT	0.000545605	0.00153425	7736	0.00112111	5011	0.00060116	2090	0.000388183	4759	0.000323796	3379	0.000269483	2432	0.000247763	1546	0.000202634	754	0.00022206	2085
900	miR-99a-3p	CAAGCTCGCTTCTATGGGTCTGT	1.64441e-05	7.10009e-05	358	3.93764e-05	176	1.55324e-05	54	7.09644e-06	87	5.36625e-06	56	4.7647e-06	43	2.72443e-06	17	5.37492e-07	0	1.59755e-06	15
901	miR-99a-5p	AACCCGTAGATCCGATCTTGT	0.00738876	0.0165753	68385	0.0191656	85664	0.0232111	80696	0.00114603	14050	0.00165673	17289	0.00199109	17969	0.000702421	4383	0.00136066	5063	0.000689929	6478
902	miR-99b-3p	CAAGCTCGTGTCTGTGGGTCCGT	1.04208e-06	3.17322e-06	16	3.35595e-06	15	1.15054e-06	4	3.26273e-07	4	2.87478e-07	3	4.43228e-07	4	1.6026e-07	0	2.68746e-07	0	2.13007e-07	0
903	miR-99b-5p	CACCCGTAGAACCGACCTTGCG	0.00189908	0.00262029	13212	0.00131754	5889	0.00196858	6844	0.00202298	24801	0.00289959	30259	0.00233625	21084	0.000981274	6123	0.00180517	6717	0.00114001	10704
