# Supplementary material for: Deciphering the microRNA transcriptome of skeletal muscle during porcine development
Source: PeerJ. 2016 Jan 7;4:e1504. doi: 10.7717/peerj.1504 (PMC4715453; doi:10.7717/peerj.1504)
Supplement: Table S7 [file peerj-04-1504-s011.xlsx]

## Sheet: pattern 1
miRNA name	normalize data ─ transforms the vector to (0; v1-v0, v2-v0, …, vn-v0)
	E90	D0	D30	D180	Y7
MIR-320-3P	0	-1073	-3571	-3992.52	-4739.35
MIR-451-5P	0	-1114	-51	-1964.05	-3139.76
MIR-376C-3P	0	2397	-8588	-11724.6	-11795.1
MIR-181C-5P	0	-2275	-2905	-3653.54	-4031.46
MIR-181B-1-5P,MIR-181B-2-5P	0	-527	-2913	-1903.51	-5526.35
MIR-425-5P	0	-42	-85	-847.02	-1080.62
MIR-214-3P	0	-2693	-2575	-4231.33	-4361.78
MIR-544-5P	0	-3120	-4396	-5623.49	-5938.99
MIR-181C-3P	0	-234	-253	-282.41	-380.45
MIR-136-5P	0	-2424	-7067	-7629.91	-7817.18
MIR-378-1-3P,MIR-378-2-3P	0	-159652	-188385	-277119	-306142
LET-7D-5P	0	8157	-4814	-14088.9	-14085.1
MIR-377-5P	0	-434	-1226	-1271.04	-1278
MIR-107-3P	0	-1031	-4772	-5217.37	-5442.67
MIR-103-1-3P,MIR-103-2-3P	0	-2021	-8202	-10166.6	-10764.6
MIR-423-3P	0	1349	-3058	-4887.03	-5472.69
MIR-376B-3P	0	-1556	-2187	-2467.06	-2512.72
MIR-152-3P	0	-7105	-19222	-20112.6	-20124
MIR-374B-5P	0	310	-250	-835.98	-850.95
MIR-144-3P	0	-762	-6318	-7938.23	-7950
MIR-376D-3P	0	-493	-2904	-3196.37	-3199
MIR-296-3P	0	458	-1855	-2531.34	-2542
MIR-500-3P	0	-2694	-1294	-1786.43	-4662.47
MIR-186-5P	0	2662	-1071	-1430.27	-3585.66
MIR-106A-5P,MIR-17-5P	0	758	-1397	-1777.25	-1831.75
MIR-574-3P	0	1184	-272	-2300.1	-2397.32
MIR-301-3P,MIR-301A-3P	0	-2970	-3685	-3864.49	-4112.96
MIR-130B-3P	0	-677	-804	-1916.57	-1959.39
MIR-130A-3P	0	-16382	-22341	-32557.4	-32910.9
MIR-500-5P	0	-389	-823	-1378.45	-1434.92
MIR-660-5P	0	-7258	-14372	-15992.2	-17136.8
MIR-21-5P	0	-12871	-7602	-30381.9	-32242.2
MIR-196B-1-5P	0	316	-690	-943.31	-888.76
MIR-381-3P	0	7635	-103951	-134071	-139660
MIR-92A-1-3P,MIR-92A-2-3P	0	1026	-29479	-60425.4	-67526
MIR-335-5P	0	-2363	-16657	-21369.2	-21414.3
MIR-148A-3P	0	-157854	-195348	-216157	-227461
MIR-148B-3P	0	-449	-844	-3031.69	-3367.31
MIR-655-3P	0	-5440	-15608	-24246	-24339.3
MIR-125B-1-5P	0	-7303	-18646	-47935	-53609.8
MIR-431-5P	0	9771	-8985	-11780.9	-19994.7
MIR-339-2-5P,MIR-4334-3P	0	-1771	-4535	-5033.39	-5158.35
MIR-339-1-5P	0	-907	-3590	-5018.07	-5128.24
MIR-1307-5P	0	1133	-1876	-3442.86	-4043.52
MIR-139-5P	0	-41	599	-2027.54	-2072.44
MIR-432-5P	0	-1409	-3737	-4133.75	-4159
MIR-140-3P	0	-799	-2383	-2523	-2523
MIR-423-5P	0	1022	-421	-1772.19	-3040.98
LET-7E-5P	0	-7053	-15694	-20909.2	-22070.5
MIR-98-5P	0	-5065	-11439	-14842.1	-16070.6
LET-7F-1-5P,LET-7F-2-5P	0	21844	-108306	-76115.6	-145541
LET-7A-1-5P,LET-7A-2-5P	0	35216	-79808	-154955	-177444
MIR-450B-5P	0	-11734	-20943	-25641.1	-28523.4
MIR-450A-5P	0	-17716	-29334	-41240.7	-41755.6
PN-1631-3P	0	-18243	-29093	-34549.8	-34553
PN-870046-3P	0	5076	-10549	-20827	-20827

## Sheet: pattern 2
miRNA name	normalize data ─ transforms the vector to (0; v1-v0, v2-v0, …, vn-v0)
	E90	D0	D30	D180	Y7
MIR-28-5P	0	605	470	-380.16	-753.54
MIR-652-3P	0	887	-121	-621.34	-614.67
MIR-199A-1-3P,MIR-199A-2-3P,MIR-199B-3P	0	85786	-13625	-56779.4	-61442.6
MIR-133A-1-5P,MIR-133A-2-5P	0	12757	726	-1326.39	-1560.24
MIR-23B-3P	0	12164	13052	-2433.88	-2597.85
MIR-23A-3P	0	9769	14209	-3626.28	-3813.05
MIR-331-3P	0	1322	203	-508.7	-513.03
MIR-378-1-5P	0	7322	6433	-364.05	-444.97
MIR-10B-5P	0	9243	-20	-3477.97	-3379.72
MIR-145-5P	0	8701	1345	-2464.79	-2803.01
MIR-365-1-3P,MIR-365-2-3P	0	2188	1130	256.01	-158.57
MIR-128-1-3P	0	18364	-7236	-12735.5	-13504
MIR-128-2-3P	0	12953	-4874	-12452.1	-15827.3
MIR-338-3P	0	1753	1204	148.35	-44.3
MIR-126-3P	0	15388	12004	-24780.8	-25930.7
MIR-149-5P	0	878	-215	-529.78	-773.81
MIR-7-1-5P,MIR-7-2-5P	0	578	745	-846.78	-966.12
MIR-30B-5P	0	31940	18317	-12315.4	-13286.9
MIR-30C-1-5P,MIR-30C-2-5P	0	29227	16049	-12035	-13847.3
MIR-19B-1-3P,MIR-19B-2-3P	0	5308	-1358	-3903.41	-4087.13
MIR-374A-5P	0	14262	15127	-8307.98	-8549.44
MIR-539-3P	0	5691	4173	-220.38	-350.79
MIR-27A-3P	0	21043	26231	-5481.32	306.2
MIR-133B-3P	0	71124	16742	-22720.8	-25906.3
PN-868884-3P	0	2204	0	0	0

## Sheet: pattern 3
miRNA name	normalize data ─ transforms the vector to (0; v1-v0, v2-v0, …, vn-v0)
	E90	D0	D30	D180	Y7
MIR-204-5P	0	-1205	-1948	-2004.46	-2010
MIR-95-3P	0	-2819	-3435	-3555.93	-3561
MIR-431-3P	0	-1778	-2130	-2159.71	-2161
MIR-127-5P	0	-2177	-3208	-3268.08	-3281
MIR-485-3P	0	-7831	-10488	-10819.5	-10833
MIR-455-5P	0	-1400	-1561	-1588.13	-1613
MIR-127-3P	0	-341288	-352284	-402791	-414066
MIR-493-3P	0	-1930	-2226	-2563.46	-2574
MIR-412-5P	0	-7071	-7878	-8058.47	-8074
MIR-450C-5P	0	-74249	-83674	-97179.9	-98226.1
MIR-335-3P	0	-10742	-11856	-12334.8	-12542.5
MIR-136-3P	0	-52716	-94037	-103825	-104737
MIR-532-5P	0	-18852	-22843	-31128.8	-31906.8
MIR-199A-1-5P,MIR-199A-2-5P	0	-224055	-140766	-426261	-427429
MIR-199B-5P	0	-80658	-116986	-130104	-131443
MIR-676-1-3P	0	-1043	-1582	-2753.81	-2786.01
MIR-532-3P	0	436	-717	-1260.33	-1305
MIR-10B-3P	0	401	-635	-1175.03	-1219.54
MIR-374A-3P	0	-2205	-1481	-4239.72	-4826.54
MIR-30A-3P	0	-139	-681	-861.6	-1267.65
MIR-6529-5P	0	-1009	-2264	-2324.71	-2754.7
MIR-455-3P	0	-1388	-1638	-1931.13	-1945.85
MIR-206-3P	0	181	-1666	-2043.17	-1956.6
MIR-485-5P	0	-1585	-4755	-6118.81	-6143
LET-7C-5P	0	-32095	-50849	-65274.3	-67316.7
LET-7G-5P	0	42016	-32052	-59585.2	-59579.4
LET-7I-5P	0	-87358	-120987	-180768	-189601
MIR-185-5P	0	-396	-1387	-1958.99	-1995.9
MIR-30A-5P	0	-28623	-18096	-23150.1	-58192.4
MIR-125A-5P	0	-17261	-30651	-32366.9	-32480
MIR-542-3P	0	-3255	-9051	-8964.33	-9529.88
MIR-499-5P	0	-5410	-15887	-24905.6	-24604.3
MIR-26B-5P	0	12812	-40360	-70669	-72859.5
MIR-493-5P	0	-137	-16569	-17505.8	-17520
MIR-218-1-5P,MIR-218B-5P	0	-332	-1199	-1364.78	-1387.76

## Sheet: pattern 4
miRNA name	normalize data ─ transforms the vector to (0; v1-v0, v2-v0, …, vn-v0)
	E90	D0	D30	D180	Y7
MIR-181A-2-3P	0	16569	49285	258651	195388
MIR-30E-3P	0	1158	2988	3659.73	2720.88
MIR-1-3P	0	54566	440590	3.49963e+06	4.24643e+06
MIR-10A-5P	0	14955	37041	134563	167815
MIR-411C-5P	0	519	835	3943.82	4721.51
MIR-181A-1-3P	0	795	2568	3248.13	-926.17
MIR-126-5P	0	6778	10802	21362.2	3980.17
MIR-1468-5P	0	731	2601	3905.02	741.03
MIR-1271-5P	0	407	6170	9312.03	2287.22
PN-5388442-3P	0	432	828	1028.84	139.24
MIR-26A-5P	0	136583	673887	262883	240609
